# Supplementary material for: Development of a blood-based extracellular vesicle classifier for detection of early-stage pancreatic ductal adenocarcinoma
Source: Commun Med (Lond). 2023 Oct 19;3:146. doi: 10.1038/s43856-023-00351-4 (PMC10587093; doi:10.1038/s43856-023-00351-4)
Supplement: Supplementary file 1 — Supplementary Data 1 [file 43856_2023_351_MOESM1_ESM.xlsx]

## Sheet: Table S1
Supplementary Data 1. Demographic and EV Protein Readings for the Training Cohort
SubjectID	Subject Age Range	Medical History	Noted Condition	Biorepository	SubjectCancerStage	T	N	M	Histology	CaseControl	Stage Simplified	Race	Ethnicity	PathologyStatus	AFP | EXO	CA125 | EXO	CA15-3 | EXO	CA19-9 | EXO	CEA | EXO	CYFRA21-1 | EXO	FGF-2 | EXO	HGF | EXO	IL-6 | EXO	IL-8 | EXO	Leptin | EXO	MIF | EXO	OPN | EXO	Prolactin | EXO	SCF | EXO	TGFa | EXO	TNFa | EXO	TRAIL | EXO	Total PSA | EXO	VEGF | EXO	b-HCG | EXO	sFas | EXO	sFasL | EXO	Cathepsin D | EXO	FAPa | EXO	Ferritin | EXO	Galectin-3 | EXO	IGFBP3 | EXO	MIA | EXO	MPO | EXO	SHBG | EXO	TIMP-1 | EXO	TIMP-2 | EXO	Angiostatin | EXO	Osteopontin | EXO
CTRL001	50 - 59			Dx Biosamples						Control		CAUCASIAN			74.7	2.00076	0.261916	3.72622	10.008	59.3	8.85618	6.8	1.28671	0.838443	42.8	7.6	626.74	97.7867	2.73642	0.5	0.3	1.19457	3.80964	6.4	0.0360649	29.406	3.7	0.997211	0.419783	0.269017	0.005	3.95339	0.20769	0.24851	0.141658	0.353013	0.260178	2627.84	73.9
CTRL002	50 - 59			Dx Biosamples						Control		AFRICAN-AMERICAN			74.7	1.36382	0.384737	1.68238	5.2	60.0498	13.8974	6.8	1.45747	0.812453	74.2635	7.6	948.505	64.9795	3.3174	0.5	0.537697	1.32571	4.87212	6.4	0.0523509	39.7171	3.70771	0.4	0.336706	0.158404	0.0345824	3.73342	0.24663	0.215182	0.0873996	0.358197	0.267695	1081.9	73.9
CTRL003	50 - 59			Dx Biosamples						Control		AFRICAN-AMERICAN			74.7	0.786812	1.46008	9.21356	24.4354	59.3	10.7426	6.8	0.2	0.639175	1618.49	7.6	1867.55	260.525	6.1268	0.5	0.936085	3.20361	2	6.4	0.0723254	63.1048	3.7	0.4	0.187934	0.15817	0.005	2.16903	0.174589	0.069018	0.05	0.203718	0.172994	1081.9	101.114
CTRL004	60 - 69			Dx Biosamples						Control		AFRICAN-AMERICAN			74.7	0.34895	0.339706	0.384292	5.7126	59.3	10.7426	6.8	0.866684	0.3	74.2635	7.6	498.534	93.54	9.79497	0.5	0.879538	1.32571	7.55529	15.5889	0.0360649	61.1352	4.69229	0.4	0.327213	0.586514	0.005	2.84691	0.460052	0.119027	0.0833202	0.425641	0.20049	1081.9	73.9
CTRL005	50 - 59			Dx Biosamples						Control		AFRICAN-AMERICAN			74.7	0.312101	1.13891	3.70799	5.2	109.138	10.7426	6.8	1.18343	0.3	382.143	7.6	817.86	321.948	4.45405	0.5	0.3	2.55516	2	6.4	0.0397262	14.5889	3.7	0.4	0.66175	0.0955113	0.005	4.24443	0.275337	0.0562693	0.130493	0.339932	0.364153	1081.9	73.9
CTRL006	40 - 49			Dx Biosamples						Control		AFRICAN-AMERICAN			74.7	1.07398	0.264784	0.825006	6.48745	59.3	10.7426	6.8	1.28636	0.3	42.8	7.6	592.905	46.6064	2.15544	0.5	0.3	0.535953	6.35691	18.3845	0.0360649	20.2951	3.7	0.4	0.302333	0.602535	0.005	3.0083	0.345806	0.13779	0.234625	0.368613	0.239718	1081.9	73.9
CTRL007	50 - 59			Dx Biosamples						Control		AFRICAN-AMERICAN			74.7	0.734673	0.137386	0.3	5.2	92.8047	8.85618	6.8	1.42536	1.42347	42.8	7.6	497.362	30.2	2	0.5	0.378826	0.535953	10.6456	6.4	0.029	9.81695	3.7	0.42416	0.451623	0.286673	0.005	2.60021	0.568873	0.518361	0.124584	0.590279	0.370829	1081.9	73.9
CTRL008	50 - 59			Dx Biosamples						Control		AFRICAN-AMERICAN			74.7	0.996958	0.286926	3.40512	9.80534	109.117	16.5869	11.416	1.25076	0.798568	88.6155	13.8745	1080.81	132.544	4.98307	1.123	0.3	1.59979	8.62512	6.4	0.101952	8.4	3.7	0.551441	0.370557	0.144055	0.005	3.11684	0.273777	0.0474539	0.084626	0.354427	0.357693	1081.9	320.534
CTRL009	50 - 59			Dx Biosamples						Control		AFRICAN-AMERICAN			74.7	0.631455	0.198031	1.20642	8.48007	60.0095	10.7426	8.08919	2.1507	0.3	53.041	7.6	1035.83	111.901	4.4451	0.596974	1.46902	1.59355	8.96915	17.9826	0.0683097	8.4	3.7	0.4	0.478017	0.388244	0.005	4.44562	0.344919	0.217898	0.215481	0.473122	0.343405	1081.9	188.807
CTRL010	60 - 69			Dx Biosamples						Control		AFRICAN-AMERICAN			74.7	0.708749	0.485114	2.55271	6.62516	59.3	7.96701	6.8	1.45928	0.3	114.772	7.6	1102.21	34.6863	2	0.5	0.3	1.59211	2.40723	6.4	0.029	8.4	3.7	0.437331	0.242158	0.506671	0.005	4.50507	0.498068	0.150755	0.0884259	0.684023	0.251714	1081.9	128.793
CTRL011	60 - 69			Dx Biosamples						Control		AFRICAN-AMERICAN			74.7	0.425493	0.135506	0.3	6.07512	59.3	10.7426	6.8	1.90142	0.3	88.6155	7.6	776.693	73.8638	2.74028	0.5	1.63604	1.06091	5.68151	27.466	0.0661555	8.4	7.33335	0.4	0.266334	0.0955113	0.00982349	1.75358	0.287411	0.0730744	0.0987712	0.324193	0.189355	1081.9	73.9
CTRL012	50 - 59			Dx Biosamples						Control		AFRICAN-AMERICAN			74.7	0.374373	0.380361	2.76622	9.76284	59.3	10.7426	6.8	1.57928	0.3	88.6155	7.6	492.644	104.157	2	0.5	0.964321	1.19457	43.7008	6.4	0.029	33.5703	6.85895	0.43081	0.545599	0.16651	0.005	3.21503	0.382688	0.175945	0.338258	0.436507	0.348105	1081.9	103.689
CTRL013	40 - 49			Dx Biosamples						Control		AFRICAN-AMERICAN			74.7	0.272901	0.172263	0.71525	6.36311	59.3	6.96971	6.8	1.07838	0.3	53.041	7.6	907.299	73.6624	2	0.5	1.1894	0.66673	5.89036	6.4	0.0442079	8.4	9.90805	0.5098	0.416205	0.127874	0.005	4.0105	0.269041	0.309871	0.05	0.437157	0.300665	11435	259.721
CTRL014	50 - 59			Dx Biosamples						Control		AFRICAN-AMERICAN			74.7	0.2	0.255308	0.822507	5.2	59.3	8.85618	6.8	1.21819	0.3	241.332	7.6	740.985	45.3668	2.15544	0.5	0.335446	1.19331	2	6.4	0.029	23.1508	3.7	0.4	0.369214	0.190193	0.005	2.51463	0.440781	0.1624	0.05	0.412653	0.274621	1081.9	151.527
CTRL015	40 - 49			Dx Biosamples						Control		AFRICAN-AMERICAN			74.7	0.273029	0.485876	0.605494	5.2	59.3	6.96971	6.8	1.30472	0.3	308.704	7.6	619.183	60.6118	2	0.5	0.3	0.669041	2	18.921	0.0711468	31.7735	3.7	0.4	0.397983	0.151697	0.0339371	2.69056	0.12	0.0421362	0.05	0.176363	0.155961	1081.9	73.9
CTRL016	40 - 49			Dx Biosamples						Control		AFRICAN-AMERICAN			74.7	0.272901	0.405898	0.605494	5.2	59.3	6.96971	6.8	1.46808	0.3	356.146	7.6	609.686	242.764	2.15544	0.5	0.3934	1.06161	2	6.4	0.0360649	34.2567	3.7	0.4	0.434157	0.282011	0.005	3.21263	0.157706	0.121772	0.279724	0.303389	0.257225	1081.9	81.4233
CTRL017	50 - 59			Dx Biosamples						Control		AFRICAN-AMERICAN			74.7	0.2	0.0627159	0.3	5.2	59.3	8.85618	6.8	1.2998	0.3	125.106	7.6	549.286	51.1947	2	0.5	0.3	0.929209	2	17.012	0.029	26.9996	3.7	0.4	0.449326	0.451704	0.107676	5.12004	0.22766	0.139813	0.121178	0.350357	0.214615	1081.9	73.9
CTRL018	60 - 69			Dx Biosamples						Control		AFRICAN-AMERICAN			74.7	0.374468	0.077594	0.384292	5.2	59.3	6.96971	6.8	0.920333	0.83731	739.318	7.6	753.957	39.4436	8.57885	0.5	0.764192	1.06161	2	6.4	0.0360649	21.7407	4.72445	0.4	0.269147	0.377831	0.0260052	6.3	0.702655	1.35237	0.122605	0.783014	0.337673	1081.9	140.576
CTRL019	50 - 59			Dx Biosamples						Control		AFRICAN-AMERICAN			74.7	0.450991	0.0589927	3.08706	5.2	59.3	6.96971	6.8	1.12617	0.3	147.244	7.6	285.3	62.6972	2.15544	0.5	0.566384	0.929209	2	6.4	0.0392498	8.4	3.7	0.4	0.05	0.286978	0.005	3.75745	0.12	0.100791	0.05	0.409819	0.312567	1081.9	73.9
CTRL020	40 - 49			Dx Biosamples						Control		AFRICAN-AMERICAN			74.7	0.2	0.10929	2.65984	5.2	59.3	10.7426	6.8	0.542526	0.3	1092.54	7.6	285.3	76.1055	2	0.5	0.422205	1.45971	2	6.4	0.0360649	8.4	3.7	0.4	0.05	0.322996	0.005	2.92827	0.240523	0.290714	0.05	0.498879	0.222429	3200.42	73.9
CTRL021	60 - 69			Dx Biosamples						Control		AFRICAN-AMERICAN			74.7	0.282376	0.03	54.1559	8.61639	73.0596	8.44978	6.8	0.320902	0.3	59.8011	7.6	339.512	30.2	2	0.5	0.304432	0.5	2	20.3666	0.029	8.4	3.7	1.94433	0.813495	2.24627	0.00666097	2.58181	0.709513	0.0712121	0.868996	1.32043	0.937735	1081.9	73.9
CTRL022	50 - 59	GERD, HTN		iSpecimen						Control		CAUCASIAN	NON-HISPANIC		74.7	0.432968	0.443465	1.22033	7.43147	445.241	14.1092	6.8	1.11836	0.3	61.3545	15.4208	656.033	48.2143	3.47205	0.5	0.757998	1.6218	6.41642	45.3665	0.0690479	24.7698	28.3408	0.4	0.315029	1.36667	0.005	1.80285	0.188129	0.081982	0.0812579	0.213286	0.216462	1081.9	73.9
CTRL023	60 - 69	OA, High cholesterol, GERD		iSpecimen						Control		CAUCASIAN	NON-HISPANIC		74.7	0.644003	0.111862	0.611751	5.2	289.719	9.03757	6.8	0.763543	0.3	474.762	7.6	531.947	56.9509	2.64378	0.5	1.3345	1.3133	2.17321	36.5487	0.029	21.1203	19.4055	0.4	0.393184	0.388183	0.005	2.34734	0.137566	0.0353998	0.197562	0.232833	0.191322	1081.9	73.9
CTRL024	60 - 69	GERD		iSpecimen						Control		CAUCASIAN	NON-HISPANIC		74.7	1.23863	0.39279	2.99897	5.2	289.719	9.66705	6.8	1.02748	0.89024	124.26	7.6	488.88	81.3605	3.24221	0.5	0.463132	1.66676	28.9999	40.5486	0.029	8.4	16.3243	0.4	0.562408	0.400018	0.005	2.67223	0.239683	0.0572593	0.0857667	0.462812	0.247762	1081.9	73.9
CTRL025	60 - 69	Hashimoto, Sleep Problems, HTN, High Cholestorol		iSpecimen						Control		CAUCASIAN	NON-HISPANIC		74.7	0.501082	0.252953	3.20609	5.4739	470.332	9.66705	6.8	0.552632	0.3	99.9939	7.6	535.837	53.9691	2.13623	0.5	1.12595	0.705214	2	45.485	0.0337358	8.4	3.7	0.4	0.376467	0.34877	0.005	2.986	0.240055	0.03	0.315397	0.284234	0.206919	1081.9	73.9
CTRL026	50 - 59	T2DM, HTN, Hyperlipidemia	T2DM	iSpecimen						Control		CAUCASIAN	NON-HISPANIC		74.7	0.524684	0.284848	17.2045	5.22995	329.1	6.38093	7.56205	1.40707	0.312657	130.527	7.6	469.902	103.621	3.28551	0.5	0.463428	1.31767	2	70.2615	0.0561565	28.7884	3.7	0.644008	0.447525	1.79559	0.005	2.1165	0.225722	0.0715496	0.05	0.680271	0.304289	1081.9	73.9
CTRL027	60 - 69	Hypothyroid, obesity		iSpecimen						Control		CAUCASIAN	NON-HISPANIC		74.7	1.55856	0.0407444	9.24575	5.2	389.357	10.7195	6.8	0.91959	0.3	176.092	7.6	574.161	42.2089	2.57685	0.5	0.497101	0.5	2	47.1687	0.0468763	8.4	3.7	0.4	0.132959	0.210364	0.005	1.68898	0.12	0.042284	0.0730424	0.152278	0.106759	1081.9	73.9
CTRL028	50 - 59	GERD, Menopause, HTN, Hyperlipidemia		iSpecimen						Control		CAUCASIAN	NON-HISPANIC		74.7	1.46078	0.159706	4.10472	5.2	394.218	14.4923	6.8	0.883945	0.3	113.684	7.6	448.415	42.4944	3.02624	0.5	0.3	0.705337	2	44.218	0.0424835	8.4	3.7	0.931096	0.971998	0.194057	0.005	5.12871	0.182239	0.048921	0.193612	0.449132	0.3282	1081.9	73.9
CTRL029	50 - 59	na		iSpecimen						Control		CAUCASIAN	NON-HISPANIC		74.7	1.30026	0.0569651	0.474545	5.2	148.425	8.4957	6.8	0.995815	0.3	58.2344	7.6	556.43	30.2	2	0.5	0.440241	0.683121	2	42.7615	0.0503638	8.4	3.7	0.4	0.567718	0.779591	0.005	2.4592	0.146365	0.047232	0.183437	0.158548	0.154732	1081.9	73.9
CTRL030	60 - 69	osteoporosis		iSpecimen						Control		CAUCASIAN	NON-HISPANIC		74.7	0.550702	0.0780399	2.51646	5.2	59.3	11.7249	6.8	1.23619	0.3	77.4186	7.6	574.47	45.1844	2.31046	0.5	0.337051	0.857353	3.30756	47.4238	0.0665178	8.4	18.1972	0.4	0.223035	0.924561	0.005	3.00698	0.172644	0.0452882	0.100413	0.206893	0.156977	1081.9	99.2185
CTRL031	60 - 69	HTN, Arthritis		iSpecimen						Control		CAUCASIAN	NON-HISPANIC		74.7	0.367709	0.567598	2.31026	5.2	59.3	12.0299	6.8	1.13515	0.3	354.906	7.6	566.949	53.0505	2.36375	0.5	0.3	1.47046	2	43.4537	0.044096	23.673	6.57274	0.4	0.284217	0.17381	0.005	1.68107	0.1333	0.0343917	0.0827598	0.192882	0.16344	1081.9	73.9
CTRL032	60 - 69	none		iSpecimen						Control		CAUCASIAN	NON-HISPANIC		74.7	0.303185	0.649248	1.36569	5.2	59.3	10.129	6.8	0.603423	0.3	85.6829	7.6	301.361	51.5205	2	0.5	0.3	1.51897	2	10.0503	0.0298547	8.4	31.0556	0.4	0.252016	1.01135	0.005	2.99333	0.130136	0.0459248	0.065985	0.241355	0.122639	1081.9	73.9
CTRL033	50 - 59	Allergies, mild asthma, HTN		iSpecimen						Control		CAUCASIAN	NON-HISPANIC		74.7	1.06229	0.194559	6.17051	5.2	78.8975	13.4515	6.8	0.897521	0.3	216.991	7.6	339.441	30.2454	2	0.5	0.3	0.971323	2	25.9076	0.0426033	8.4	3.7	0.419055	0.351808	2.73847	0.005	0.965198	0.150801	0.0479085	0.0956809	0.263268	0.182268	1081.9	73.9
CTRL034	50 - 59	HTN		iSpecimen						Control		CAUCASIAN	NON-HISPANIC		74.7	0.296858	0.184509	3.02556	5.2	59.3	8.95726	6.8	0.397949	0.3	152.132	7.6	288.141	30.2	2	0.5	0.3	0.5	2	10.4334	0.029	8.4	6.49673	0.508846	0.457717	1.31725	0.0134697	2.27674	0.12	0.078932	0.124103	0.227047	0.240356	1081.9	73.9
CTRL035	50 - 59	GERD, OA		iSpecimen						Control		CAUCASIAN	NON-HISPANIC		74.7	0.636819	0.143406	1.3723	5.2	59.5055	10.129	6.8	0.863509	0.3	415.404	7.6	297.31	46.7834	2	0.5	0.408658	1.19025	2.44305	25.2192	0.0426033	8.4	17.7718	0.4	0.29654	0.901426	0.00656153	3.07487	0.1217	0.037996	0.0915006	0.275349	0.187764	1081.9	73.9
CTRL036	60 - 69	HTN, T2DM	T2DM	iSpecimen						Control		CAUCASIAN	NON-HISPANIC		74.7	0.6752	0.114609	2.96911	8.36098	59.3	11.3007	6.8	0.67613	0.3	660.714	7.6	404.3	164.849	2.69295	0.5	0.3	1.41126	2	21.3987	0.029	20.0116	3.7	0.4	0.183672	0.662608	0.005	2.41003	0.12	0.0542114	0.05	0.222827	0.154128	1081.9	73.9
CTRL037	50 - 59	na		iSpecimen						Control		CAUCASIAN	NON-HISPANIC		74.7	0.77202	0.419057	3.89533	13.1315	87.5415	12.4724	6.8	1.16216	0.3	489.428	7.6	285.3	67.1135	2.26424	0.5	0.389061	1.2994	2	40.4387	0.060714	8.4	3.7	0.4	0.223367	0.83063	0.005	2.83224	0.159432	0.0475709	0.0582946	0.157012	0.12471	1081.9	75.598
CTRL038	70 - 79	HTN, GERD, Glaucoma		iSpecimen						Control		CAUCASIAN	NON-HISPANIC		74.7	0.367243	0.545346	1.13277	16.6443	152.318	14.4305	6.8	0.597797	0.589631	995.71	7.6	586.561	81.0394	2.68969	0.5	0.521139	2.69148	2.76144	24.6481	0.0412853	44.6507	17.1422	0.4	0.222314	1.01858	0.005	1.14962	0.12	0.0453908	0.106113	0.165727	0.113052	1081.9	73.9
CTRL039	60 - 69	HTN, asthma		iSpecimen						Control		CAUCASIAN	NON-HISPANIC		74.7	0.530769	0.24998	1.87027	5.2	68.1496	12.2797	6.8	0.674668	0.3	298.276	7.6	464.4	30.2	2.09874	0.5	0.3	1.68441	2	21.5133	0.0353495	8.4	9.29995	0.4	0.285766	0.725808	0.005	1.36522	0.126479	0.096357	0.0609685	0.277324	0.171098	1081.9	73.9
CTRL040	60 - 69	RA, GERD, HTN		iSpecimen						Control		CAUCASIAN	NON-HISPANIC		74.7	0.726678	0.0659079	1.03699	5.2	113.113	10.129	6.8	0.716529	0.3	154.359	7.6	691.955	32.5654	2	0.5	0.501681	1.18961	2	30.6403	0.029	22.8975	3.7	0.4	0.484966	0.186091	0.005	2.5853	0.158474	0.0360308	0.137286	0.239211	0.198893	1081.9	149.007
CTRL041	60 - 69	CAD, HTN, Hyperlipidemia, Angina		iSpecimen						Control		CAUCASIAN	NON-HISPANIC		74.7	0.223451	0.308827	2.72094	5.3316	60.5344	11.3007	6.8	0.59674	0.3	69.3022	7.6	721.223	37.5058	2.19236	0.5	0.3	1.18961	2	14.132	0.029	8.4	3.7	0.4	0.191542	0.493016	0.005	2.10878	0.568316	0.0548992	0.068014	0.302009	0.244878	1081.9	75.4429
CTRL042	60 - 69	Hypothyroid		iSpecimen						Control		CAUCASIAN	NON-HISPANIC		74.7	1.16571	0.261574	7.60179	5.2	59.3	10.129	6.8	0.694037	0.3	69.3022	7.6	285.3	30.2	2	0.5	0.3	0.5	2	19.0469	0.0298547	23.7988	6.82198	0.4	0.278257	4.41337	0.005	3.02624	0.155344	0.03	0.157517	0.1887	0.196444	1081.9	120.574
CTRL043	60 - 69	depression, Osteoarthritis		iSpecimen						Control		CAUCASIAN	NON-HISPANIC		74.7	0.636777	0.229722	4.17865	8.90904	69.7159	14.4305	6.8	0.875004	0.3	85.6829	7.6	695.424	34.4807	2.11664	0.5	0.843462	1.35429	2	28.7809	0.0330361	12.2338	3.7	0.4	0.189652	1.07472	0.005	2.26866	0.143	0.0718828	0.0969172	0.259738	0.140419	1081.9	73.9
CTRL044	50 - 59	NA		iSpecimen						Control		CAUCASIAN	NON-HISPANIC		74.7	0.2	0.518274	1.25518	5.2	77.8918	10.9279	6.8	0.895303	0.3	207.023	7.6	346.81	30.2	3.09493	0.5	0.3	1.43122	2	32.4369	0.029	12.8328	12.8134	0.4	0.252559	1.43122	0.0103193	2.51534	0.168489	0.0470401	0.05	0.159845	0.149295	1081.9	73.9
CTRL045	50 - 59	asthma		iSpecimen						Control		CAUCASIAN	NON-HISPANIC		74.7	0.2	0.0816496	0.332264	5.2	59.3	10.129	6.8	0.449301	0.3	173.928	7.6	797.447	30.2	2	0.5	0.3	1.0259	2	10.8938	0.029	8.4	3.7	0.4	0.556831	1.61306	0.005	3.16778	0.214798	0.0521979	0.0920444	0.273177	0.24988	1081.9	73.9
CTRL046	50 - 59	NA		iSpecimen						Control		CAUCASIAN	NON-HISPANIC		74.7	0.2	0.104419	1.03802	5.2	59.3	8.95726	6.8	0.427209	0.3	199.211	7.6	329.94	30.2	2	0.5	0.3	0.5	2	12.1368	0.029	9.93225	7.21663	0.4	0.255185	0.821691	0.005	2.11763	0.157344	0.0441084	0.101857	0.258564	0.175617	1081.9	73.9
CTRL047	60 - 69	anxiety, hypothroid, htn		iSpecimen						Control		CAUCASIAN	NON-HISPANIC		74.7	0.264879	0.16168	0.332264	5.2	59.3	10.129	6.8	0.580234	0.3	69.3022	7.6	314.098	30.2	2	0.5	0.3	0.5	2	8.78077	0.029	16.0862	3.7	0.4	0.352588	1.03028	0.005	3.03792	0.169719	0.076371	0.333643	0.283166	0.248105	1081.9	73.9
CTRL048	60 - 69	HTN, OAB		iSpecimen						Control		CAUCASIAN	NON-HISPANIC		74.7	0.2	0.321771	0.3	5.2	59.3	10.129	6.8	0.66008	0.3	483.017	7.6	497.905	37.0237	2	0.5	0.3	0.943899	2	18.1746	0.029	19.9981	5.40829	0.4	0.241544	0.397841	0.00579	3.39982	0.161869	0.03	0.290773	0.264652	0.193987	1081.9	73.9
CTRL049	60 - 69	T2DM, HTN, GERD, high cholesterol	T2DM	iSpecimen						Control		CAUCASIAN	NON-HISPANIC		74.7	0.252194	0.141872	2.10966	5.2	78.3599	8.95726	6.8	0.829502	0.3	69.3022	7.6	337.137	30.2	2	0.5	0.3	0.5	2	19.6153	0.029	16.8133	11.7804	0.4	0.227773	0.0755337	0.005	2.64295	0.17952	0.03	0.05	0.294693	0.16658	1081.9	73.9
CTRL050	80 - 89	HTN, Hyperlipidemia, Allergies		iSpecimen						Control		CAUCASIAN	NON-HISPANIC		74.7	0.2	0.570512	6.51076	5.2	146.117	11.6185	6.8	0.456022	0.3	117.154	7.6	326.421	30.2	2.4892	0.5	0.3	0.78254	3.56208	32.2398	0.0342245	16.3032	7.20985	0.4	0.122589	0.383036	0.005	1.62761	0.152049	0.0526836	0.101022	0.440248	0.0966423	1081.9	73.9
CTRL051	80 - 89	hypothyroid		iSpecimen						Control		CAUCASIAN	NON-HISPANIC		74.7	0.236044	0.116876	1.36292	8.88767	249.754	9.51965	6.8	0.71009	0.391401	117.154	9.6283	424.733	49.5217	3.75394	0.5	0.812043	1.08227	3.95742	38.6672	0.0419842	31.1174	26.328	0.4	0.347226	1.71153	0.005	2.19664	0.150036	0.03	0.257501	0.356926	0.199182	1081.9	73.9
CTRL052	50 - 59	allergies, GERD, sjogrens		iSpecimen						Control		CAUCASIAN	NON-HISPANIC		74.7	0.691766	0.27615	0.620245	6.71704	146.117	9.51965	6.8	0.681901	0.3	324.274	7.6	394.422	53.0845	2.24305	0.5	0.3	0.841742	2	35.8661	0.0408464	8.4	3.7	0.497971	0.214339	1.00022	0.005	3.7983	0.194137	0.0472916	0.0918388	0.209317	0.142744	1081.9	73.9
CTRL053	50 - 59	rizatriptan		iSpecimen						Control		CAUCASIAN	NON-HISPANIC		74.7	0.235267	0.0537316	0.790897	5.2	146.117	7.42076	6.8	0.530055	0.3	128.756	7.6	327.312	30.2	2	0.5	0.86269	0.5	2.66581	33.8451	0.029	41.373	33.8745	0.4	0.48958	0.255919	0.005	4.41836	0.179273	0.0462719	0.362475	0.354435	0.265454	1374.98	166.041
CTRL054	50 - 59	NA		iSpecimen						Control		CAUCASIAN	NON-HISPANIC		74.7	0.452504	0.178921	4.69926	5.87469	146.117	11.6185	6.8	0.627249	0.3	138.431	7.6	313.269	60.2198	2.85157	0.5	0.3	0.604933	2.29806	41.3949	0.0311591	24.8489	11.989	0.4	0.23055	0.956258	0.005	2.04639	0.152202	0.03	0.11658	0.285378	0.146097	1081.9	73.9
CTRL055	60 - 69	HTN		iSpecimen						Control		CAUCASIAN	NON-HISPANIC		74.7	0.389243	0.654184	3.70191	5.2	353.392	13.7174	6.8	0.584907	0.309605	117.154	7.6	349.235	30.2	2.61139	0.5	2.37031	0.604933	2	42.678	0.0342245	8.4	3.7	0.4	0.234294	0.352271	0.005	2.02234	0.171115	0.0465606	0.0853333	0.171735	0.189701	1081.9	81.5504
CTRL056	50 - 59	T2DM, HTN, Asthma, Hashimoto	T2DM	iSpecimen						Control		CAUCASIAN	NON-HISPANIC		74.7	0.319483	0.153999	1.04085	5.2	457.029	9.51965	6.8	0.627494	0.3	642.135	7.6	312.291	43.6769	2.60542	0.5	0.309251	0.604933	2	36.0499	0.029	27.2613	27.9977	0.4	0.325215	0.177476	0.005	2.42681	0.18337	0.0370384	0.05	0.411566	0.208719	1081.9	73.9
CTRL057	60 - 69	GERD		iSpecimen						Control		CAUCASIAN	NON-HISPANIC		74.7	0.431612	0.259802	3.50023	5.2	146.117	11.6185	6.8	0.578944	0.3	832.694	7.6	544.982	36.0044	2.36524	0.5	0.775389	0.604933	2	39.1029	0.0515365	30.4219	15.5524	1.02443	0.798206	0.367067	0.0355562	8.00474	0.277493	0.106293	0.05	1.2813	0.395279	1081.9	93.6988
CTRL058	60 - 69	Asthma, T2DM, HTN, GERD, Anxiety	T2DM	iSpecimen						Control		CAUCASIAN	NON-HISPANIC		74.7	0.27717	0.349174	1.46249	5.2	249.754	9.51965	6.8	0.718074	0.3	166.771	7.6	456.041	36.0044	2.85157	0.5	0.3	1.55737	2	45.0103	0.0509101	33.8111	13.724	0.677855	0.396649	0.172975	0.005	3.93159	0.147936	0.048229	0.05	0.557891	0.161392	1081.9	73.9
CTRL059	60 - 69	Allergic Rhinitis, HTN, T2DM,Allergies	T2DM	iSpecimen						Control		CAUCASIAN	NON-HISPANIC		74.7	1.0942	0.44378	2.04043	5.2	146.117	11.6185	6.8	0.62757	0.3	345.888	7.6	386.416	78.9897	2.85157	0.5	0.3	1.9196	2	32.5807	0.0342245	25.7149	3.7	0.4	0.706236	0.506643	0.005	3.07672	0.202018	0.0469541	0.0667386	0.352122	0.23769	1081.9	73.9
CTRL060	50 - 59	cardiomyopathy, chronic GERD, HTN		iSpecimen						Control		CAUCASIAN	NON-HISPANIC		74.7	0.431454	0.326244	1.04548	5.2	249.754	8.58176	6.8	0.651766	0.3	293.585	7.6	503.14	101.236	3.31948	0.5	0.34002	1.38148	7.82495	40.7623	0.0461915	50.2254	11.4934	0.4	0.206809	1.82766	0.005	2.44902	0.251261	0.0935387	0.05	0.276827	0.126584	1081.9	73.9
CTRL061	70 - 79	Allergies, HTN		iSpecimen						Control		CAUCASIAN	NON-HISPANIC		74.7	0.797357	0.276725	4.94053	5.82895	696.405	13.7174	6.8	0.633643	0.3	132.341	7.6	285.3	30.2	2.61139	0.5	0.3	1.31758	2	41.929	0.0408464	8.4	3.7	0.4	0.277275	0.915798	0.005	1.65029	0.224948	0.03	0.213139	0.402374	0.176404	1081.9	73.9
CTRL062	50 - 59	Asthma, Hypothyroid, Allergies, obesity		iSpecimen						Control		CAUCASIAN	NON-HISPANIC		74.7	0.431312	0.0826141	2.45156	7.54488	306.836	9.51965	6.8	0.693929	0.3	623.149	7.6	285.3	40.9403	2.85157	0.5	0.3	0.723338	2	39.7464	0.0408464	8.4	3.7	0.531745	0.397962	1.20569	0.005	1.816	0.158148	0.0436071	0.115372	0.579928	0.303145	1081.9	73.9
CTRL063	60 - 69	T2DM, HTN, Asthma	T2DM	iSpecimen						Control		CAUCASIAN	NON-HISPANIC		74.7	0.508713	0.0951814	7.61262	14.5813	1212.69	7.42076	6.8	0.699947	0.3	167.147	7.6	374.59	53.1619	3.80338	0.5	0.34997	0.723338	2	42.6758	0.225681	29.3778	13.478	1.05016	0.427424	0.639501	0.005	2.5575	0.164923	0.03	0.355951	0.594036	0.326829	1081.9	73.9
CTRL064	60 - 69	hypothyroid		iSpecimen						Control		CAUCASIAN	NON-HISPANIC		74.7	0.614199	0.190637	1.54741	5.2	146.117	7.42076	6.8	0.591142	0.3	48.4365	7.6	285.3	33.926	2.36524	0.5	0.355862	0.604933	2	27.7267	0.029	18.2113	14.4136	0.4	0.404774	0.55546	0.005	2.31559	0.181497	0.03	0.288219	0.353014	0.198417	1081.9	73.9
CTRL065	60 - 69	HTN, Depression		iSpecimen						Control		CAUCASIAN	NON-HISPANIC		74.7	1.8035	0.408547	17.5828	5.2	199.269	13.7174	6.8	0.682006	0.3	143.943	7.6	414.962	46.6433	2.85157	0.5	0.399496	0.604933	3.58842	40.3276	0.0408464	8.4	3.7	0.4	0.217574	3.05753	0.005	1.95593	0.251225	0.0309665	0.0874444	0.517048	0.164297	1081.9	73.9
CTRL066	50 - 59	OA, Anxiety, T2DM, Depression, HTN	T2DM	iSpecimen						Control		CAUCASIAN	NON-HISPANIC		74.7	1.10833	0.197314	5.17822	16.6188	146.117	7.42076	6.8	0.62757	0.3	101.967	7.6	355.057	33.5475	2.36524	0.5	0.309832	0.841742	2.35921	35.0692	0.0342245	8.4	16.4279	0.4	0.254553	3.03188	0.005	2.52029	0.152221	0.0306032	0.088733	0.282896	0.167922	1081.9	114.941
CTRL067	70 - 79	GERD, HTN, T2DM	T2DM	iSpecimen						Control		CAUCASIAN	NON-HISPANIC		74.7	0.277188	0.332365	1.0865	5.2	536.821	13.7174	6.8	0.480865	0.3	67.6085	7.6	441.847	82.5902	2	0.5	0.3	0.78254	11.3336	6.4	0.0342245	8.4	20.0773	0.4	0.200119	2.34922	0.005	1.44741	0.139237	0.186145	0.0801428	0.263024	0.204033	1081.9	204.949
CTRL068	60 - 69	HTN, Migraines		iSpecimen						Control		CAUCASIAN	NON-HISPANIC		74.7	0.508612	0.180849	1.46348	15.6823	301.573	10.3354	6.8	0.603298	0.3	219.018	7.6	537.678	138.166	2.84115	0.5	0.487459	1.68131	2	33.3484	0.029	8.4	3.7	0.4	0.226028	1.15709	0.005	2.33699	0.160523	0.0392598	0.05	0.212351	0.119225	1081.9	73.9
CTRL069	60 - 69	NA		iSpecimen						Control		CAUCASIAN	NON-HISPANIC		74.7	0.46005	0.160108	2.28118	5.2	536.821	9.51965	6.8	0.736156	0.507621	48.4365	7.6	399.229	37.9684	2.36524	0.5	0.340294	0.604933	2.23683	31.6462	0.029	16.8294	3.7	0.4	0.201345	0.471235	0.005	2.84381	0.128954	0.03	0.123716	0.164357	0.118493	1081.9	73.9
CTRL070	60 - 69	NA		iSpecimen						Control		CAUCASIAN	NON-HISPANIC		74.7	2.07123	0.185278	1.29094	5.2	581.129	9.51965	6.8	0.480644	0.367974	508.471	7.6	412.234	99.8977	4.26482	0.5	0.628794	0.961256	2	18.7501	0.0821251	8.4	3.7	0.4	0.220916	1.67281	0.005	2.27809	0.212382	0.03	0.0746296	0.214983	0.177065	1081.9	73.9
CTRL071	50 - 59	heart disease, t2dm, GERD, OA	T2DM	iSpecimen						Control		CAUCASIAN	NON-HISPANIC		74.7	0.896279	0.100974	2.61343	5.2	146.117	7.42076	6.8	0.621477	0.3	175.183	7.6	338.014	49.4014	2.36524	0.5	0.662475	0.841742	2	40.5555	0.029	17.5209	11.2441	0.4	0.163422	0.291128	0.005	2.03329	0.159662	0.03	0.135491	0.174178	0.105293	1081.9	73.9
CTRL072	80 - 89	Hypothyroidism, myocardial infarction, IBS, DM type 2, Hypertension, GERD, dyslipidemia, insomnia, Coronary arterial disease.	T2DM	iSpecimen						Control		HISPANIC OR LATINO	HISPANIC		74.7	2.2129	0.198943	6.36158	5.34827	59.3	12.0368	6.8	0.88519	0.3	143.211	55.184	351.365	30.2	2.72795	0.5	0.3	1.07161	10.3127	45.2971	0.029	8.4	10.5633	1.41925	0.141776	0.200817	0.005	1.50451	0.296066	0.197179	0.05	1.25874	0.12205	1081.9	73.9
CTRL073	70 - 79	Hypertension, Dyslipidemia, Benign prostatic hyperplasia(BPH), insomnia, gout, hyperkalemia, hypertensive renal disease, pre-diabetes, overweight		iSpecimen						Control		HISPANIC OR LATINO	HISPANIC		74.7	0.732342	0.313584	17.4862	5.2	289.19	9.43087	6.8	0.38454	0.3	52.6564	26.445	285.3	31.0109	2	0.5	0.761686	0.533569	6.62026	24.5362	0.029	16.653	5.00632	0.841414	0.101657	0.443562	0.005	1.5864	0.224279	0.0629919	0.05	0.547188	0.118196	1081.9	73.9
CTRL074	80 - 89	Allergic rhinitis, hypothyroidism, osteoporosis, dyslipidemia, Hypertension, CKD stage IIIa, DM type 2, atherosclerosis of aorta, obesity, arthritis, cardiac dysrhythmia, urinary incontinence, diabetic neuropathy, peripheral vascular disease (PVD), GERD, insomnia.	T2DM	iSpecimen						Control		HISPANIC OR LATINO	HISPANIC		74.7	1.32135	0.148321	2.81259	5.2	186.973	13.6163	6.8	0.486629	0.3	407.626	25.7537	394.568	30.2	2.20999	0.5	5.69025	0.971151	4.24196	41.8325	0.029	17.8913	21.5559	0.4	0.210698	0.416806	0.005	2.58758	0.185622	0.153558	0.069856	0.430262	0.160885	1081.9	77.488
CTRL075	70 - 79	vitamin D deficiency, obesity, anxiety ,depression, insomnia, Essential hypertension, DM type 2,macular degeneration	T2DM	iSpecimen						Control		HISPANIC OR LATINO	HISPANIC		74.7	1.3897	0.450534	4.18346	5.73318	150.512	9.06188	6.8	0.420236	0.3	88.1442	45.2397	285.3	30.2	2	0.5	0.777687	0.5	2	41.7691	0.029	17.8923	4.06172	1.02178	0.446345	0.306339	0.005	1.84646	0.12	0.125257	0.05	0.66285	0.163637	1081.9	73.9
CTRL076	50 - 59	hypertension, hyperlipidemia, DM type 2, insomnia, coronary arterial disease, COPD, diabetic neuropathy, benign lung nodule, renal insufficiency, Atrial fibrillation	T2DM	iSpecimen						Control		HISPANIC OR LATINO	HISPANIC		74.7	0.56008	0.155375	2.8622	5.2	378.719	9.26629	6.8	0.636774	0.3	135.277	34.3878	555.391	51.8915	2.3605	0.5	0.959992	0.532339	2	40.501	0.029	8.4	3.7	2.56201	0.05	0.399503	0.005	2.54738	0.293123	0.321318	0.05	1.35729	0.263393	1081.9	73.9
CTRL077	50 - 59	B/L knee osteoarthritis, B/L 1st toe onychomycosis, dyslipidemia, vitamin D deficiency, vertigo		iSpecimen						Control		HISPANIC OR LATINO	HISPANIC		74.7	1.1474	0.30332	2.94858	5.2	126.227	7.08796	6.8	0.460584	0.3	399.431	60.7156	427.677	38.5731	2.64363	0.5	1.01151	1.35753	2	28.2312	0.0339672	26.0305	5.85884	0.741649	0.0664753	0.106745	0.005	1.50817	0.130253	0.085378	0.05	0.419957	0.10514	1081.9	73.9
CTRL078	50 - 59	DM type 2, lumbalgia, cervicalgia, dyslipidemia, osteoarthritis right knee, Hypertension, unspecified anemia, Non-alcoholic hepatic steatosis, Hx of Covid-19 infection	T2DM	iSpecimen						Control		HISPANIC OR LATINO	HISPANIC		74.7	0.872048	0.194002	3.80005	5.2	214.263	13.7174	6.8	0.70416	0.3	74.7439	25.3108	285.3	51.3519	2.86263	0.5	2.74571	0.944089	3.82821	44.8032	0.029	28.4184	9.72562	0.743749	0.180682	0.04	0.005	1.37053	0.12	0.0527732	0.05	0.316787	0.0894232	1081.9	156.552
CTRL079	50 - 59	DM type 2, obesity, microscopic hematuria, osteoarthritis of lower extremities, proteinuria, hypertension, GERD.	T2DM	iSpecimen						Control		HISPANIC OR LATINO	HISPANIC		74.7	0.803818	0.307032	4.54241	5.2	59.3	12.0368	6.8	0.637065	0.3	54.8284	7.6	285.3	179.746	2	0.5	0.3	0.532339	2	36.727	0.029	13.4056	5.42154	1.2101	0.636934	1.70805	0.005	4.26271	0.451776	0.0799191	0.0578792	0.508177	0.228667	1081.9	90.5665
CTRL080	60 - 69	DM type 2, Hypertension, dyslipidemia, Fatty liver, diabetic neuropathy, obesity, erectile dysfunction, benign colon polyps, benign angiomyolipoma of right kidney, low back pain	T2DM	iSpecimen						Control		HISPANIC OR LATINO	HISPANIC		74.7	0.281485	0.03	0.364426	5.2	142.902	6.41231	6.8	0.366698	0.3	71.6963	7.6	285.3	31.0109	2	0.5	0.561868	0.5	2	25.7149	0.029	14.2417	4.12562	1.01073	0.211521	0.121116	0.005	1.36234	0.184508	0.186099	0.05	0.456724	0.145277	1081.9	73.9
CTRL081	60 - 69	DM type 2, hypertension, dyslipidemia, hypothyroidism, vitamin D deficiency, obesity, COPD, Coronary arterial disease (CAD), myocardial infarction, Stroke (CVA) (2 times), unspecified anemia, GERD, osteoarthritis b/l knees, Heart failure.	T2DM	iSpecimen						Control		HISPANIC OR LATINO	HISPANIC		74.7	0.555611	0.296621	8.35207	5.34386	190.508	8.10785	6.8	0.840075	0.313551	352.918	53.9799	326.475	59.2659	3.1932	0.597183	2.77991	0.930202	3.86937	48.7309	0.105006	20.1466	16.1121	1.30615	0.215926	0.645892	0.005	2.69098	0.173936	0.13154	0.0906714	0.601074	0.168137	1081.9	73.9
CTRL082	60 - 69	DM type 2, Hypertension, Obesity, CAD, erectile dysfunction, heart failure, COPD, atherosclerotic heart disease, hyperlipidemia, osteoarthritis right knee, diabetic neuropathy, unspecified proteinuria, old myocardial infarction, sleep apnea	T2DM	iSpecimen						Control		HISPANIC OR LATINO	HISPANIC		74.7	0.507056	0.0541883	2.84644	5.2	352.96	6.41231	6.8	0.322454	0.3	52.6564	10.0297	285.3	30.2	2.4029	0.5	1.1775	0.5	2	35.1175	0.029	8.4	5.18149	0.589803	0.229974	0.219146	0.005	2.51397	0.12	0.0736308	0.05	0.403734	0.140428	1081.9	73.9
CTRL083	80 - 89	bilateral osteoarthritis of knee, mixed hyperlipidemia, homocystinuria, CKD stage 3a, atherosclerosis of the aorta, erectile dysfunction, GERD, Hypertension, Anemia unspecified, vitamin D deficiency, depression		iSpecimen						Control		HISPANIC OR LATINO	HISPANIC		74.7	0.35673	0.175428	4.44587	5.2	216.046	11.3836	6.8	0.277387	0.3	42.8	9.4448	345.727	34.203	2.06732	0.5	3.41683	0.604881	2	32.7641	0.029	8.4	14.9396	0.4	0.357793	0.927422	0.005	1.4532	0.193276	0.10282	0.111127	0.34389	0.18206	1081.9	73.9
CTRL084	70 - 79	COPD, Seasonal Allergies, DM type 2, Hypertension, Insomnia, Dyslipidemia, Dermatitis, Diabetic neuropathy, GERD, Anxiety	T2DM	iSpecimen						Control		HISPANIC OR LATINO	HISPANIC		74.7	1.1622	0.11217	13.6775	5.2	150.512	11.3391	16.6947	0.446694	0.3	198.986	14.551	373.179	30.2	2.20999	0.5	8.23017	0.971151	3.4689	47.9927	0.0562922	34.1842	17.7764	0.4	0.224435	0.281619	0.005	0.755044	0.134568	0.0877064	0.05	0.186835	0.125346	1081.9	73.9
CTRL085	60 - 69	Essential hypertension, COPD with asthma, sleep apnea, non ST-elevation myocardial infarction, psoriasis, obese, erectile dysfunction, dyslipidemia, bipolar, coronary arterial disease, GERD		iSpecimen						Control		HISPANIC OR LATINO	HISPANIC		74.7	3.79261	0.0611642	0.711159	5.2	59.3	12.0368	6.8	0.327232	0.3	135.277	12.8334	285.327	72.5964	2	0.5	1.12757	0.5	2.62373	28.2929	0.029	15.5552	20.0799	1.35993	0.133413	0.355755	0.005	0.459114	0.151083	0.0936303	0.05	0.847386	0.117556	1081.9	128.58
CTRL086	60 - 69	Hypertension, DM type 2, dyslipidemia, Benign prostatic hyperplasia (BPH), GERD, Overweight, old myocardial infarction, atherosclerosis of other coronary artery bypass graft9s) with unspecified angina pectoris	T2DM	iSpecimen						Control		HISPANIC OR LATINO	HISPANIC		74.7	0.607208	0.278284	8.24316	5.2	352.96	8.18113	6.8	0.2	0.3	111.399	24.0066	303.244	96.919	3.70923	0.5	1.33898	0.534774	9.06006	21.2966	0.03153	8.4	11.8055	1.85473	0.40569	0.437987	0.005	3.14943	0.323286	0.138926	0.0701365	1.10337	0.249735	1922.55	174.366
CTRL087	50 - 59	N/A		iSpecimen						Control		HISPANIC OR LATINO	HISPANIC		74.7	2.47047	0.131423	10.276	5.2	289.19	9.43087	6.8	0.204064	0.3	71.6963	25.2457	285.3	40.2329	2.90355	0.5	1.68209	0.5	2	21.2647	0.029	30.7604	9.46265	1.36122	0.156018	0.726394	0.0084338	1.5757	0.156403	0.122409	0.05	0.946495	0.147045	1081.9	106.996
CTRL088	60 - 69	osteoporosis, COPD, anxiety, depression, vitamin D deficiency, GERD, hemorrhoids		iSpecimen						Control		HISPANIC OR LATINO	HISPANIC		74.7	0.68158	0.153184	0.825299	5.2	59.3	9.2498	6.8	0.557864	0.3	242.472	30.9506	285.3	30.2	2	0.5	4.65867	0.5	4.06756	43.9887	0.029	8.4	3.7	0.858809	0.121456	0.782786	0.0112176	1.85828	0.12	0.242953	0.103339	0.641427	0.108718	1081.9	73.9
CTRL089	50 - 59	obesity, hyperlipidemia, anxiety, depression, nicotine dependence, hypothyroidism, schizophrenia, DM type 2, hypertension, mild intermittent asthma, B/L knee osteoarthritis, COPD.	T2DM	iSpecimen						Control		HISPANIC OR LATINO	HISPANIC		74.7	0.2	0.0358561	0.3	5.2	59.3	12.0368	6.8	0.902684	0.3	120.502	16.0051	285.3	30.2	3.08579	0.5	0.836597	0.532339	2	44.6574	0.029	12.8682	11.0252	1.32331	0.576897	1.55717	0.005	2.77074	0.271636	0.0938897	0.0842866	0.673393	0.273753	1081.9	86.0926
CTRL090	80 - 89	Benign prostatic hyperplasia, atrial fibrillation, coronary arterial disease, dyslipidemia, T4 vertebral fracture, hypertension, memory loss, anxiety, peripheral neuropathy		iSpecimen						Control		HISPANIC OR LATINO	HISPANIC		74.7	0.737419	0.448267	5.49086	6.40163	378.719	14.182	6.8	0.893882	0.3	125.809	21.9399	439.005	33.349	3.43643	0.5	1.97882	1.07161	10.3081	49.5674	0.029	8.4	3.7	2.25127	0.323112	0.354098	0.005	1.24445	0.222926	0.0645428	0.07783	1.07899	0.144194	1081.9	114.506
CTRL091	60 - 69	Mixed hyperlipidemia, obesity, Hx of Covid-19, low back pain, gasritis, hypertension, DM type 2, benign lipomatous neoplasm of the skin, trunk (lipoma), dorsalgia.	T2DM	iSpecimen						Control		HISPANIC OR LATINO	HISPANIC		74.7	1.67693	0.304557	15.6009	5.2	59.3	11.2233	6.8	0.691144	0.3	76.1793	100.067	285.3	30.2	2	0.5	0.767384	0.5	2.44975	32.4006	0.031022	21.6374	5.4434	5.12725	0.154569	0.64371	0.005	1.04631	0.12	0.221125	0.0504979	1.62424	0.175691	1081.9	107.421
CTRL092	50 - 59	hypertension, palpitations, cervicalgia, microcytic anemia, obesity, Hx of Covid 19		iSpecimen						Control		HISPANIC OR LATINO	HISPANIC		74.7	1.92432	0.204009	3.9487	5.2	59.3	6.12374	6.8	0.71528	0.3	169.985	13.2565	285.3	49.416	2.43739	0.5	0.3	0.5	2	50.7843	0.0318298	8.4	3.7	0.551297	0.146182	0.169441	0.005	1.22816	0.146414	0.0799157	0.05	0.32271	0.117806	1081.9	116.492
CTRL093	60 - 69	Overweight, peripheral vascular disease, Generalized anxiety disorder, hypertension, spondylosis thoracic region, chronic bronchitis, mixed hyperlipidemia, tinea ungium, CKD stage 2, depression		iSpecimen						Control		HISPANIC OR LATINO	HISPANIC		74.7	1.65598	0.199032	0.82477	5.2	148.65	9.2498	6.8	0.462474	0.3	72.7161	12.997	366.522	30.2	2	0.5	2.61869	0.5	2	36.2476	0.029	8.4	3.7	0.785311	0.329096	0.537328	0.005	3.87548	0.142526	0.138605	0.276654	0.437267	0.223309	1081.9	144.845
CTRL094	70 - 79	obesity, aortic atherosclerosis, CKD stage II, bilateral hammer toes, dyslipidemia, congestive heart failure, DM type 2, hypertension, diabetic neuropathy, Hx of Covid 19, vitamin D deficiency	T2DM	iSpecimen						Control		HISPANIC OR LATINO	HISPANIC		74.7	0.535644	0.0644669	4.0672	5.2	59.3	3.6	6.8	0.254395	0.3	72.1218	62.9457	319.038	31.2221	2	0.5	0.507929	0.5	2.27977	10.5013	0.029	24.4373	3.7	3.34466	0.267185	0.955173	0.005	1.71382	0.130434	0.0938485	0.05	0.989585	0.163378	1081.9	154.754
CTRL095	60 - 69	Overweight, Hypertension, DM type 2, mixed hyperlipidemia, osteoarthritis	T2DM	iSpecimen						Control		HISPANIC OR LATINO	HISPANIC		74.7	0.379744	0.190706	12.7959	5.2	148.65	6.12374	6.8	0.398394	0.3	101.362	89.9006	476.944	88.2855	2	0.5	1.84169	0.5	2.36601	34.0162	0.029	26.2425	11.8071	5.29414	0.359571	1.12911	0.005	4.73204	0.177847	0.390196	0.124729	0.544876	0.181316	1081.9	88.9043
CTRL096	70 - 79	hypertension, coronary arterial disease, benign prostatic hyperplasia, dyslipidemia, B/L cataracts, allergies(seasonal), erectile dysfunction, overweight		iSpecimen						Control		HISPANIC OR LATINO	HISPANIC		74.7	0.914367	0.117486	8.36804	6.28939	378.719	14.8073	6.8	0.287655	0.3	92.7494	59.0832	335.534	34.8778	2	0.5	3.18328	0.711114	6.6055	20.1614	0.029	21.4666	26.3002	3.21312	0.0939796	0.131452	0.005	1.83767	0.173184	0.09828	0.05	1.04984	0.124768	1081.9	106.078
CTRL097	50 - 59	morbid obesity, hypertension, DM type 2,mixed hyperlipidemia, gout	T2DM	iSpecimen						Control		HISPANIC OR LATINO	HISPANIC		74.7	0.615639	0.405721	2.98568	5.2	59.3	9.26629	6.8	0.726077	0.3	215.221	11.2265	298.909	30.2	2	0.5	0.3	1.16256	3.6986	36.7368	0.029	8.4	3.7	1.61995	0.210926	2.17118	0.005	1.49368	0.141567	0.153671	0.05	0.667509	0.171558	1081.9	80.0573
CTRL098	70 - 79	glaucoma, gout, cataract, diabetic polyneuropathy, depressive disorder, atherosclerosis of the aorta, erectile dysfunction, osteoarthritis, hyperlipidemia, hypertension, Dm type 2, CKD stage 3A, diastolic CHF, overweight, benign prostatic hyperplasia.	T2DM	iSpecimen						Control		HISPANIC OR LATINO	HISPANIC		74.7	0.803706	0.41333	21.5751	5.2	59.3	12.0368	6.8	0.920257	0.3	80.3923	17.8025	298.909	30.2	14.9074	0.5	0.3	0.891363	2	54.3068	0.029	10.7186	3.7	0.685873	0.138295	0.498584	0.005	1.75325	0.298975	0.0797549	0.05	0.398542	0.08851	1081.9	76.6672
CTRL099	60 - 69	gastritis, peptic ulcer disease, overweight, DM type 2, hypertension, intramural leiomyoma of uterus(benign), steatosis of liver, bipolar, insomnia, mixed hyperlipidemia	T2DM	iSpecimen						Control		HISPANIC OR LATINO	HISPANIC		74.7	0.363169	0.10155	3.08477	5.2	235.247	5.06345	6.8	0.520905	0.3	63.5753	13.2781	285.3	30.2	2	0.5	1.31918	0.5	2	23.5566	0.0376014	16.3756	9.27408	0.506449	0.278315	0.145635	0.005	1.95302	0.12	0.0705139	0.0509064	0.336989	0.116727	1081.9	73.9
CTRL100	60 - 69	hypertension, hyperlipidemia, erectile dysfunction, AV block 2nd degree, major depressive disorder, sleep apnea, bronchiestasis, Hx of endocarditis valve disease, overweight.		iSpecimen						Control		HISPANIC OR LATINO	HISPANIC		74.7	0.493667	0.776389	1.77163	5.2	59.3	12.0368	6.8	0.741692	0.3	103.101	17.1104	285.3	30.2	2.3605	0.5	0.3	0.622321	2	43.8154	0.029	8.4	3.7	1.36542	0.163121	1.16757	0.005	0.515551	0.12	0.0715038	0.05	0.506027	0.0931073	1081.9	174.5
CTRL101	60 - 69	squamous blepharitis of right lower eyelid, coronary arterial disease, hypertension, anxiety, atherosclerosis of the aorta, left knee pain, knee osteoarthritis b/l, DM type 2, dermatitis, overweight	T2DM	iSpecimen						Control		HISPANIC OR LATINO	HISPANIC		74.7	0.73748	0.355487	1.64927	5.2	59.3	12.0368	6.8	0.637065	0.3	80.3923	43.0001	285.3	30.2	2.17819	0.5	0.3	0.711114	2	34.8954	0.029	10.7186	4.95443	2.9828	0.522612	0.982572	0.005	1.01166	0.135113	0.224983	0.0687277	1.29595	0.232914	1081.9	73.9
CTRL102	70 - 79	essential hypertension, peripheral vascular disease, depression, insomnia, erectile dysfunction		iSpecimen						Control		HISPANIC OR LATINO	HISPANIC		74.7	0.84808	0.610153	6.78275	9.47059	59.3	14.8073	6.8	0.474992	0.3	80.3923	22.5686	446.823	86.685	3.08579	0.5	0.558405	1.25283	5.88311	38.7511	0.029	8.4	14.9039	0.918989	0.110834	0.311473	0.005	2.4897	0.188829	0.0728821	0.05	0.829096	0.133636	1081.9	240.459
CTRL103	60 - 69	venous insufficiency, lumbago with sciatica, chronic pain, lumbar and sacral arthritis, gastritis, hiatal hernia, varicose veins of lower extremities B/L, glaucoma, hypertension, GERD, atherosclerosis of the aorta, cervical arthritis, obesity, major depressive disorder, hyperlipidemia, generalized anxiety disorder.		iSpecimen						Control		HISPANIC OR LATINO	HISPANIC		74.7	0.755125	0.285835	1.06667	5.2	293.309	5.94148	6.8	0.467588	0.315866	139.82	195.945	322.708	69.3636	2.4185	0.5	1.53587	0.696821	2	30.1463	0.045096	22.3901	9.03365	3.20919	0.243949	0.5828	0.005	2.11465	0.12	0.198956	0.0621924	1.13655	0.199713	1081.9	104.612
CTRL104	70 - 79	dermatitis, GERD, hyperlipidemia, DM type 2, hypertension, benign colon polyps, atherosclerosis of the aorta, morbid obesity, purpura senil, B/L knee osteoarthritis, CKD stage 2, vitamin D deficiency.	T2DM	iSpecimen						Control		HISPANIC OR LATINO	HISPANIC		74.7	1.25445	0.242915	2.49462	5.2	148.65	9.2498	6.8	0.556617	0.3	274.164	17.3362	300.819	35.6152	2	0.5	2.1166	0.5	2.24851	40.4962	0.0377798	8.4	13.4714	1.04703	0.204166	1.21179	0.005	1.01619	0.150404	0.115076	0.212159	0.641238	0.14427	1081.9	73.9
CTRL105	60 - 69	hypocalcemia, obesity, dyslipidemia, hypertensive CKD stage 2, major depressive disorder (mild), vitamin D deficiency, pain in right shoulder, tinnitus, headache, essential hypertension, rheumatoid arthritis, hypocalcemia, benign lipomatous neoplasm of skin and subcutaneous tissue of right leg, xerosis cutis		iSpecimen						Control		HISPANIC OR LATINO	HISPANIC		74.7	0.241017	0.111786	0.753849	5.2	214.263	9.52962	6.8	0.682399	0.3	224.247	13.1307	285.3	30.2	2.50943	0.5	0.810706	0.5	2	45.6614	0.029	12.9634	5.91766	3.42454	0.162114	1.17667	0.005	3.23969	0.181557	0.149619	0.125021	2.08443	0.187943	1081.9	77.268
CTRL106	70 - 79	depression, Hx of stroke, TIA, old myocardial infarction, anxiety, coronary artery disease, osteoarthritis, allergies seasonal, joint pain, angina pectoris, congestive heart failure, benign prostatic hyperplasia, mixed hyperlipidemia		iSpecimen						Control		HISPANIC OR LATINO	HISPANIC		74.7	1.91679	0.304962	2.25889	5.2	378.719	14.8073	6.8	0.655156	0.358371	80.3923	28.7735	638.536	45.7425	2.3605	0.5	1.78297	1.25283	9.25782	45.8531	0.029	74.1308	3.7	1.77114	0.136939	0.442514	0.005	1.63108	0.12	0.162119	0.100339	1.24541	0.125096	1081.9	130.287
CTRL107	70 - 79	essential hypertension, DM type 2, insomnia, old myocardial infarction, erectile dysfunction, coronary artery disease, diabetic polyneuropathy, CKD stage 3a, atherosclerosis of aorta	T2DM	iSpecimen						Control		HISPANIC OR LATINO	HISPANIC		74.7	1.48747	0.104184	1.02925	5.2	59.3	9.26629	6.8	0.752844	0.3	80.3923	52.1481	285.3	30.2	2.3605	0.5	1.23917	0.532339	5.70007	42.0684	0.029	11.256	10.7925	2.0298	0.171458	0.546586	0.005	1.04435	0.157285	0.12609	0.05	0.898664	0.139107	1081.9	73.9
CTRL108	50 - 59	Dm type 2, hyperlipidemia, obesity, anxiety, depressive disorder, hypertensive heart and renal disease with congestive heart failure, angina class 3, arteriosclerosis of coronary artery, chronic congestive heart failure, CKD stage 3, low back pain, sleep apnea, cardiac pacemaker, coronary arterial disease, erectile dysfunction, CABG	T2DM	iSpecimen						Control		HISPANIC OR LATINO	HISPANIC		74.7	0.548018	0.307595	1.54434	5.89215	109.599	8.22755	8.08627	0.459532	0.346679	56.9699	29.8917	418.136	38.3263	3.70884	0.5	2.5289	1.10888	2	41.9281	0.0404668	35.8747	13.3852	1.12962	0.178716	0.343486	0.005	0.880205	0.146494	0.168531	0.05	0.452054	0.102721	1081.9	117.528
CTRL109	60 - 69	allergic rhinitis, vitamin D deficiency, obesity, obstructive sleep apnea		iSpecimen						Control		HISPANIC OR LATINO	HISPANIC		74.7	0.707189	0.0454654	4.71053	5.92064	289.957	11.3391	7.93762	0.386918	0.358527	134.579	321.11	289.313	30.2	2.21546	0.5	0.3	0.971151	2	46.1834	0.0445951	8.4	3.7	2.87529	0.203738	1.34586	0.005	2.63693	0.193336	0.186697	0.05	1.14693	0.244781	1081.9	97.9555
CTRL110	60 - 69	morbid obesity, hyperlipidemia, metabolic syndrome, sleep apnea, vertigo, tinnitus, allergic rhinitis, cervicalgia, calcaneal spur		iSpecimen						Control		HISPANIC OR LATINO	HISPANIC		74.7	1.00286	0.128084	3.41904	5.2	146.43	9.52962	6.8	0.453512	0.3	429.634	25.3195	285.3	30.8457	2.86263	0.5	0.873664	0.944089	2	42.378	0.0353535	8.4	4.21897	2.45897	0.297946	0.704766	0.005	2.42814	0.161964	0.148494	0.0682969	1.37545	0.236921	1081.9	73.9
CTRL111	50 - 59	asthma, COPD, deep venous thrombosis, hypertension, major depression, Hx of Covid 19, GERD, overweight, hyperthyroidism		iSpecimen						Control		HISPANIC OR LATINO	HISPANIC		74.7	1.05582	0.145705	6.14315	5.2	146.43	3.6	6.8	0.356158	0.3	104.203	12.0559	327.455	30.2	2.14869	0.5	1.29699	0.944089	2	30.0737	0.0336347	8.4	3.7	1.3131	0.487208	1.31069	0.005	4.10722	0.223994	0.350177	0.109896	0.531533	0.211991	1081.9	94.98
CTRL112	60 - 69	Hypertensive heart disease w/o heart failure, DM type2, chronic venous insufficiency, arthritis, Hx of DVT, mixed hyperlipidemia, pain on right shoulder, dry skin, major depressive disorder	T2DM	iSpecimen						Control		HISPANIC OR LATINO	HISPANIC		74.7	0.753935	0.136571	4.76108	5.2	146.43	9.52962	6.8	0.506093	0.3	91.1916	9.89648	285.3	30.2	2	0.5	0.3	0.5	2	31.4913	0.029	8.4	3.7	3.09447	1.089	1.68315	0.005	2.10147	0.197173	0.199366	0.11947	1.1571	0.320661	1081.9	73.9
CTRL113	50 - 59	Hx of Covid-19, gout,, low back pain, obesity, DM type 2, hyperlipidemia, vitamin D deficiency	T2DM	iSpecimen						Control		HISPANIC OR LATINO	HISPANIC		74.7	0.9687	0.253614	1.54457	5.2	68.6859	9.06188	6.8	0.480004	0.3	120.753	21.9688	285.3	30.2	2	0.5	1.4692	0.700368	2	39.4282	0.029	17.6527	11.713	1.53716	0.511151	2.07999	0.005	3.67064	0.124562	0.250501	0.05	0.732205	0.123599	1081.9	125.954
CTRL114	60 - 69	lower back pain, allergies, essential hypertension, atherosclerosis of the aorta, major depressive disorder, palpitations, generalized anxiety disorder, insomnia		iSpecimen						Control		HISPANIC OR LATINO	HISPANIC		74.7	1.02965	0.194721	3.61793	5.2	214.263	9.52962	6.8	0.438992	0.3	104.26	49.558	285.3	66.3	2	0.5	0.65491	0.944089	2	38.9912	0.029	8.4	3.7	5.64618	0.358068	1.06387	0.005	3.31283	0.15633	0.495881	0.343684	2.32222	0.380693	1081.9	73.9
CTRL115	70 - 79	atherosclerosis of aorta, cardiomegaly, mixed hyperlipidemia, major depressive disorder, pain on left shoulder, COPD, unspecified chronic gastritis, diaphragmatic hernia, overactive bladder, constipation, fibromyalgia, age-related cognitive decline, obesity, hypertension, vitamin D deficiency, vitamin B12 deficiency.		iSpecimen						Control		HISPANIC OR LATINO	HISPANIC		74.7	0.46104	0.266905	11.5605	5.2	516.547	13.2404	6.8	0.2	0.3	176.775	24.7048	310.038	42.9469	2.80628	0.5	0.3	0.747407	4.51241	18.9545	0.0544927	8.4	3.7	1.26887	0.158239	0.273814	0.00884009	1.95096	0.183671	0.229398	0.05	0.808986	0.151657	1081.9	73.9
CTRL116	60 - 69	Anemia, benign prostatic hyperplasia, cervical radiculopathy, CKD stage 3a, COPD, chronic pain syndrome, osteoarthritis, dementia of known etiology(axis III), onychomycosis toe nails, essential hypertension, GERD, gout, herniated intervertebral disk lumbar, hyperlipidemia, hypomagnesemia, monoclonal gammopathy of undetermined significance, schizophrenia		iSpecimen						Control		HISPANIC OR LATINO	HISPANIC		74.7	0.892156	0.0494668	0.652485	5.2	59.3	12.0368	6.8	0.565241	0.3	42.8	20.4493	597.43	30.2	2.17819	0.5	0.532247	0.5	4.82535	38.5354	0.029	8.4	3.7	5.67441	0.259207	3.13284	0.005	3.74922	0.376953	0.30469	0.05	3.74253	0.355278	1081.9	245.165
CTRL117	50 - 59	allergic rhinitis, headache, cervicalgia, 1st toe B/L onychomycosis, GERD, lower back pain, atopic dermatitis		iSpecimen						Control		HISPANIC OR LATINO	HISPANIC		74.7	0.961092	0.130456	3.46577	5.2	410.325	12.9634	6.8	0.2	0.3	167.818	68.4726	307.494	41.3773	2.26669	0.5	2.2642	0.747407	2.74648	6.4	0.0452732	43.9187	13.9347	4.15095	0.792131	4.14461	0.005	3.92349	0.33977	0.234958	0.516889	1.55735	0.516764	1081.9	73.9
CTRL118	70 - 79	cranial aneurysm, osteoarthritis, hypertension, depression, umbilical hernia, cholelithiasis		iSpecimen						Control		HISPANIC OR LATINO	HISPANIC		74.7	1.10494	0.181792	10.555	5.2	263.854	13.6285	6.8	0.414369	0.3	130.807	124.037	285.3	30.2	2.46728	0.636475	1.47736	0.637865	2	32.9856	0.0391678	30.612	11.684	4.80608	0.952229	0.737822	0.005	6.08915	0.224038	0.171741	0.265459	1.84308	0.412418	1081.9	134.992
CTRL119	50 - 59	obesity, low back pain, major depressive disorder, erectile dysfunction, hypercholesterolemia, hypothyroidism, hypertension, GERD, left forearm accident trauma, sleep apnea, Hx of Covid-19		iSpecimen						Control		HISPANIC OR LATINO	HISPANIC		74.7	1.33357	0.380053	2.01642	5.2	339.6	12.0368	6.8	0.990164	0.3	54.8284	44.8299	285.3	45.3668	2.3605	0.5	0.3	1.07161	9.55702	54.0652	0.029	8.4	3.7	1.91897	0.199351	1.50149	0.005	1.87781	0.283796	0.110993	0.05	0.759307	0.1546	1081.9	76.9285
CTRL120	70 - 79	mixed hyperlipidemia, hemorrhoids, Hx of DVT, chronic constipation, GERD, allergic rhinitis, overweight, DM type 2, anxiety disorder, depressed mood, essential hypertension	T2DM	iSpecimen						Control		HISPANIC OR LATINO	HISPANIC		74.7	0.905661	0.290967	4.74286	7.0411	261.244	8.49025	6.8	0.485073	0.3	211.41	27.39	347.703	57.5422	2.4185	0.5	1.96058	1.15711	2	41.8294	0.0297611	9.87218	4.43037	1.37735	0.126888	0.194042	0.005	1.8019	0.12	0.0869565	0.05	0.680811	0.117646	1081.9	90.7827
CTRL121	60 - 69	atherosclerosis of the aorta, COPD, hypertensive heart disease with heart failure, chronic combined systolic and diastolic heart failure, atopic dermatitis, vitamin D deficiency, low back pain, gastritis, peripheral vascular disease, hyperlipidemia, unspecified dementia w/o behavioral disturbance, insomnia, overweight.		iSpecimen						Control		HISPANIC OR LATINO	HISPANIC		74.7	0.278081	0.121455	0.598962	5.36858	193.196	7.08796	6.8	0.476433	0.3	406.161	104.034	285.3	30.2	2.25	0.5	1.55632	0.761848	2	30.3126	0.0381733	48.8401	5.39671	2.96027	0.12801	0.184345	0.005	2.04058	0.142493	0.330126	0.0853852	1.21924	0.162836	1081.9	153.804
CTRL122	70 - 79	DM type 2, Hx of CVA (stroke), hyperlipidemia, essential hypertension, Non-STEMI myocardial infarction, coronary arterial disease, carotid stenosis.	T2DM	iSpecimen						Control		HISPANIC OR LATINO	UNKNOWN		74.7	0.627072	0.158244	5.53719	5.2	289.22	9.43002	6.8	0.2	0.3	45.0762	33.881	285.3	39.7355	2	0.5	0.3	0.5	2	12.8455	0.0615259	8.4	3.7	5.47025	0.334949	1.64872	0.005	2.51889	0.244171	0.288119	0.312849	1.61093	0.288409	1081.9	159.009
CTRL123	60 - 69	Asthma, essential hypertension, vertigo, venous insufficiency, COPD, overweight		iSpecimen						Control		HISPANIC OR LATINO	HISPANIC		74.7	0.760621	0.194492	88.9745	5.2	840.26	9.43002	6.8	0.2	0.3	136.238	55.5035	285.3	47.7524	2.51522	0.5	1.75875	1.29182	2	23.0942	0.0534301	8.4	9.51373	1.95346	0.139638	0.274576	0.005	2.21242	0.214389	0.347376	0.05	1.15284	0.190268	1081.9	73.9
CTRL124	50 - 59	DM type 2, essential hypertension, other intervertebral disc degeneration lumbar region, GERD, mixed hyperlipidemia, asthma, benign thyroid nodule, left kidney stone, left hip arthritis.	T2DM	iSpecimen						Control		HISPANIC OR LATINO	HISPANIC		74.7	0.80501	0.104958	12.6807	5.2	146.602	7.24364	6.8	0.2	0.3	42.8	25.5755	285.3	30.2	2	0.5	1.35213	0.613228	2	15.0379	0.029	25.5438	9.12136	0.963553	0.305573	0.861398	0.005	2.04756	0.134148	0.11928	0.0649777	0.512819	0.169398	8788.31	73.9
CTRL125	60 - 69	DM type 2, essential hypertension, diabetic neuropathy, erectile dysfunction	T2DM	iSpecimen						Control		HISPANIC OR LATINO	HISPANIC		74.7	1.25258	0.11312	3.24561	5.2	146.602	11.6164	6.8	0.2	0.3	77.0497	98.8864	285.3	30.2	2	0.5	1.54726	0.5	2.42322	16.7843	0.0347624	26.5637	10.3246	1.75195	0.103075	0.249029	0.005	1.48042	0.154457	0.184606	0.05	0.960079	0.138902	1081.9	73.9
CTRL126	50 - 59	Essential hypertension, polyarthritis, palpitations, low back pain, major depressive disorder, single episode unspecified panic disorder, Hx of calculus in urethra, heartburn, vitamin D deficiency, cough, folic acid deficiency, obesity, FLU, acute upper respiratory syndrome.		iSpecimen						Control		HISPANIC OR LATINO	HISPANIC		74.7	2.70807	0.1602	18.7847	5.2	182.728	7.24364	6.8	0.2	0.3	451.547	74.6602	285.3	31.4294	2	0.5	1.60859	0.74615	2	9.0051	0.0387318	40.3462	9.7239	1.82831	0.172293	0.351787	0.005	1.39118	0.188777	0.161788	0.05	0.879381	0.16799	1081.9	88.3445
CTRL127	50 - 59	Hx of carbuncle of the left upper limb, fatty liver, Hx of traumatic brain injury, overweight, obstructive sleep apnea, mixed hyperlipidemia, prediabetes, headache.		iSpecimen						Control		HISPANIC OR LATINO	HISPANIC		74.7	0.56078	0.139258	4.28288	5.2	146.602	7.24364	6.8	0.2	0.3	106.472	20.4708	313.817	30.2	2	0.5	1.9165	0.613228	5.8049	12.4247	0.0447938	8.4	8.74232	2.36721	0.224316	0.54244	0.0181046	1.96645	0.170735	0.151218	0.292598	0.520739	0.145603	1081.9	137.711
CTRL128	60 - 69	Vitamin D deficiency, insomnia, generalized anxiety disorder, essential hypertension, obesity, Hx of CVA (stroke), dysphagia unspecified, hemiplegia unspecified sequelae of cerebral infarction.		iSpecimen						Control		HISPANIC OR LATINO	HISPANIC		74.7	1.63647	0.0520894	4.55405	5.2	286.708	14.8643	6.8	0.2	0.3	176.181	64.9569	325.94	43.3354	2	0.5	0.3	0.882516	2	12.4664	0.0452732	8.4	3.7	3.71481	0.673347	0.622002	0.005	2.07204	0.290878	0.185533	0.142592	1.70245	0.437691	1081.9	108.252
CTRL129	70 - 79	Essential hypertension, mixed hyperlipidemia, Major depressive disorder recurrent mild, CKD stage 3a, low back pain, simple chronic bronchitis		iSpecimen						Control		HISPANIC OR LATINO	HISPANIC		74.7	2.63842	0.150033	10.3622	5.2	146.602	7.24364	6.8	0.2	0.3	45.0762	50.4683	400.804	30.2	2	0.5	1.70515	0.5	2	13.0361	0.0400178	8.4	9.66763	1.48249	0.194563	0.501694	0.0264543	2.07145	0.166792	0.131454	0.270186	0.473834	0.141844	1081.9	77.5239
CTRL130	70 - 79	Hx of hyperuricemia, fibromyalgia, chronic pain syndrome, sleep apnea, atherosclerosis of the aorta, peripheral neuropathy, mixed hyperlipidemia, hypertensive CKD stage 3a, mild single episode of major depressive disorder, lower back pain, insomnia, essential hypertension, iron deficiency anemia.		iSpecimen						Control		HISPANIC OR LATINO	HISPANIC		74.7	0.693642	0.120426	21.133	5.2	111.419	11.6164	6.8	0.2	0.3	110.033	42.9762	285.3	30.2	2.26259	0.5	0.3	0.5	2	7.25075	0.0544927	8.4	3.7	2.43909	0.169678	0.387352	0.005	1.73576	0.233679	0.148903	0.142592	1.43624	0.221252	1081.9	94.9836
CTRL131	60 - 69	unilateral primary osteoarthritis of right knee, DM type 2, unspecified fracture of right lower leg, pain in right knee, other cervical disc degeneration, other intervertebral disc degeneration lumbar region, iron deficiency anemia, lipoprotein deficiency, mixed hyperlipidemia, overweight.	T2DM	iSpecimen						Control		HISPANIC OR LATINO	HISPANIC		74.7	0.538746	0.0896053	2.59203	5.2	278.463	13.2404	6.8	0.2	0.3	45.0762	37.4447	285.3	39.4961	2.26669	0.5	2.02121	0.5	4.41457	15.066	0.0347624	34.7319	11.9629	2.75856	0.206432	0.361239	0.005	2.02442	0.219698	0.0985907	0.150649	0.927178	0.229503	1081.9	95.9965
CTRL132	70 - 79	GERD, overweight, vitamin D deficiency, vitamin B12 deficiency		iSpecimen						Control		HISPANIC OR LATINO	HISPANIC		74.7	2.05618	0.305846	1.47966	5.2	111.419	11.6164	6.8	0.2	0.3	358.961	109.481	285.3	36.398	2.53808	0.5	1.11922	1.01451	2	23.4328	0.029	8.4	7.50096	2.66948	0.0868198	0.70578	0.005	2.49983	0.382177	0.385097	0.143929	1.25857	0.193184	1081.9	91.8638
CTRL133	60 - 69	AHA stage C systolic heart failure, Anxiety, burning reflux, cirrhosis of liver w/o ascites, benign hypertension, hypercholesterolemia, ischemic cardiomyopathy, CAD, recurrent chronic major depression disorder, NAFLD, obstructive sleep apnea, peripheral arterial disease, portal hypertension, insomnia, old myocardial infarction, hepatitis C, obesity.		iSpecimen						Control		HISPANIC OR LATINO	HISPANIC		74.7	1.81724	0.721041	20.3159	5.2	255.562	13.2404	6.8	0.2	0.3	110.033	41.2294	285.3	74.2749	2.53808	0.5	1.52936	0.613228	2.51335	6.4	0.029	8.4	7.50096	3.73535	0.239701	0.561448	0.005	2.08534	0.279723	0.120887	0.213945	1.15768	0.257088	1081.9	119.579
CTRL134	50 - 59	hyperlipidemia, asthma, essential hypertension, obesity, DM type 2	T2DM	iSpecimen						Control		HISPANIC OR LATINO	HISPANIC		74.7	1.11783	0.050275	2.41569	5.2	111.419	9.43002	6.8	0.2	0.3	181.782	127.441	285.3	31.2138	2.26669	0.5	1.26254	0.880329	2	32.1932	0.0347624	18.3963	10.5886	2.05141	0.135413	0.751818	0.005	2.41359	0.357989	0.344504	0.05	1.13109	0.207033	1081.9	141.356
CTRL135	80 - 89	Diabetic nephropathy, peripheral arterial disease, pure hypercholesterolemia, erectile dysfunction, coronary artery disease, lower back pain, communicating hydrocephalus, essential hypertension, DM type 2, varices, stenosis of lumbar spine, lumbar radiculopathy, hypothyroidism.	T2DM	iSpecimen						Control		HISPANIC OR LATINO	HISPANIC		74.7	0.308841	0.421423	5.09582	5.2	59.3	10.2683	6.8	0.416713	0.3	177.543	43.0645	289.464	48.8314	2.35575	0.5	0.937384	0.508776	6.6264	29.7626	0.029	26.6208	5.92869	1.83232	0.33014	0.899238	0.005	2.46436	0.360643	0.309826	0.05	1.29379	0.214232	1081.9	134.174
CTRL136	60 - 69	Glaucoma, essential hypertension, DM type 2, mixed hyperlipidemia, type 2 DM with diabetic polyneuropathy, peripheral arterial disease, anxiety, COPD, ADHD, obesity	T2DM	iSpecimen						Control		HISPANIC OR LATINO	HISPANIC		74.7	0.2	0.63364	4.84677	5.2	70.8964	5.80506	6.8	0.312348	0.3	111.134	37.6755	285.3	30.2	2.6416	0.5	0.589095	0.508776	2	11.6084	0.029	8.92481	3.7	2.8561	0.364367	0.219214	0.005	1.53489	0.169213	0.192912	0.05	0.865713	0.209342	1081.9	178.737
CTRL137	70 - 79	Asthma, DM type 2 with diabetic polyneuropathy, primary osteoarthritis of the right shoulder, B/L primary osteoarthritis of the knee, chronic Covid-19 syndrome, left ventricular heart failure, non-rheumatic mitral valve insufficiency, carpal tunnel syndrome B/L, non-rheumatic tricuspid valve insufficiency, hemorrhoids, GERD, DM type 2, insomnia, anxiety disorder, essential hypertension, hyperlipi…	T2DM	iSpecimen						Control		HISPANIC OR LATINO	HISPANIC		74.7	0.390977	0.186135	6.84888	5.2	184.525	10.2683	6.8	0.390903	0.3	133.062	174.205	367.456	30.2	2.21116	0.5	1.80291	0.765864	2	30.4559	0.0544692	21.4192	3.7	3.5628	0.29592	0.391758	0.005	3.27584	0.219803	0.177265	0.219659	1.5146	0.24725	1081.9	169.791
CTRL138	70 - 79	DM type 2, essential hypertension, peripheral vascular disease, low back pain, dyslipidemia, obesity, lumbar spine stenosis with spondylosis and neurogenic claudication	T2DM	iSpecimen						Control		HISPANIC OR LATINO	HISPANIC		74.7	0.858758	0.105041	13.215	5.2	154.441	11.9015	6.8	0.390637	0.3	62.9825	39.2044	285.3	30.2	2	0.5	1.28171	0.636578	2	31.1802	0.029	23.5001	3.7	2.4141	0.350553	0.400096	0.005	2.0022	0.328177	0.218902	0.05	1.39437	0.219458	1406.16	135.114
CTRL139	50 - 59	Hypertensive heart disease, DM type 2, mixed hyperlipidemia, coronary arterial disease, old myocardial infarction, bronchitis, right bundle branch block, insomnia, obesity, presence of cardiac pacemaker, congestive heart failure.	T2DM	iSpecimen						Control		HISPANIC OR LATINO	HISPANIC		74.7	0.636835	0.19107	3.02609	5.2	59.3	8.03668	6.8	0.325686	0.3	43.0227	24.5643	285.3	30.2	2	0.5	1.41773	0.508776	2	22.4255	0.029	8.4	3.7	1.34604	0.188753	0.681314	0.005	2.06561	0.183633	0.323353	0.05	0.418706	0.157469	1081.9	82.6971
CTRL140	60 - 69	COPD, chronic benign solitary lung nodule, recurrent moderate major depressive disorder, dyslipidemia, herniated disc of lumbar spine, benign right kidney cyst, hemorrhoids, gastritis, lower back pain		iSpecimen						Control		HISPANIC OR LATINO	HISPANIC		74.7	0.800409	0.0497386	5.89178	5.2	59.3	5.80506	6.8	0.286326	0.3	43.0227	43.6382	285.3	30.2	2	0.5	0.410267	0.5	2	22.4624	0.029	9.70619	3.7	1.47619	0.121795	0.236785	0.005	2.72287	0.150653	0.227565	0.0591729	0.868861	0.126601	1081.9	73.9
CTRL141	70 - 79	Anxiety, vitamin D deficiency, DM type 2, essential hypertension, allergic rhinitis, dyslipidemia, obesity	T2DM	iSpecimen						Control		HISPANIC OR LATINO	HISPANIC		74.7	0.613367	0.271496	10.4483	5.2	121.404	10.2683	6.8	0.390903	0.3	111.134	111.636	285.3	30.2	2	0.5	0.799467	0.5	2	28.2409	0.029	17.7767	4.97702	4.60889	0.251795	0.383333	0.03309	2.2264	0.226935	0.32434	0.147904	1.87834	0.24479	1081.9	179.543
CTRL142	50 - 59	obesity, unspecified urinary incontinence, upper abdominal pain, hypertensive heart disease w/o heart failure, shortness of breath, right knee osteoarthritis, NASH, depression, insomnia		iSpecimen						Control		HISPANIC OR LATINO	HISPANIC		74.7	0.706962	0.13116	1.76912	5.2	70.8964	5.80506	6.8	0.219801	0.3	393.236	280.069	286.967	30.2	2.06522	0.5	0.938468	0.636578	2	27.9337	0.029	30.7807	5.77056	5.23412	0.353854	0.476524	0.005	2.10255	0.216188	0.459327	0.0529177	2.16107	0.220035	1081.9	102.561
CTRL143	50 - 59	Allergic rhinitis, radiculopathy cervical and lumbar region, left shoulder lesion, peripheral vascular disease, insomnia, benign prostatic hyperplasia, mixed hyperlipidemia, GERD, essential hypertension, Hx of Covid-19 disease, obesity, gout, obesity		iSpecimen						Control		HISPANIC OR LATINO	HISPANIC		74.7	0.730196	0.216869	1.77023	5.2	184.525	8.03668	6.8	0.403878	0.3	43.0227	59.5567	285.3	30.2	2	0.5	1.17638	0.508776	2.29701	26.8825	0.029	22.4593	4.97748	2.78808	0.0972916	0.409503	0.005	1.08847	0.122023	0.0948839	0.0575317	1.13782	0.10822	1081.9	104.729
CTRL144	50 - 59	Overweight, low back pain, cervical disc disorder unspecified cervical region.		iSpecimen						Control		HISPANIC OR LATINO	HISPANIC		74.7	0.636781	0.0913237	0.823791	5.2	121.404	8.03668	6.8	0.27943	0.3	142.332	178.477	285.3	35.9689	2.35575	0.5	1.50113	0.893667	2	24.5965	0.029	18.0367	3.7	5.76043	0.19661	1.28246	0.0474442	2.50746	0.200655	0.335134	0.192777	2.3816	0.229177	1081.9	219.835
CTRL145	50 - 59	Essential hypertension, DM type 2, mixed hyperlipidemia, morbid obesity, peripheral neuropathy.	T2DM	iSpecimen						Control		HISPANIC OR LATINO	HISPANIC		74.7	0.567639	0.477443	6.32227	5.2	59.3	7.38891	6.8	0.261589	0.3	75.6241	153.86	285.3	63.4698	2	0.5	0.896568	0.594248	2	22.7481	0.029	16.878	4.60114	7.94606	0.203228	1.77769	0.005	0.726138	0.12	0.384027	0.05	1.51746	0.174899	1081.9	90.2831
CTRL146	70 - 79	Chronic anemia, GERD, thyrotoxicosis, right shoulder pain, DM type 2 with diabetic neuropathy, overweight, mixed hyperlipidemia, heart murmur, mild cognitive impairment.	T2DM	iSpecimen						Control		HISPANIC OR LATINO	HISPANIC		74.7	0.439597	0.0998834	5.83468	5.2	109.626	8.83338	6.8	0.292997	0.3	62.6182	49.1049	285.3	30.2	2	0.5	0.361298	0.5	2	28.0422	0.029	8.4	4.76981	3.52485	0.110895	0.127326	0.005	3.04066	0.182476	0.311458	0.089296	1.06021	0.155556	1081.9	73.9
CTRL147	50 - 59	Hx of Covid-19 disease, AAA without rupture, schizophrenia, essential hypertension, mixed hyperlipidemia, Hx of myocardial infarction, atherosclerosis of the aorta, coronary arterial disease, CKD stage 4, benign prostatic hypertrophy.		iSpecimen						Control		HISPANIC OR LATINO	HISPANIC		74.7	0.591057	0.101617	0.411691	5.2	233.719	10.993	6.8	0.364104	0.3	96.7041	334.031	285.3	30.2	3.17898	0.5	1.99905	0.85496	4.51019	35.4645	0.029	18.2994	5.10543	3.236	0.175578	0.79929	0.005	2.82976	0.250996	0.135965	0.0895386	0.667104	0.168519	1571	77.7288
CTRL148	50 - 59	Essential hypertension, mixed hyperlipidemia, overweight, unilateral primary osteoarthritis of the right knee, Hx of H. Pylori infection, dermatitis unspecified, pain in right knee		iSpecimen						Control		HISPANIC OR LATINO	HISPANIC		74.7	1.4436	0.259015	3.30298	5.2	152.096	8.83338	6.8	0.322782	0.3	139.45	55.9271	285.3	30.2	2.09645	0.5	0.896915	0.5	2	27.7185	0.029	8.4	3.7	1.66968	0.356172	0.195077	0.005	2.41301	0.249837	0.386211	0.101734	1.05173	0.287083	1081.9	143.13
CTRL149	60 - 69	Schizophrenia, dyslipidemia, vitamin D deficiency, gastritis, diverticulosis, internal hemorrhoids, essential hypertension, asthma, palpitations, fibromyalgia, chronic abdominal discomfort, chronic nausea, Hepatitis C chronic, steatosis of liver.		iSpecimen						Control		HISPANIC OR LATINO	HISPANIC		74.7	0.381661	0.156944	5.65068	5.2	109.626	10.993	6.8	0.38429	0.3	96.7041	357.802	285.3	35.2785	2.10737	0.5	0.801368	0.85496	2	28.1895	0.029	13.0942	3.7	6.24757	0.05	0.194305	0.005	1.68897	0.144806	0.463062	0.0988732	1.73277	0.200519	1081.9	89.3254
CTRL150	60 - 69	Hypothyroidism, essential hypertension, elevated cholesterol with elevated triglycerides, obesity, cervical pain, persistent cough.		iSpecimen						Control		HISPANIC OR LATINO	HISPANIC		74.7	0.614518	0.0692414	5.23241	5.2	680.47	14.8824	6.8	0.313271	0.388345	75.6241	117.708	426.197	48.1889	2.46712	0.5	1.74139	1.11837	2	31.2636	0.029	14.5125	6.75226	11.1856	0.1875	6.32026	0.0391483	1.95925	0.262956	2.01557	0.107217	1.41623	0.247429	1081.9	73.9
CTRL151	50 - 59	Post Covid syndrome, GERD, diaphragmatic hernia, peripheral vascular disease, cystocele with prolapse, allergies, overweight, coronary arterial disease, depression, tension headache, Hx of cardiac catheterization.		iSpecimen						Control		HISPANIC OR LATINO	HISPANIC		74.7	0.708733	0.0734888	1.42837	5.2	109.626	8.83338	6.8	0.293076	0.3	75.6241	145.94	285.3	30.2	2	0.5	0.944145	0.594248	2	30.7079	0.029	12.3858	4.77256	3.54378	0.428849	0.714582	0.005	2.48575	0.177945	0.227244	0.182408	1.47343	0.229066	1081.9	87.097
CTRL152	80 - 89	Erectile dysfunction, age-related cognitive decline, pain in right shoulder, other spondylosis with myelopathy cervical region, benign prostatic hyperplasia with lower urinary symptoms, atherosclerosis of the aorta, fatty liver, essential hypertension, dyslipidemia, osteoporosis, obesity		iSpecimen						Control		HISPANIC OR LATINO	HISPANIC		74.7	0.243661	0.221495	4.98482	7.01922	194.567	8.83338	6.8	0.287232	0.3	62.6182	7.6	319.634	30.2	2	0.5	0.701575	0.5	2.1886	28.4705	0.029	8.84972	4.77256	0.4	0.264406	0.402549	0.0183768	1.31881	0.173002	0.207253	0.05	0.299448	0.111917	1081.9	73.9
CTRL153	70 - 79	Unspecified glaucoma, cardiac murmur, migraine, insomnia, pain in right shoulder, CKD stage II, essential hypertension, vitamin D deficiency, major depressive disorder, bipolar disorder		iSpecimen						Control		HISPANIC OR LATINO	HISPANIC		74.7	1.46747	0.0808904	0.303646	5.2	152.096	10.993	9.60641	0.379322	0.316959	105.909	568.642	285.3	37.3356	2.46712	0.5	1.61521	1.11837	2	37.8244	0.029	8.4	9.3405	6.34557	0.29634	1.00443	0.0443885	3.31196	0.421535	0.174741	0.419982	2.70075	0.365091	1081.9	115.475
CTRL154	50 - 59	Mild mitral valve regurgitation, mild tricuspid valve regurgitation, moderate bipolar disorder, major depressive disorder, other intervertebral disc degeneration of thoracic region, pure hypercholesterolemia, generalized anxiety disorder, morbid obesity, venous insufficiency, vitamin D deficiency, vitamin B deficiency, prediabetes, diastolic dysfunction, OSA, fatty liver, allergic rhinitis, perip…		iSpecimen						Control		HISPANIC OR LATINO	HISPANIC		74.7	0.474397	0.16508	4.26151	5.2	152.096	8.83338	6.8	0.394297	0.3	196.393	45.9205	285.3	30.2	2.10737	0.5	0.3	0.725379	2	21.7692	0.03317	8.4	3.7	1.59902	0.215819	1.41029	0.005	2.18594	0.181961	0.388187	0.05	0.83854	0.192187	1081.9	73.9
CTRL155	70 - 79	Low back pain, coronary arterial disease, essential hypertension, DM type 2, dyslipidemia, benign prostatic hyperplasia, overweight, Hx of CABG.	T2DM	iSpecimen						Control		HISPANIC OR LATINO	HISPANIC		74.7	0.684633	0.967937	7.17976	5.2	152.096	10.993	6.8	0.313049	0.3	118.827	80.0231	638.891	59.4115	3.80793	0.5	1.92855	2.06962	29.2086	27.1342	0.03317	34.9109	5.43702	1.53296	0.111233	0.338952	0.005	0.890924	0.186844	0.595865	0.0717512	0.959159	0.16367	1081.9	137.54
CTRL156	50 - 59	B/L primary osteoarthritis of first carpometacarpal joints, right arm pain, essential hypertension, atherosclerosis of the aorta, mixed hyperlipidemia, overweight.		iSpecimen						Control		HISPANIC OR LATINO	HISPANIC		74.7	0.94383	0.169865	1.5426	5.2	59.3	8.83338	6.8	0.282849	0.3	75.6241	18.7765	285.3	30.2	2	0.5	0.800171	0.5	2	24.26	0.029	8.4	3.7	0.555297	0.0994076	0.627964	0.005	2.39913	0.205125	0.0543672	0.05	0.432075	0.0938837	1081.9	83.642
CTRL157	50 - 59	Morbid obesity, heart failure, spondylosis w/o myelopathy, cervical region, vitamin D deficiency, hyperlipidemia, Hx of Covid-19 infection, anxiety disorder, insomnia, essential hypertension, old myocardial infarction, presence of cardiac pacemaker, Hx of stroke, thyroid disease.		iSpecimen						Control		HISPANIC OR LATINO	HISPANIC		74.7	0.427966	0.193115	1.77338	5.2	152.096	8.83338	6.8	0.333833	0.3	138.317	126.351	285.3	30.2	6.24984	0.5	1.12861	0.5	2	28.0422	0.029	11.2088	3.76526	4.13512	0.160876	0.701855	0.005	1.71177	0.209021	0.30007	0.119691	1.19661	0.266807	1081.9	212.826
CTRL158	70 - 79	Mild intermittent asthma, epilepsy, DM type 2, hypertensive heart disease, bronchiectasis w/o complications, aortic root dilation, mitral regurgitation, fatty liver, acute B/L lower back pain w/o sciatica, hip pain, atherosclerosis of the aorta, erectile dysfunction, folic acid deficiency, mixed hyperlipidemia, allergic rhinitis, overweight.	T2DM	iSpecimen						Control		HISPANIC OR LATINO	HISPANIC		74.7	1.73155	0.0903938	2.82851	5.2	109.626	8.83338	6.8	0.277721	0.3	75.6241	69.2462	285.3	30.2	2	0.5	0.511033	0.5	2	25.1097	0.029	10.7333	6.7518	5.91769	0.165041	0.503985	0.005	1.03046	0.355734	0.327719	0.0677257	2.11621	0.288827	1081.9	317.447
CTRL159	60 - 69	Vitamin D deficiency, mild intermittent asthma, hyperlipidemia, major depressive disorder recurrent unspecified, prediabetes. generalized arthritis.		iSpecimen						Control		HISPANIC OR LATINO	HISPANIC		74.7	0.661215	0.0750023	0.970077	5.2	152.096	8.83338	6.8	0.343954	0.3	105.909	162.103	285.3	30.2	2.46712	0.5	1.99794	0.723829	2	9.24465	0.029	10.4971	3.7	5.01043	0.138466	0.554145	0.005	1.435	0.232023	0.450444	0.0796461	2.19845	0.24622	1081.9	292.496
CTRL160	70 - 79	Hypertension, chronic diastolic, prediabetes, atherosclerotic heart disease of native coronary artery, pulmonary hypertension, osteoarthritis, gastritis, major depressive disorder, insomnia, mixed hyperlipidemia, vitamin D deficiency, peripheral vascular disease, obesity.		iSpecimen						Control		HISPANIC OR LATINO	HISPANIC		74.7	0.474454	0.330942	0.3	5.2	152.096	13.1527	6.8	0.333421	0.3	95.369	83.4033	285.3	30.2	2	0.5	0.3	0.5	2	17.5681	0.029	8.4	3.7	2.12336	0.263971	0.553992	0.005	2.53977	0.236304	0.322167	0.135201	0.43773	0.170506	1081.9	73.9
CTRL161	60 - 69	Vitamin D deficiency, major depressive disorder, hypothyroidism, hypertensive heart disease without heart failure, mixed hyperlipidemia, Hx of Covid-19, primary osteoarthritis of the knee, obesity.		iSpecimen						Control		HISPANIC OR LATINO	HISPANIC		74.7	1.44372	0.463402	13.6719	5.2	341.136	10.993	6.8	0.359156	0.3	590.705	46.4828	420.856	92.4245	3.16547	0.5	0.801368	2.07737	2	22.3444	0.0432356	31.6435	4.27046	2.08295	0.134969	0.287339	0.0192123	2.04262	0.131516	0.315828	0.05	0.522332	0.117533	1081.9	97.5694
CTRL162	60 - 69	presbyopia, obese, hypothyroidism, plantar fasciitis, pre-diabetes		iSpecimen						Control		HISPANIC OR LATINO	HISPANIC		74.7	0.568377	0.0791411	5.35777	5.2	152.096	8.83338	6.8	0.2	0.3	105.909	34.7979	285.3	30.2	42.5008	0.5	1.22489	0.5	2	22.8414	0.029	10.2607	5.60223	2.82737	0.275653	0.389969	0.005	1.64663	0.122023	0.164369	0.05	1.15628	0.169241	1081.9	118.816
CTRL163	70 - 79	Atopic dermatitis, generalized osteoarthritis, Coronary arterial disease, Heart failure, Hypertension, COPD (pulmonary fibrosis) , GERD, dyslipidemia, peripheral vascular disease, CKD stage 3a, cardiac arrhythmia (unspecified)		iSpecimen						Control		HISPANIC OR LATINO	HISPANIC		74.7	0.590964	1.02964	2.24034	5.2	194.567	10.993	6.8	0.354107	0.3	86.1641	18.6441	285.3	37.2828	2	0.5	2.70682	0.594248	2.23399	34.4948	0.029	12.1513	7.40407	1.59209	0.209534	0.33922	0.005	2.81983	0.306677	0.309294	0.255292	1.30842	0.290209	1081.9	73.9
CTRL164	80 - 89	Essential hypertension, mixed hyperlipidemia, spondylosis of cervical and lumbar spine, GERD.		iSpecimen						Control		HISPANIC OR LATINO	HISPANIC		74.7	0.2	0.619833	0.3	5.2	169.247	6.71777	6.8	0.856092	0.3	77.0888	51.9295	323.692	61.2088	2.13746	0.5	0.661736	0.5	2	41.3329	0.0598132	16.1706	4.92045	5.10984	0.58651	1.7144	0.005	1.02529	0.216486	0.445656	0.067702	1.6275	0.246431	1081.9	236.073
CTRL165	50 - 59	Right eye blindness, atherosclerosis of the aorta, ocular embolism left eye, Hx of Bell's palsy, essential hypertension, mixed hyperlipidemia, aortic ectasia		iSpecimen						Control		HISPANIC OR LATINO	HISPANIC		74.7	0.436842	0.0633343	0.3	6.87708	120.306	3.6	6.8	0.513842	0.3	42.8	17.3387	441.546	65.4051	2.13746	0.5	1.24466	0.5	2	28.6802	0.0598132	8.4	3.7	0.4	0.400938	0.603897	0.005	1.28848	0.245186	0.0686008	0.130423	0.414568	0.19365	1081.9	181.563
CTRL166	50 - 59	History of benign cyst on both breasts. Hx of Covid-19, palpitations, migraine, pure hypercholesterolemia, overweight, essential hypertension, gastritis, Hx of uterine fibroid, vitamin D deficiency, lower back pain, herniated disc L5.		iSpecimen						Control		HISPANIC OR LATINO	HISPANIC		74.7	0.507187	0.400156	1.31168	5.2	91.0843	3.6	6.8	0.780721	0.3	118.996	104.723	285.3	44.281	2.13746	0.5	1.39764	0.629826	2	38.6607	0.0598132	18.3734	7.30554	1.35459	0.15959	0.466159	0.005	2.51607	0.172957	0.166097	0.05	1.02431	0.141633	1081.9	104.306
CTRL167	70 - 79	hyperlipidemia unspecified, generalized anxiety disorder, DM type 2, unspecified chronic gastritis, diverticulitis of intestine, cervical disc displacement, abnormality of gait and mobility, CKD stage 3a.	T2DM	iSpecimen						Control		HISPANIC OR LATINO	HISPANIC		74.7	0.678924	0.29205	4.24593	5.2	410.999	6.97031	6.8	0.341209	0.308065	378.371	54.6999	363.872	65.0332	4.67461	0.5	1.43416	0.903358	2.29653	41.2168	0.0424384	22.7253	7.61305	3.69312	0.446733	1.78653	0.005	2.78938	0.412724	0.366874	0.0546999	1.23461	0.206529	19225	198.049
CTRL168	70 - 79	Moderate recurrent major depressive disorder, Hx of anemia, GERD, hypercholesterolemia, insufficient sleep syndrome, fatty liver, peripheral neuropathy, hiatal hernia, gastritis, essential hypertension, hypothyroidism.		iSpecimen						Control		HISPANIC OR LATINO	HISPANIC		74.7	1.12414	0.273632	4.71526	5.2	120.306	3.6	6.8	0.672483	0.3	211.686	36.388	285.3	122.92	2.13746	0.5	0.3	0.5	2	37.925	0.0598132	8.4	3.7	1.12485	0.777163	0.336703	0.005	2.50935	0.190538	0.116871	0.391685	1.11951	0.429108	1081.9	98.8474
CTRL169	70 - 79	Essential hypertension, diaphragmatic hernia, cyst of kidney, GERD, diverticulosis, gastritis, unspecified osteoarthritis, epidemic louse-borne typhus fever due to Rickettsia prowazekii, mild recurrent major depressive disorder, insomnia, pure hypercholesterolemia, mild cognitive disorder.		iSpecimen						Control		HISPANIC OR LATINO	HISPANIC		74.7	0.798722	0.0848885	5.01278	5.2	280.735	7.51881	10.0324	0.671766	0.54785	226.888	198.463	655.437	51.7313	3.14243	0.5	0.3	0.836767	2	23.767	0.0543501	8.4	3.7	2.5022	0.205105	0.168066	0.005	2.72014	0.322704	0.13738	0.133478	2.23518	0.215838	1081.9	73.9
CTRL170	60 - 69	Atrial premature depolarization, tachycardia, old myocardial infarction, mixed hyperlipidemia, dermatitis, Hypertensive heart disease w/o heart failure, Essential hypertension, pain on left shoulder, syncope, TIA		iSpecimen						Control		HISPANIC OR LATINO	HISPANIC		74.7	0.546519	0.0524155	5.15073	5.2	507.24	7.51881	6.8	0.978139	0.3	53.9881	42.264	285.3	30.2	3.97282	0.5	0.3	0.836767	2	44.7191	0.0724013	8.4	3.7	2.33389	0.21253	0.364568	0.005	2.04789	0.320674	0.319754	0.0707522	0.808128	0.201167	1081.9	91.7533
CTRL171	60 - 69	Mild episode of recurrent mayor depressive disorder, chronic B/L low back pain w/o sciatica, mild degenerative changes of lumbar spine, mixed hyperlipidemia, essential hypertension, simple chronic bronchitis, dermatochalasis of both upper eyelids, plantar fasciitis.		iSpecimen						Control		HISPANIC OR LATINO	HISPANIC		74.7	4.47477	0.374873	2.19503	6.65685	133.213	7.51881	6.8	0.524966	0.3	42.8	83.6666	285.3	42.9858	2	0.5	0.3	0.5	2	25.3144	0.029	8.4	3.7	2.16152	0.211255	0.590632	0.005	2.55701	0.254767	0.269195	0.0628956	0.963067	0.180544	1081.9	73.9
CTRL172	70 - 79	OAB, GERD, Obesity, Decreased Vitamin B12, Hemmorhoids		iSpecimen						Control		CAUCASIAN	NON-HISPANIC		74.7	0.360652	0.306377	0.344496	5.2	133.213	7.51881	6.8	0.851389	0.3	277.3	7.6	285.3	38.0256	2.7214	0.5	1.82949	0.5	2	26.0809	0.029	26.8084	14.7054	0.4	0.28993	1.88585	0.005	1.8342	0.153213	0.0554851	0.19925	0.325121	0.178212	1081.9	73.9
CTRL173	50 - 59	Carpal Tunnel, Congenital Deafness, Obesity		iSpecimen						Control		CAUCASIAN	NON-HISPANIC		74.7	0.887953	0.134933	2.76529	5.2	66.6066	5.00764	6.8	0.677428	0.3	152.082	7.6	347.718	57.8737	2	0.5	0.3	0.836767	2	23.8452	0.029	8.4	3.7	0.4	0.285721	3.32613	0.005	1.1743	0.148638	0.03	0.05	0.352343	0.165436	1081.9	73.9
CTRL174	70 - 79	Allergic Rhinitis, Bladder Stone, Hiatal Hernia		iSpecimen						Control		CAUCASIAN	NON-HISPANIC		74.7	0.500297	0.228992	3.76687	6.75023	238.003	5.00764	6.8	0.80919	0.3	95.948	7.6	285.3	55.0302	2.7214	0.5	0.693347	1.17184	2	27.9504	0.029	8.4	4.92056	0.4	0.228961	0.244958	0.005	1.68696	0.174717	0.03	0.135515	0.327033	0.165127	2989.36	102.092
CTRL175	70 - 79	HTN		iSpecimen						Control		CAUCASIAN	NON-HISPANIC		74.7	1.7198	0.884516	2.91711	5.2	342.794	7.51881	6.8	0.977215	0.401479	203.651	7.6	299.487	61.9775	3.55179	0.5	2.33903	0.836767	2	22.4595	0.0362989	30.1153	20.8045	0.4	0.38729	1.42024	0.005	3.33105	0.170369	0.0539668	0.164359	0.419134	0.299405	1081.9	73.9
CTRL176	50 - 59	OA, HTN, GERD (this patient does have history of Hep C, I wasn't sure where to note that as only Hep A and B are listed).		iSpecimen						Control		CAUCASIAN	NON-HISPANIC		74.7	0.753118	0.343515	4.4619	8.83066	342.794	11.8737	6.8	0.957205	0.3	152.082	7.6	355.809	71.0076	3.56346	0.5	2.63723	1.17184	2	34.3608	0.029	24.5781	12.1616	0.4	0.134312	0.397084	0.005	2.59562	0.17042	0.03	0.110825	0.365649	0.13075	1081.9	99.336
CTRL177	70 - 79	HTN, Hyperlipidemia		iSpecimen						Control		CAUCASIAN	NON-HISPANIC		74.7	1.00301	0.288689	3.48738	5.2	59.3	5.00764	6.8	0.42332	0.3	136.385	7.6	370.443	38.4634	2	0.5	1.08775	0.5	2	11.7939	0.029	9.46254	3.8997	0.4	0.156607	0.875406	0.005	2.14252	0.19357	0.0832631	0.082895	0.260769	0.150039	1081.9	139.913
CTRL178	50 - 59	na		iSpecimen						Control		CAUCASIAN	NON-HISPANIC		74.7	0.2	0.251198	1.30113	5.2	59.3	5.00764	6.8	0.569651	0.3	131.864	7.6	285.3	30.2	2	0.5	0.3	0.5	2	17.6454	0.029	8.4	3.7	0.4	0.428263	1.82941	0.005	2.78094	0.153039	0.03	0.0808931	0.359315	0.214747	1081.9	73.9
CTRL179	60 - 69	T2DM, Hyperlipidemia	T2DM	iSpecimen						Control		CAUCASIAN	NON-HISPANIC		74.7	0.980165	0.684775	3.62047	5.2	133.213	5.00764	6.8	0.72101	0.3	400.689	7.6	388.186	90.513	2.7214	0.5	0.865153	1.50592	10.7879	19.9841	0.0362989	27.9155	9.32963	0.4	0.0862239	0.547216	0.005	1.05413	0.142265	0.03	0.05	0.323737	0.1106	1081.9	73.9
CTRL180	70 - 79	CAD, HTN, GERD		iSpecimen						Control		CAUCASIAN	NON-HISPANIC		74.7	0.546904	0.205935	14.457	10.7788	133.213	5.00764	6.8	0.592078	0.3	42.8	7.6	285.3	30.2	2	0.5	0.516814	0.836767	3.1203	21.8746	0.029	8.87403	6.91061	0.4	0.174433	0.499457	0.005	0.896129	0.17681	0.136245	0.05	0.421965	0.184038	1081.9	73.9
CTRL181	50 - 59	T2DM, HTN, Sarcoidosis	T2DM	iSpecimen						Control		CAUCASIAN	NON-HISPANIC		74.7	0.569901	0.194655	2.6321	5.2	133.213	5.00764	6.8	0.915229	0.3	53.9881	7.6	285.3	51.7313	2.28387	0.5	0.634068	0.836767	2	31.873	0.029	10.6014	6.41679	0.4	0.293041	3.5636	0.0188387	2.71802	0.200173	0.067692	0.0619874	0.493252	0.148045	1081.9	73.9
CTRL182	70 - 79	HTN, Asthma, Arthritis, T2DM, GERD, Pain	T2DM	iSpecimen						Control					74.7	0.545241	0.205092	7.65843	5.2	146.118	9.21316	6.8	0.341667	0.3	70.256	7.6	411.117	32.1361	2.20321	0.5	1.44865	0.575426	2	19.3619	0.029	8.4	3.7	0.4	0.0677842	0.0695923	0.005	0.809533	0.12	0.0442576	0.05	0.197943	0.0680748	1081.9	111.554
CTRL183	70 - 79	A-Fib, Mitral Valve insufficiency, Hypothyroidism, Obesity, HTN, Hyperlipidemia		iSpecimen						Control					74.7	0.366107	0.161883	2.7063	5.2	195.808	7.83263	6.8	0.403643	0.3	187.903	7.6	285.3	30.2	2	0.5	0.923245	0.5	2	21.2979	0.029	46.4012	3.7	0.4	0.219843	0.322201	0.005	1.43179	0.12	0.03	0.10367	0.289046	0.127791	1081.9	73.9
CTRL184	50 - 59	HTN, T2DM	T2DM	iSpecimen						Control					74.7	0.2	0.0605128	2.48826	5.2	146.118	11.5841	6.8	0.519693	0.3	90.6351	7.6	351.468	45.9295	2	0.5	0.3	0.5	2	39.0946	0.029	8.4	3.7	0.433584	0.280306	0.297021	0.005	2.1858	0.180995	0.114741	0.0769898	0.438017	0.227291	1081.9	103.794
CTRL185	50 - 59	T2DM	T2DM	iSpecimen						Control					74.7	0.238272	0.0540081	7.54174	5.2	116.374	10.3987	6.8	0.341667	0.3	138.834	7.6	510.884	42.5212	2.06153	0.5	1.66779	0.721021	2	20.9955	0.0406355	8.4	3.7	0.464366	0.403987	2.62372	0.005	1.44996	0.12	0.0893875	0.0882202	0.459828	0.208201	1081.9	78.4218
CTRL186	50 - 59	T2DM, Asthma, Heart Disease, Allergies	T2DM	iSpecimen						Control					74.7	0.2	0.131953	0.718218	5.2	74.4921	6.45209	6.8	0.32605	0.3	111.014	7.6	285.3	30.2	2	0.5	0.3	0.5	2	21.4271	0.029	16.1796	3.97642	0.4	0.386116	0.0893096	0.005	2.58992	0.12	0.03	0.05	0.197589	0.137282	1081.9	73.9
CTRL187	60 - 69	Depression, T2DM, Grave's Dx, GERD	T2DM	iSpecimen						Control					74.7	0.724534	0.169559	0.83189	5.2	74.4921	9.21316	8.0298	0.465807	0.3	177.809	7.6	466.467	34.8839	2	0.5	0.323831	0.5	2	27.8437	0.029	20.0147	4.99646	0.436569	0.403615	0.690759	0.005	3.03532	0.213134	0.19318	0.089189	0.334149	0.168078	1081.9	141.377
CTRL188	60 - 69	T2DM	T2DM	iSpecimen						Control					74.7	0.647686	0.337489	0.602917	11.6086	278.925	12.1298	6.8	0.396175	0.3	199.059	7.6	534.005	30.2	2.21098	0.5	4.80457	0.575426	2	37.6686	0.0676246	8.4	3.7	0.4	0.093876	2.29545	0.005	0.961972	0.182218	0.0853476	0.05	0.35939	0.11965	1081.9	233.477
CTRL189	60 - 69	HTN, T2DM,	T2DM	iSpecimen						Control					74.7	0.238254	0.298178	5.67464	5.2	74.4921	9.21316	6.8	0.426553	0.3	149.005	7.6	325.494	50.8901	2	0.5	1.37498	0.722406	2	16.3784	0.029	8.4	9.45881	0.4	0.180429	0.0597331	0.005	1.98114	0.125645	0.0468984	0.05	0.187193	0.125959	1081.9	73.9
CTRL190	50 - 59	HTN, ED, T2DM, Mood Disorder, Asthma, Epilepsy	T2DM	iSpecimen						Control					74.7	0.263815	0.096701	0.3	5.2	74.4921	8.55542	6.8	0.294631	0.3	139.705	7.6	319.992	69.606	2.21098	0.5	0.503634	0.867455	4.80277	15.9501	0.029	12.1889	4.318	0.4	0.207695	0.83811	0.005	1.3977	0.12	0.0310863	0.05	0.170972	0.0968245	1081.9	88.6282
CTRL191	50 - 59	N/A		iSpecimen						Control		HISPANIC OR LATINO	HISPANIC		74.7	2.68454	0.0794454	24.7765	5.2	332.193	7.8576	6.8	0.384845	0.3	43.6604	63.2614	285.3	90.4078	2	0.5	1.98492	0.836767	2	18.0373	0.029	8.4	3.7	1.35475	0.35273	0.440187	0.005	2.67251	0.283692	0.487149	0.612943	2.01387	0.245953	1081.9	73.9
CTRL192	60 - 69	CAD		ProteoGenex						Control		CAUCASIAN			74.7	4.9612	0.132994	6.82805	5.2	94.8124	9.1899	6.8	1.13282	0.3	88.0155	8.03159	285.3	34.6616	2	0.5	0.3	0.517125	2	6.44297	0.049275	8.4	3.7	1.59286	0.243562	0.323722	0.005	2.46246	0.278969	0.269875	0.05	0.902535	0.189686	1081.9	126.6
CTRL193	60 - 69	no		ProteoGenex						Control		CAUCASIAN			74.7	0.648417	0.770698	1.05861	5.2	59.3	15.5058	7.28186	0.757673	0.3	115.642	7.6	511.997	105.742	4.23806	0.5	0.463219	0.922578	2	6.4	0.0502179	68.6458	10.9508	1.33987	0.0792792	0.199059	0.0134483	3.72387	0.274391	0.305724	0.05	0.617763	0.250467	1081.9	73.9
CTRL194	50 - 59	no		ProteoGenex						Control		CAUCASIAN			74.7	0.310178	0.155036	0.300501	5.2	260.027	8.44978	6.8	0.535138	0.3	59.8011	9.16948	285.3	39.2432	2.78875	0.5	0.3	0.5	2	23.0795	0.0454261	8.4	3.7	0.4	0.0774589	0.439781	0.005	1.11319	0.125707	0.03	0.0826507	0.250249	0.111764	1081.9	183.441
CTRL195	60 - 69	hypertension, obesity		ProteoGenex						Control		CAUCASIAN			74.7	2.14801	0.133954	0.976456	5.2	59.3	11.0158	6.8	1.81954	0.510003	279.323	21.721	285.3	77.8218	2	0.5	0.579019	1.04181	2	17.2359	0.0411882	25.7716	3.7	0.998952	0.541718	0.317535	0.0128837	7.49022	0.274584	0.37277	0.0626847	1.30316	0.391548	1081.9	73.9
CTRL196	60 - 69	no		ProteoGenex						Control		CAUCASIAN			74.7	0.451235	0.0735796	0.3	5.2	59.3	3.6	6.8	0.253859	0.3	203.918	7.6	285.3	30.2	2	0.5	0.3	0.5	2	6.4	0.029	14.6274	3.7	1.50338	0.20233	0.138559	0.005	3.46318	0.12	0.2227	0.05	1.18913	0.236366	1081.9	73.9
CTRL197	70 - 79	hypertension		ProteoGenex						Control		CAUCASIAN			74.7	1.17586	0.250256	1.82001	5.2	59.3	24.4002	12.9303	0.2	0.384942	859.652	12.9772	285.3	137.021	5.14543	0.5	0.643988	1.02598	3.66446	6.4	0.0498597	44.0169	3.7	4.39256	0.05	0.279211	0.005	5.00722	0.139495	1.29034	0.05	2.32311	0.38536	1081.9	432.758
CTRL198	60 - 69	mitral valve prolapse		ProteoGenex						Control		CAUCASIAN			74.7	0.337672	0.216369	2.40529	5.2	1307.75	11.5883	6.8	0.434913	0.639177	106.793	24.1306	434.431	59.4485	11.3498	0.5	3.93682	0.551785	2.69997	20.2929	0.029	8.4	18.4331	3.0051	0.270951	2.93723	0.0360872	3.17022	0.484376	0.0621165	0.0777503	1.63995	0.236263	1081.9	206.031
CTRL199	60 - 69	hypertension, atrial fibrillation		ProteoGenex						Control		CAUCASIAN			74.7	0.2	0.538969	2.65281	5.33104	59.3	24.4002	23.0413	0.2	0.567193	2016.77	11.1512	285.3	275.728	9.80129	0.5	0.613501	2.0872	2	6.4	0.0498597	8.4	4.78389	1.66722	0.05	0.200368	0.005	5.86989	0.12	0.755297	0.05	1.57524	0.616431	1081.9	420.717
CTRL200	70 - 79	heart failure		ProteoGenex						Control		CAUCASIAN			74.7	1.34716	0.424549	3.78764	5.67309	59.3	24.4002	10.5394	0.2	0.445955	510.152	26.1981	285.3	87.1249	2.64025	0.5	0.846116	1.49999	2	6.4	0.0498597	43.3579	3.7	3.31417	0.248312	0.501748	0.00902767	5.39805	0.24367	0.816151	0.190716	2.85129	0.365114	1081.9	336.617
CTRL201	70 - 79	hypertension		ProteoGenex						Control		CAUCASIAN			74.7	0.697508	0.21282	3.64053	5.2	679.18	8.44978	6.8	0.474772	0.301714	83.2969	46.7626	285.3	30.2	2.78875	0.5	2.23581	0.5	2.0226	32.5722	0.0512092	8.4	12.1874	2.37227	0.150074	0.313506	0.005	1.77677	0.176238	0.160334	0.126353	0.926563	0.122864	1081.9	167.658
CTRL202	50 - 59	no		ProteoGenex						Control		CAUCASIAN			74.7	0.880099	0.0453835	0.3	5.2	59.3	3.6	7.91188	1.19977	0.458356	330.724	16.2786	285.3	91.3485	2	0.5	0.3	0.5	2	10.263	0.0312793	20.2839	3.7	10.1434	0.510613	0.537459	0.0459293	8.83971	0.339042	1.42944	0.0562772	3.87874	0.614285	1081.9	73.9
CTRL203	50 - 59	no		ProteoGenex						Control		CAUCASIAN			74.7	1.92558	0.25399	2.51277	5.2	59.3	3.6	19.7558	0.2	0.423441	850.093	87.8656	285.3	38.6269	2	0.5	1.49825	1.14885	2	6.4	0.0312793	52.8177	3.7	15.3669	0.34171	0.914404	0.120449	7.02698	0.489514	0.692309	0.106783	11.1436	0.497252	1081.9	281.277
CTRL204	50 - 59	no		ProteoGenex						Control		CAUCASIAN			74.7	0.945138	0.12757	1.13062	5.2	59.3	41.1314	6.8	0.2	0.3	920.019	11.204	285.3	95.8411	3.58783	0.5	0.910065	1.73509	2	6.4	0.029	24.5673	3.7	2.85466	1.05429	0.138559	0.005	11.6209	0.327774	0.278615	0.166238	1.82417	0.540603	1081.9	616.683
CTRL205	60 - 69	no		ProteoGenex						Control		CAUCASIAN			74.7	1.63873	0.0807117	0.3	5.2	59.3	3.6	6.8	1.3778	0.3	91.8471	7.6	285.3	30.2	2	0.5	1.19306	0.797956	2.04076	9.75861	0.029	25.4372	3.7	5.78543	1.87708	0.865234	0.0608761	10.4191	0.785781	0.162353	0.229022	1.83254	0.703753	1081.9	73.9
CTRL206	60 - 69	no		ProteoGenex						Control		CAUCASIAN			74.7	0.872851	0.0761451	1.30466	5.2	59.3	24.4002	6.89282	0.2	0.3	276.715	11.3054	285.3	41.9493	2.64025	0.5	2.02009	0.785988	2	6.4	0.0498597	25.8623	3.7	1.62973	0.549124	0.117216	0.005	4.96323	0.274584	0.220202	0.0782997	1.46596	0.352547	1081.9	467.311
CTRL207	60 - 69	no		ProteoGenex						Control		CAUCASIAN			74.7	1.5814	0.496362	0.676912	8.95965	59.3	11.4902	6.8	1.06855	0.3	125.143	22.5335	285.3	368.928	3.79814	0.5	0.439049	3.25999	10.1522	6.4	0.0500792	42.0327	3.7	7.51529	1.42198	0.931588	0.0543888	9.36663	0.88498	0.174186	0.326574	2.83477	1.0047	1081.9	73.9
CTRL208	50 - 59	no		ProteoGenex						Control		CAUCASIAN			74.7	0.843917	0.100005	0.772897	5.2	59.3	24.4002	6.8	0.2	0.322843	42.8	18.6613	285.3	50.1082	2	0.5	0.3	0.5	2	6.4	0.029	20.5755	3.7	3.14336	0.720933	1.6015	0.0572052	18.5294	0.460595	0.341555	0.965763	2.2051	0.636408	1825.39	157.419
CTRL209	60 - 69	no		ProteoGenex						Control		CAUCASIAN			74.7	0.333112	0.231182	0.772897	6.97612	59.3	24.4002	6.8	0.2	0.3	207.874	11.3094	285.3	180.28	2.64025	0.5	0.3	0.545997	2	6.4	0.029	38.5693	3.7	1.03066	0.568721	1.89073	0.0232991	9.00685	0.230188	0.158123	0.866617	0.996907	0.485943	1081.9	73.9
CTRL210	60 - 69	no		ProteoGenex						Control		CAUCASIAN			74.7	0.509193	0.162344	0.772897	5.2	59.3	24.4002	6.8	0.2	0.3	111.142	13.7239	285.3	94.4256	2	0.5	0.3	0.545997	2	6.4	0.0498597	27.1734	3.7	3.23733	0.532831	1.07065	0.0583952	20.4882	0.372604	0.447511	0.729284	2.17281	0.536952	1081.9	179.077
CTRL211	60 - 69	no		ProteoGenex						Control		CAUCASIAN			74.7	0.567649	0.167481	0.772897	5.2	81.0901	24.4002	6.8	0.2	0.445955	138.254	14.501	285.3	109.884	2	0.5	0.3	0.5	2	6.4	0.0498597	29.7492	3.7	1.35726	0.481099	2.23599	0.0349554	20.7682	0.226946	0.153806	0.709778	1.48245	0.616498	1081.9	133.437
CTRL212	60 - 69	no		ProteoGenex						Control		CAUCASIAN			74.7	0.332898	0.112844	0.398996	8.25816	59.3	24.4002	6.8	0.2	0.3	165.366	7.6	285.3	42.9135	2	0.5	0.552857	0.545997	2	6.4	0.0498597	68.5874	3.7	0.568111	0.312066	0.555201	0.0277025	3.90295	0.172296	0.328932	0.204785	0.594384	0.260076	1081.9	111.661
CTRL213	60 - 69	no		ProteoGenex						Control		CAUCASIAN			74.7	0.2	0.129656	0.3	5.2	59.3	9.28576	6.8	1.32224	0.3	91.8471	16.9013	294.86	416.986	3.02891	0.5	0.437697	2.11035	7.11779	8.44758	0.029	81.4673	3.7	0.940538	0.379628	1.91683	0.0206494	5.17484	0.224551	0.266199	0.351331	1.20898	0.374351	1081.9	73.9
CTRL214	50 - 59	no		ProteoGenex						Control		CAUCASIAN			74.7	0.392022	0.0987966	0.3	5.82417	59.3	24.4002	6.8	0.2	0.3	138.254	7.6	285.3	43.6276	2	0.5	0.849785	0.5	2	6.4	0.029	37.2621	3.7	0.695637	0.475802	0.711944	0.0156991	7.53145	0.196413	0.195231	0.341966	1.01746	0.450993	1081.9	73.9
CTRL215	50 - 59	no		ProteoGenex						Control		CAUCASIAN			74.7	0.214597	0.081536	0.3	5.2	59.3	24.4002	6.8	0.2	0.3	111.142	7.6	285.3	40.2429	2	0.5	0.3	0.5	2	6.4	0.029	19.246	3.7	0.71292	0.307619	0.729072	0.00849886	6.62814	0.180376	0.183584	0.412493	0.610518	0.286629	1081.9	73.9
CTRL216	60 - 69	no		ProteoGenex						Control		CAUCASIAN			74.7	0.2	0.160134	0.3	5.2	444.606	9.21316	6.8	0.3494	0.380579	105.778	15.7939	285.3	69.6548	2.5044	0.5	0.3	1.01539	2	22.7533	0.0365653	8.4	3.7	0.641135	0.0803532	0.283324	0.005	1.84162	0.1856	0.158445	0.05	0.43323	0.147843	2061.18	73.9
CTRL217	60 - 69	no		ProteoGenex						Control		CAUCASIAN			74.7	0.494606	0.0568916	0.398996	5.2	59.3	24.4002	6.8	0.2	0.3	111.142	7.6	285.3	30.2	2	0.5	0.674146	0.5	2	6.4	0.029	15.1101	3.7	6.1077	3.12614	5.14687	0.115721	10.0284	0.539704	0.804477	2.5001	2.1567	1.55824	1081.9	73.9
CTRL218	60 - 69	chronic gastritis		ProteoGenex						Control		CAUCASIAN			74.7	0.46887	0.152707	1.65344	5.2	110.066	11.0411	6.8	0.492534	0.3	225.299	25.107	885.32	96.699	2.82247	0.5	0.419108	1.37679	2	6.4	0.0448382	51.7102	3.7	1.70506	0.127355	0.651673	0.0190116	2.61303	0.240661	0.138134	0.167439	1.0483	0.245694	1081.9	95.2112
CTRL219	60 - 69	no		ProteoGenex						Control		CAUCASIAN			74.7	0.547973	0.296991	0.932849	5.2	336.033	6.63428	6.8	1.09812	0.3	76.5708	20.4222	501.778	79.7506	2.81799	0.5	0.3	0.5	2	8.02029	0.029	28.4375	3.7	1.34715	0.643254	0.799466	0.094226	5.5639	0.363018	0.259162	0.745346	0.996043	0.350368	1081.9	74.0757
CTRL220	60 - 69	no		ProteoGenex						Control		CAUCASIAN			74.7	0.526584	0.154204	0.976456	5.2	59.3	6.65137	6.8	1.4394	0.3	80.8147	19.7868	285.3	88.1039	2	0.5	0.3	0.5	2	10.3124	0.029	22.1528	3.7	2.01161	0.666132	0.642887	0.045352	9.20849	0.320238	0.574937	0.73838	1.43484	0.366679	1081.9	73.9
CTRL221	70 - 79	no		ProteoGenex						Control		CAUCASIAN			74.7	0.92179	0.494321	1.99652	5.52566	59.3	9.66784	6.8	1.87843	0.3	189.036	26.8889	285.3	135.093	2.65022	0.5	0.479919	0.775885	2	21.8563	0.0421362	26.8509	4.30565	1.72037	1.10162	1.2547	0.215914	5.29465	0.328697	0.26635	1.47085	1.03229	0.5434	1907.96	117.704
CTRL222	70 - 79	no		ProteoGenex						Control		CAUCASIAN			74.7	1.23161	0.0991266	1.13685	5.2	59.3	6.65137	6.8	1.88177	0.381398	70.646	35.977	285.3	78.7037	2.08695	0.5	0.3	0.5	2	18.4323	0.0411882	21.6917	3.7	3.82419	0.574304	0.729072	0.005	6.34569	0.327774	1.38862	0.61806	2.11166	0.339893	1081.9	152.849
CTRL223	60 - 69	no		ProteoGenex						Control		CAUCASIAN			74.7	4.03215	0.63658	0.92026	21.3875	59.3	6.00248	6.8	1.74562	0.3	152.911	52.8084	285.3	1317.77	3.18394	0.5	0.548259	2.02824	7.22856	15.2576	0.029	26.4011	3.7	4.9888	0.691828	1.57019	0.0671581	8.14482	0.224551	0.524231	0.295791	3.1849	0.624512	1081.9	125.649
CTRL224	60 - 69	no		ProteoGenex						Control		CAUCASIAN			74.7	0.2	0.062082	0.813394	5.2	59.3	8.06277	6.8	1.61582	0.510003	203.325	30.3631	285.3	127.966	2	0.5	0.3	0.881569	2	15.6795	0.029	23.7459	3.7	1.48862	0.565417	0.240203	0.005	9.90994	0.312683	0.47316	0.112626	1.8793	0.400797	1081.9	478.68
CTRL225	60 - 69	no		ProteoGenex						Control		CAUCASIAN			74.7	1.05266	0.286034	0.3	12.6234	519.56	16.3129	6.8	0.906978	0.3	42.8	18.0152	356.794	75.2898	4.00175	0.5	0.786119	0.714992	2	7.41361	0.0378089	34.3341	3.77525	2.81538	0.05	0.24124	0.005	4.61123	0.12	0.338016	0.05	1.61728	0.236924	1081.9	73.9
CTRL226	70 - 79	hypertension		ProteoGenex						Control		CAUCASIAN			74.7	0.996677	0.949595	0.973398	7.76341	124.829	9.65561	6.8	0.492409	0.3	95.9632	16.4242	790.823	444.733	2.13397	0.5	0.55827	1.49738	2	6.4	0.0381925	43.7667	3.7	0.555637	0.345361	0.6093	0.0293076	2.32039	0.180982	0.113554	0.133217	0.575003	0.236017	1081.9	111.913
CTRL227	60 - 69	no		ProteoGenex						Control		CAUCASIAN			74.7	1.4211	0.309736	0.3	18.0771	488.19	24.1774	6.8	0.938338	0.3	42.8	19.0257	468.931	49.186	5.37774	0.5	0.775457	0.5	2	6.4	0.0381348	23.5538	3.7	1.13749	0.149534	0.203692	0.0283398	4.40097	0.140629	0.242818	0.103023	0.788698	0.201331	1081.9	141.939
CTRL228	60 - 69	no		ProteoGenex						Control		CAUCASIAN			74.7	1.43684	0.0947545	0.3	5.2	59.3	3.6	6.8	0.424885	0.3	42.8	7.6	285.3	74.2711	2	0.5	0.3	0.5	2	6.4	0.029	10.762	3.7	0.594532	0.151001	0.30008	0.005	4.04682	0.219378	0.120718	0.0501449	0.862708	0.197682	1081.9	73.9
CTRL229	60 - 69	no		ProteoGenex						Control		CAUCASIAN			74.7	0.309986	0.154592	0.730697	5.2	382.838	11.5883	6.8	0.49886	0.435979	241.534	8.1779	285.3	73.3313	5.00012	0.5	0.3	0.810284	2	25.3963	0.0314199	8.4	3.7	1.41486	0.05	0.12677	0.005	5.00034	0.12	0.0382128	0.05	1.04742	0.386494	2317.46	102.029
CTRL230	60 - 69	no		ProteoGenex						Control		CAUCASIAN			79.555	1.06977	0.910437	2.42595	11.9425	416.317	37.3142	24.4016	2.36079	1.01341	6958.75	59.4248	1094.64	665.406	12.8042	1.277	2.73565	14.3887	2.58762	21.0076	0.0887941	70.4317	9.3399	1.81483	0.86461	0.104481	0.005	6.72976	0.123654	0.587344	0.093305	2.35328	0.362756	1081.9	295.221
CTRL231	70 - 79	no		ProteoGenex						Control		CAUCASIAN			74.7	0.215383	0.0326199	0.3	5.2	59.3	7.58349	6.8	0.570228	0.3	51.0202	150.732	285.3	34.0437	2	0.5	4.14461	0.765058	2	6.4	0.0329768	8.4	3.7	2.36718	0.285969	0.5216	0.005	2.25869	0.302522	0.95507	0.154629	1.45083	0.257597	1081.9	336.286
CTRL232	50 - 59	chronic gastritis, obesity		ProteoGenex						Control		CAUCASIAN			74.7	0.903103	0.151279	1.42719	5.2	95.0499	11.0411	6.8	0.399834	0.3	172.765	12.1387	553.151	59.5632	2	0.5	0.363186	1.01557	2	6.4	0.0556596	47.1802	3.7	0.569759	0.0905696	0.0418789	0.0183614	1.24682	0.233273	0.12719	0.05	0.449501	0.108822	1081.9	112.371
CTRL233	60 - 69	no		ProteoGenex						Control		CAUCASIAN			74.7	0.571439	0.0973848	0.3	5.2	59.3	7.04913	6.8	0.749687	0.3	352.285	76.6796	427.663	91.3048	2	0.5	0.641985	0.700481	2	6.4	0.0485105	25.0246	3.7	1.84116	0.345284	0.115474	0.005	2.51096	0.224297	0.709449	0.05	1.44915	0.266154	1081.9	249.438
CTRL234	50 - 59	no		ProteoGenex						Control		CAUCASIAN			74.7	0.984638	0.0554697	0.3	5.2	59.3	6.02602	6.8	0.791778	0.3	122.632	75.3161	285.3	30.2	2	0.5	0.3	0.586699	2	6.4	0.0475021	8.4	3.7	1.60376	0.326561	0.115474	0.005	3.19915	0.240888	0.448572	0.05	1.51262	0.305592	1081.9	371.035
CTRL235	60 - 69	no		ProteoGenex						Control		CAUCASIAN			74.7	1.5179	0.275705	0.3	11.0992	59.3	10.471	8.96942	1.15236	0.666841	42.8	69.4307	371.399	176.824	2.70963	0.5	0.860896	1.91965	9.39353	6.4	0.0724588	49.3121	6.54559	5.5253	1.3779	0.365088	0.005	4.96727	2.29477	1.25701	0.240162	2.45462	1.02733	4297.7	208.813
CTRL236	50 - 59	no		ProteoGenex						Control		CAUCASIAN			74.7	1.94691	0.281066	0.3	14.127	59.3	11.209	6.90987	0.542837	0.3	85.2414	44.5607	479.162	145.267	2	0.5	0.438014	1.39802	10.1908	6.4	0.040269	29.3548	3.7	6.78801	0.05	0.348763	0.005	4.68924	0.774701	2.10529	0.05	2.78919	1.03039	1820.79	222.143
CTRL237	50 - 59	no		ProteoGenex						Control		CAUCASIAN			74.7	0.57425	0.184171	0.3	5.2	557.784	10.212	6.8	0.561099	0.3	171.549	77.9333	701.425	60.4668	2.50471	0.5	0.3	0.5	2	6.4	0.029	25.8005	3.7	0.842161	0.258849	0.0556013	0.005	2.1945	0.165305	0.265562	0.05	0.811115	0.184402	1081.9	267.073
CTRL238	60 - 69	no		ProteoGenex						Control		CAUCASIAN			74.7	0.758524	0.367699	0.3	5.2	59.3	3.6	8.035	0.655241	0.48341	591.102	26.3719	944.796	148.126	4.92716	0.50119	0.426212	1.37147	2	6.4	0.0321386	36.0726	4.70418	0.954487	0.62182	0.130557	0.0173244	7.49988	0.290865	0.222118	0.126264	1.01305	0.364264	1081.9	179.704
CTRL239	50 - 59	no		ProteoGenex						Control		CAUCASIAN			74.7	0.847725	0.137146	0.3	5.2	681.816	9.35433	6.8	0.54546	0.3	189.792	53.9595	856.609	57.0224	2.49854	0.5	0.450053	0.5	2	6.4	0.029	8.4	3.7	0.582165	0.387931	0.100124	0.0397596	2.80488	0.177039	0.176389	0.0533431	0.479451	0.231632	1081.9	183.367
CTRL240	50 - 59	no		ProteoGenex						Control		CAUCASIAN			74.7	1.15976	0.69201	0.3	15.1695	557.784	12.3495	7.72445	0.468007	0.305253	103.449	185.216	804.646	156.533	3.20766	0.5	0.310392	1.3899	12.4606	6.4	0.0388515	8.4	3.7	3.89994	1.41818	0.28054	0.331322	5.17987	0.297869	0.85644	0.251061	1.69377	0.818295	1081.9	194.608
CTRL241	50 - 59	no		ProteoGenex						Control		CAUCASIAN			74.7	1.16249	0.480838	0.3	5.2	59.3	3.6	6.8	0.550943	0.3	60.2615	13.121	862.558	78.1709	2	0.5	0.3	0.940845	2	6.4	0.029	38.392	4.9437	0.676072	0.313676	0.100976	0.0248377	3.50697	0.241493	0.225939	0.0642558	0.458788	0.23419	1081.9	92.4544
CTRL242	60 - 69	no		ProteoGenex						Control		CAUCASIAN			74.7	0.876686	0.783372	0.3	6.77463	59.3	3.6	7.10334	0.444231	0.308039	91.7663	27.3633	779.035	190.635	2	0.5	0.391046	1.80991	5.34423	6.4	0.0429718	35.7013	6.21589	3.33987	1.01579	0.330942	0.0740976	5.977	0.472031	0.827857	0.278344	1.98581	0.767063	1081.9	76.1888
CTRL243	60 - 69	no		ProteoGenex						Control		CAUCASIAN			74.7	1.09203	1.29854	3.58648	5.2	59.3	10.1776	7.16723	0.593509	0.3	110.108	21.8731	800.652	307.555	3.51079	0.5	0.356319	3.5132	2	6.4	0.0429718	34.9304	3.98041	3.42965	0.481913	2.00194	0.0371692	6.07092	0.290898	0.36464	0.117178	1.62006	0.398095	1081.9	284.103
CTRL244	60 - 69	no		ProteoGenex						Control		CAUCASIAN			74.7	0.969592	1.00319	3.16567	5.2	59.3	10.1776	6.8	0.551256	0.3	128.45	18.0089	658.571	345.155	3.22242	0.5	0.3	3.09006	2	6.4	0.029	37.6301	4.41471	3.13984	0.709901	2.13897	0.0300527	5.01384	0.413359	0.282766	0.242223	1.74192	0.47874	1081.9	347.385
CTRL245	50 - 59	no		ProteoGenex						Control		CAUCASIAN			74.7	1.39842	0.614611	0.3	5.2	59.3	10.1776	6.8	0.738867	0.3	60.2615	22.7352	609.695	187.492	2.63474	0.5	0.426212	1.95391	2	6.4	0.0429718	51.7938	6.65094	2.83524	0.207439	1.34417	0.0210995	5.40432	0.279788	0.195037	0.0702445	1.71661	0.356721	1081.9	177.664
CTRL246	60 - 69	no		ProteoGenex						Control		CAUCASIAN			74.7	1.51744	0.919474	0.3	27.7898	59.3	10.1776	6.8	0.505134	0.3	154.164	37.7229	523.879	57.8865	3.22242	0.5	0.3	1.52266	2	6.4	0.029	41.4788	4.07815	3.51574	0.488044	0.288898	0.0205675	4.28479	0.359796	0.300294	0.522373	2.04634	0.4127	1081.9	249.31
CTRL247	50 - 59	no		ProteoGenex						Control		CAUCASIAN			74.7	2.52479	0.323817	2.46198	5.2	59.3	6.63973	6.8	0.234954	0.3	344.059	68.478	574.014	47.1675	2	0.5	0.553282	0.856773	2	6.4	0.0378516	17.6777	3.7	1.6681	0.869986	0.14489	0.005	5.40111	0.265862	0.269298	0.231205	1.40296	0.503434	1081.9	186.848
CTRL248	50 - 59	no		ProteoGenex						Control		CAUCASIAN			74.7	1.26998	0.445803	0.3	20.9493	59.3	3.6	6.8	0.2	0.3	57.0201	27.8369	721.741	30.2	2	0.5	0.658674	0.856773	2	6.4	0.0378516	32.4775	3.7	2.03832	0.274671	0.220461	0.0299052	4.3122	0.260217	0.184699	0.180654	1.22627	0.31006	1081.9	255.276
CTRL249	50 - 59	no		ProteoGenex						Control		CAUCASIAN			74.7	3.51095	0.342618	2.83554	5.2	59.3	11.5528	6.8	0.918179	0.3	408.183	41.7614	1170.62	86.7354	2.14742	0.5	0.889778	0.885008	2	11.0663	0.0537243	25.7386	3.7	1.29218	0.619069	0.0950648	0.00954716	3.52258	0.197764	0.245765	0.0758843	1.23827	0.318256	1081.9	246.577
CTRL250	50 - 59	no		ProteoGenex						Control		CAUCASIAN			74.7	1.33388	0.597386	0.3	23.2216	59.3	6.63973	6.8	0.2	0.3	57.0201	34.8103	602.758	30.2	2	0.5	0.522977	0.979637	2	6.4	0.0378516	24.0034	3.7	2.11211	0.34984	0.234799	0.005	3.49288	0.23752	0.251789	0.157105	1.15438	0.328745	1081.9	255.005
CTRL251	60 - 69	hypertension		ProteoGenex						Control		CAUCASIAN			74.7	0.839632	0.120606	0.3	5.2	59.3	3.6	6.8	0.508732	0.3	218.342	7.6	840.84	30.2	2	0.5	0.3	0.5	2	6.4	0.029	51.0295	4.60819	1.09389	0.471251	0.130743	0.0161636	3.90324	0.250659	0.206861	0.103085	1.13461	0.196743	1081.9	148.244
CTRL252	50 - 59	no		ProteoGenex						Control		CAUCASIAN			74.7	0.96932	1.04099	0.3	34.1878	59.3	10.1776	7.16723	0.614011	0.3	252.063	13.801	1480.56	124.608	5.19787	0.5	0.665116	1.81065	2	6.4	0.0429718	49.1261	3.7	1.48263	0.526547	0.270074	0.0115261	6.36993	0.243019	0.200469	0.463585	0.617786	0.348558	1081.9	224.189
CTRL253	50 - 59	no		ProteoGenex						Control		CAUCASIAN			74.7	1.04556	0.405958	1.89309	10.0273	557.784	4.68115	11.877	0.74937	0.573352	327.806	115.441	802.424	87.1254	6.54205	1.31941	0.944885	3.68462	15.2873	12.0195	0.0575396	32.6286	7.63574	1.29337	0.550495	0.129044	0.005	3.30563	0.157799	0.440439	0.0908017	1.00087	0.294038	1081.9	166.236
CTRL254	50 - 59	no		ProteoGenex						Control		CAUCASIAN			74.7	0.3818	0.115835	0.3	5.2	59.3	12.5336	7.26229	0.637248	0.3	42.8	37.7483	1065.23	61.0331	2.85033	0.5	0.715646	1.01653	2.39167	6.4	0.0403882	31.2916	3.7	1.98545	0.210335	0.490166	0.0486327	2.6853	0.319677	0.232961	0.139039	1.06472	0.215269	1081.9	201.776
CTRL255	60 - 69	no		ProteoGenex						Control		CAUCASIAN			74.7	0.408023	0.291903	0.3	5.93075	59.3	10.1776	6.8	0.507648	0.454254	91.7663	32.1304	1097.67	154.25	2.63474	0.5	0.3	1.52266	2	6.4	0.0429718	48.3611	3.8845	1.66278	0.50525	0.687661	0.0151982	2.58269	0.625233	0.303966	0.561985	1.25894	0.35257	1081.9	108.13
CTRL256	60 - 69	hypertension		ProteoGenex						Control		CAUCASIAN			74.7	0.442943	0.127925	0.3	5.2	59.3	3.6	6.8	0.351561	0.3	46.8362	29.5825	285.3	39.0083	2	0.5	0.790987	1.10058	5.63427	6.4	0.029	77.2563	3.7	0.672798	0.204549	0.470652	0.0286703	3.3126	0.871383	0.221035	0.145342	1.2254	0.222618	1081.9	119.122
CTRL257	60 - 69	hypertension		ProteoGenex						Control		CAUCASIAN			74.7	2.28796	0.506065	1.3111	5.2	59.3	3.6	8.25591	0.326066	0.3	408.972	31.183	822.353	140.028	3.37375	0.5	1.44084	1.90125	2.05857	6.4	0.0331572	77.2367	10.444	2.15629	0.634559	0.1464	0.0281657	4.9726	0.389549	0.349035	0.05	1.23454	0.398425	1081.9	220.793
CTRL258	50 - 59	no		ProteoGenex						Control		CAUCASIAN			74.7	0.861375	0.226866	1.25745	5.2	59.3	11.0411	6.8	0.474199	0.3	95.9632	7.6	496.238	30.2	2.13915	0.5	0.3	0.5	2	6.4	0.0576444	43.4886	3.7	0.473408	0.0776266	0.25461	0.015219	1.53744	0.150502	0.0804105	0.05	0.290359	0.0996519	1081.9	73.9
CTRL259	60 - 69	myoma of uterus		ProteoGenex						Control		CAUCASIAN			74.7	0.345832	0.561125	1.93583	5.2	59.3	9.65561	6.8	0.287669	0.3	197.929	8.33304	642.123	49.9247	3.94201	0.5	0.335006	0.5	2	6.4	0.0448382	42.637	3.7	0.4	0.0887781	0.359258	0.014999	1.7559	0.134531	0.0824185	0.0500214	0.257875	0.104297	1081.9	73.9
CTRL260	60 - 69	no		ProteoGenex						Control		CAUCASIAN			74.7	0.572264	0.382703	0.973398	5.2	80.034	12.4266	6.8	0.492677	0.3	56.846	18.2134	792.506	81.0671	2	0.5	0.306826	1.25648	2.23808	6.4	0.0381925	62.413	3.7	3.10766	0.40195	0.206086	0.005	3.58693	0.479	0.782788	0.10138	1.96375	0.555712	1081.9	191.436
CTRL261	50 - 59	no		ProteoGenex						Control		CAUCASIAN			74.7	0.737254	0.722489	0.973398	6.60726	80.034	11.0411	6.8	0.52902	0.3	78.5185	27.5266	1028.79	155.742	2.82247	0.5	0.390928	1.2562	6.54157	6.4	0.0505293	123.699	6.2087	2.0872	0.686329	0.222472	0.135029	3.37844	0.424663	0.396386	0.258947	1.35289	0.561463	1081.9	115.859
CTRL262	60 - 69	no		ProteoGenex						Control		CAUCASIAN			74.7	0.903013	0.359462	11.2096	5.2	95.0499	12.4266	11.6892	0.400196	0.508666	433.271	38.2582	628.799	110.07	3.3824	0.5	0.3	1.98119	2	6.4	0.0607898	43.7746	3.7	1.69823	0.0547688	0.0713742	0.011725	2.96937	0.141929	0.383172	0.05	1.19426	0.28753	1081.9	73.9
CTRL263	60 - 69	hypertension		ProteoGenex						Control		CAUCASIAN			74.7	0.284604	0.326932	0.3	5.2	59.3	14.8726	7.69045	0.2	0.3	78.5185	54.627	1202.61	325.011	3.27274	0.5	0.832871	2.10246	8.83554	6.4	0.0448382	74.2117	5.1507	2.37592	0.587225	0.46697	0.0999428	1.90536	0.688126	0.138113	0.679659	1.61596	0.418721	1081.9	225.768
CTRL264	50 - 59	no		ProteoGenex						Control		CAUCASIAN			74.7	0.819846	0.344745	3.79076	5.2	80.034	11.0411	11.6692	0.547498	0.3	345.055	21.7047	644.096	81.2326	2	0.5	0.3	1.49738	2	6.4	0.0604035	43.7722	3.7	1.51075	0.106253	0.156442	0.011504	3.26912	0.1579	0.368672	0.05	1.25743	0.239766	1081.9	87.1039
CTRL265	60 - 69	no		ProteoGenex						Control		CAUCASIAN			74.7	0.778356	0.515199	4.12717	5.2	59.3	12.2641	11.6692	0.418238	0.421742	469.344	46.5138	781.302	134.928	2.13915	0.5	0.3	1.61869	2	6.4	0.0655338	42.0693	3.7	1.82752	0.107491	0.238764	0.00985541	4.08193	0.147555	0.314976	0.0554159	1.48255	0.391942	1081.9	165.6
CTRL266	60 - 69	no		ProteoGenex						Control		CAUCASIAN			74.7	0.664513	0.601562	1.87944	5.2	59.3	11.0411	6.8	0.529417	0.3	218.794	22.1406	713.893	78.0573	5.2628	0.5	0.3	0.5	2	6.4	0.0477702	37.5118	3.7	1.80374	0.566322	0.814715	0.0120539	5.18709	0.215127	0.312873	0.249668	1.21638	0.423844	1081.9	73.9
CTRL267	50 - 59	no		ProteoGenex						Control		CAUCASIAN			74.7	0.592198	0.554516	3.05669	5.56668	59.3	9.65561	6.8	0.492677	0.3	207.489	22.8801	656.148	78.0573	5.15053	0.5	0.3	1.01557	2	6.4	0.0448382	35.2282	3.7	1.26553	0.792476	0.795281	0.0104049	5.40262	0.311937	0.226228	0.327243	0.997374	0.425545	1081.9	73.9
CTRL268	60 - 69	no		ProteoGenex						Control		CAUCASIAN			74.7	0.987324	0.698174	2.11115	9.20035	204.86	12.5594	6.8	0.778671	0.3	213.278	55.6883	1254.67	99.3238	6.94369	0.5	0.589093	0.848358	2.03411	6.4	0.0497553	8.4	4.0978	1.6741	0.609592	0.849062	0.128553	4.6637	0.232119	0.38113	0.196746	1.13456	0.293376	1081.9	126.182
CTRL269	50 - 59	no		ProteoGenex						Control		CAUCASIAN			74.7	1.8348	1.45283	2.30952	7.51852	247.24	12.5594	7.41852	0.850816	0.3	249.795	56.8868	1053.57	206.854	3.65371	0.5	0.558363	1.36515	2	6.4	0.0497553	8.4	3.7	1.46227	0.901038	0.155839	0.0546239	4.9889	0.394907	0.844757	1.27789	1.28016	0.523565	1081.9	291.103
CTRL270	60 - 69	hypertension		ProteoGenex						Control		CAUCASIAN			74.7	0.552198	0.350994	0.300049	11.2626	463.266	12.3175	6.8	0.805727	0.629983	118.216	51.7865	655.322	123.869	2.09091	0.5	2.14283	0.976618	2	6.4	0.0558487	56.221	5.7775	0.438901	0.133056	0.329894	0.0384373	1.3193	0.165189	0.0551473	0.0713473	0.281443	0.106379	1081.9	186.586
CTRL271	50 - 59	chronic gastritis		ProteoGenex						Control		CAUCASIAN			74.7	1.04348	0.68899	1.37884	5.2	316.02	8.94625	6.8	0.670248	0.3	91.7346	64.1858	614.318	83.146	2.09228	0.5	0.787907	0.848358	2	6.4	0.042961	51.4476	3.83138	0.765781	0.122244	0.0919811	0.0285882	2.83059	0.25113	0.703757	0.1283	0.68187	0.142012	1081.9	210.597
CTRL272	60 - 69	no		ProteoGenex						Control		CAUCASIAN			74.7	0.507136	0.216917	0.300049	5.49667	476.576	10.7528	6.8	0.769454	0.651048	72.5823	13.6332	726.105	115.223	2.09091	0.5	1.15212	0.720099	2	18.8636	0.042961	49.8862	4.62887	0.664378	0.186236	0.545326	0.0289082	1.89003	0.161133	0.0896787	0.134793	0.402298	0.135663	1081.9	182.229
CTRL273	60 - 69	no		ProteoGenex						Control		CAUCASIAN			74.7	1.19496	1.19355	1.20042	25.4089	59.3	11.0411	6.8	0.455794	0.3	95.9632	14.819	1066.76	401.734	3.94201	0.5	0.585949	3.07635	16.102	6.4	0.0607898	71.9781	4.60398	3.55086	1.04324	0.351125	0.0873295	4.46112	0.578574	0.182173	0.436143	1.94583	0.934901	1081.9	150.976
CTRL274	50 - 59	no		ProteoGenex						Control		CAUCASIAN			74.7	0.840611	0.486191	0.3	5.2	59.3	9.65561	6.8	0.418584	0.3	56.846	7.6	914.591	120.215	2	0.5	0.585858	1.13588	5.02327	6.4	0.0391471	58.2053	4.68236	2.9864	0.616631	0.330001	0.0732908	4.53439	0.510093	0.165598	0.408554	1.77359	0.859313	1081.9	84.001
CTRL275	50 - 59	no		ProteoGenex						Control		CAUCASIAN			74.7	0.799141	0.495053	1.65363	6.113	59.3	7.97668	6.8	0.474273	0.3	78.5185	7.6	1018.4	117.555	2.13915	0.5	0.447135	1.2562	5.09522	6.4	0.0325014	56.7941	4.05881	1.56277	0.420948	0.166923	0.0549028	3.54545	0.380813	0.108129	0.172102	1.06218	0.426521	1081.9	121.413
CTRL276	60 - 69	no		ProteoGenex						Control		CAUCASIAN			74.7	1.06961	1.34624	1.31351	22.6317	80.034	12.4266	7.69045	0.362896	0.3	113.408	12.0744	1226.36	477.92	3.94201	0.5	0.502811	3.68605	15.5006	6.4	0.0702777	103.766	5.46315	3.69159	0.850223	0.332545	0.0536931	3.50322	0.567739	0.231453	0.442584	2.22188	0.865675	1081.9	134.765
CTRL277	60 - 69	chronic bronchitis		ProteoGenex						Control		CAUCASIAN			74.7	1.57214	0.32467	1.20074	5.2	80.034	9.65561	6.8	0.602511	0.3	78.5185	12.787	990.226	96.699	3.26631	0.5	0.55827	1.01557	2	25.7032	0.029	55.9166	3.7	0.928249	0.136368	0.173038	0.0393474	1.34509	0.147809	0.138794	0.05	0.557873	0.133389	1081.9	263.72
CTRL278	60 - 69	no		ProteoGenex						Control		CAUCASIAN			74.7	0.716248	0.355535	1.76547	5.2	59.3	9.65561	6.8	0.602396	0.3	56.846	16.1187	1016.17	56.2441	2.13915	0.5	0.558077	1.01557	2	6.4	0.029	68.0414	4.29238	1.20839	0.182516	0.265806	0.0252911	2.08002	0.202356	0.193268	0.05	0.622448	0.166641	1081.9	206.487
CTRL279	50 - 59	no		ProteoGenex						Control		CAUCASIAN			74.7	1.60786	0.741458	0.63165	5.2	176.77	10.7528	9.91761	0.724243	0.3	755.457	60.7605	1143.52	172.411	2.54102	0.5	0.558214	1.75658	2	6.4	0.0743566	34.499	3.7	0.895193	0.782053	0.210934	0.0214754	5.17909	0.2515	0.36725	0.145571	1.17547	0.329176	1081.9	220.015
CTRL280	50 - 59	no		ProteoGenex						Control		CAUCASIAN			74.7	1.42682	0.767307	0.970756	5.2	176.77	10.7528	12.3186	0.96774	0.3	746.495	37.5267	1164.01	188.99	3.09836	0.5	0.833211	2.15086	2	6.4	0.0905155	41.4269	3.7	1.25152	1.02766	0.287391	0.0222057	6.0017	0.243819	0.47323	0.195077	1.32937	0.409653	1081.9	208.165
CTRL281	60 - 69	no		ProteoGenex						Control		CAUCASIAN			74.7	0.931225	0.577464	0.560118	5.2	233.269	10.7528	9.27349	0.904864	0.3	622.884	27.495	1059.3	145.175	2.53991	0.5	0.589093	1.62962	2	6.4	0.0682631	34.499	3.7	1.29489	0.971579	0.243558	0.0214263	6.19579	0.265882	0.428635	0.145044	1.22994	0.350912	1081.9	235.279
CTRL282	60 - 69	no		ProteoGenex						Control		CAUCASIAN			74.7	2.1419	0.540553	0.837629	5.2	147.98	10.7528	9.30009	0.72445	0.3	547.147	68.5942	918.578	121.527	2.09228	0.5	0.711374	1.36515	2	6.4	0.062643	33.2347	3.7	1.25641	0.841433	0.222516	0.0220516	3.81377	0.263108	0.34477	0.159333	1.32604	0.33899	1081.9	186.753
CTRL283	50 - 59	hypertension		ProteoGenex						Control		CAUCASIAN			74.7	0.861375	0.321002	0.3	5.2	80.034	9.65561	6.8	0.305795	0.3	56.846	7.6	930.111	78.0573	2	0.5	0.654477	1.01557	2	6.4	0.0325014	74.7805	4.83803	0.931759	0.142701	0.0714305	0.0299464	1.24279	0.264079	0.141548	0.0527014	0.6531	0.160507	1081.9	73.9
CTRL284	50 - 59	kidney stones		ProteoGenex						Control		CAUCASIAN			74.7	1.57209	0.654838	0.3	11.2954	59.3	11.0411	6.8	0.465006	0.3	78.5185	16.1667	1107.08	108.642	2.82247	0.5	0.668148	1.19615	4.92568	6.4	0.0381925	36.6454	3.7	2.85111	0.784891	0.20059	0.0616315	4.62924	0.486892	0.272882	0.32594	1.49675	0.614788	1081.9	242.022
CTRL285	50 - 59	no		ProteoGenex						Control		CAUCASIAN			74.7	0.695707	0.919121	1.54053	7.93072	80.034	9.65561	7.69045	0.268395	0.3	113.408	12.2758	997.406	161.491	2.59545	0.5	0.391213	1.98119	3.0644	6.4	0.0556596	60.7396	3.74801	3.74239	0.15838	0.200625	0.0251952	3.68854	0.430096	0.305841	0.05	1.91026	0.590693	1081.9	186.458
CTRL286	60 - 69	no		ProteoGenex						Control		CAUCASIAN			74.7	0.986998	1.17394	1.20042	6.92025	80.034	12.4266	9.49952	0.267818	0.31277	126.789	21.961	937.626	204.16	3.0476	0.5	0.419239	2.58827	2.68764	6.4	0.0607898	61.3042	4.21441	3.95695	0.370161	0.211565	0.04029	2.96885	0.427427	0.453941	0.210469	1.73755	0.528585	1081.9	135.958
CTRL287	50 - 59	no		ProteoGenex						Control		CAUCASIAN			74.7	1.36227	0.964203	1.20074	29.8505	59.3	20.1449	7.69045	0.602511	0.3	95.9632	50.5457	826.334	240.417	5.48356	0.5	0.502811	1.13588	2	6.4	0.0655338	44.9098	3.7	3.26003	0.328791	0.374795	0.0329752	3.75128	0.272939	0.469281	0.32967	1.61838	0.366456	1081.9	131.96
CTRL288	60 - 69	no		ProteoGenex						Control		CAUCASIAN			74.7	0.799504	1.10116	1.99134	32.2761	59.3	19.1717	7.69045	0.638882	0.3	113.408	56.747	942.865	289.826	5.48266	0.5	0.613537	1.01557	2	6.4	0.0556596	63.5533	3.74784	2.9442	0.2698	0.430263	0.0289863	4.36352	0.275742	0.521188	0.184551	1.43818	0.420485	1081.9	148.465
CTRL289	60 - 69	no		ProteoGenex						Control		CAUCASIAN			74.7	0.592198	0.691245	1.20074	27.2514	59.3	19.1717	6.8	0.647967	0.3	78.5185	36.0548	759.679	164.143	4.82594	0.5	0.585858	1.01557	2	6.4	0.0556596	51.7109	3.7	2.47852	0.307261	0.34597	0.0287211	3.231	0.219462	0.434725	0.339356	1.35026	0.347193	19902.2	133.92
CTRL290	50 - 59	no		ProteoGenex						Control		CAUCASIAN			74.7	0.633484	0.954742	1.59701	21.7536	59.3	22.0413	7.2322	0.657039	0.3	105.435	23.3564	1050.09	212.57	5.70154	0.5	0.55827	1.2562	2	6.4	0.0607898	56.2291	3.7	2.49447	0.205152	0.367193	0.0210608	4.05658	0.254725	0.44789	0.154789	1.35084	0.375166	1081.9	212.676
CTRL291	50 - 59	no		ProteoGenex						Control		CAUCASIAN			74.7	2.27886	0.533303	1.91265	5.2	219.261	10.7528	9.30009	0.688332	0.3	612.146	43.5237	862.094	319.979	4.53702	0.5	0.604086	1.88784	2	6.4	0.0687365	36.3924	3.7	2.06518	0.957422	0.109749	0.00855854	3.6599	0.282144	0.271534	0.190434	1.57364	0.404353	1081.9	191.548
CTRL292	60 - 69	no		ProteoGenex						Control		CAUCASIAN			74.7	1.39448	0.293093	0.920927	5.2	59.3	3.6	6.8	0.246956	0.3	395.369	42.0109	515.091	113.731	2	0.5	1.04206	1.2264	2	6.4	0.029	28.2009	3.7	0.883063	0.261172	0.0692971	0.0190111	2.29176	0.200417	0.177241	0.05	0.90425	0.20701	1081.9	364.38
CTRL293	60 - 69	no		ProteoGenex						Control		CAUCASIAN			74.7	0.420829	0.0849765	0.588536	5.2	106.205	8.44978	6.8	0.490003	0.3	83.2969	16.0754	285.3	41.2045	2.01847	0.5	0.3	0.5	2	25.5028	0.029	8.4	3.7	1.37144	0.188027	0.0780336	0.005	2.22842	0.20942	0.0925233	0.05	0.871224	0.166003	1252.49	140.734
CTRL294	50 - 59	no		ProteoGenex						Control		CAUCASIAN			74.7	0.476496	0.0782227	1.69704	5.2	382.838	8.44978	6.8	0.482442	0.301714	83.2969	7.6	285.3	53.2107	2.78875	0.5	0.3	0.5	2	37.8366	0.029	8.4	3.7	0.590545	0.153299	0.04	0.005	2.00731	0.163872	0.03	0.05	0.480373	0.126056	1081.9	141.141
CTRL295	60 - 69	hypertension		ProteoGenex						Control		CAUCASIAN			74.7	0.462575	0.260685	0.3	6.91572	95.0752	6.65163	6.8	0.821491	0.359414	132.84	22.1074	436.408	60.7831	2	0.5	1.07537	0.785992	2	6.4	0.029	11.1475	5.66116	3.12578	0.05	0.917401	0.005	1.36246	0.12	0.204385	0.05	0.0136	0.0374	1081.9	274.697
CTRL296	60 - 69	no		ProteoGenex						Control		CAUCASIAN			74.7	0.404726	0.123604	0.3	5.2	59.3	9.64328	7.22463	0.70916	0.3	80.5344	23.8761	516.639	144.653	2.47371	0.5	0.941294	0.843749	2	6.4	0.0350341	8.4	3.7	1.32402	0.165621	0.18502	0.0061728	2.35992	0.270465	0.127134	0.150873	0.857383	0.19504	1081.9	262.99
CTRL297	70 - 79	hypertension		ProteoGenex						Control		CAUCASIAN			74.7	0.460269	0.0755853	0.3	5.2	59.3	13.416	17.5434	1.57197	0.496774	80.5344	95.3276	285.3	31.6885	3.76306	0.5	0.3	1.14959	2	7.34478	0.0350341	8.4	3.7	4.47098	0.388348	0.284392	0.0052662	3.95931	0.335221	0.397614	0.073149	2.12741	0.355709	1081.9	302.173
CTRL298	70 - 79	hypertension		ProteoGenex						Control		CAUCASIAN			74.7	0.570894	0.0966902	0.3	5.2	59.3	13.416	14.7186	1.67105	0.647499	118.111	56.4959	387.007	48.4652	3.76306	0.5	0.844946	1.45667	2	6.4074	0.0610074	8.4	3.7	1.20981	0.05	0.146071	0.005	1.05384	0.12	0.304067	0.05	0.892185	0.122364	3954.18	251.772
CTRL299	70 - 79	hypertension		ProteoGenex						Control		CAUCASIAN			74.7	0.598468	0.0891701	0.3	5.2	59.3	9.64328	11.8106	0.924077	0.572111	80.5344	109.69	285.3	31.6885	3.76306	0.5	0.617855	0.5	2	6.4	0.0350341	10.3237	3.7	5.18289	0.878607	0.436051	0.140715	4.44648	0.607955	0.510329	0.833691	1.72883	0.611843	1081.9	243.096
CTRL300	70 - 79	no		ProteoGenex						Control		CAUCASIAN			74.7	3.64834	0.56466	0.614449	18.3519	59.3	9.64328	7.22463	0.2	0.421496	80.5344	42.1327	596.418	105.691	3.1233	0.5	0.3	1.14959	2	8.2375	0.0488837	8.4	3.7	1.14102	0.0564903	0.0856655	0.0215172	1.0021	0.151469	0.114494	0.05	0.6536	0.104602	1081.9	288.016
CTRL301	70 - 79	CAD, hypertension, varicose veins		ProteoGenex						Control		CAUCASIAN			74.7	2.68229	1.15537	0.483504	41.3238	59.3	22.4047	12.0651	0.2	0.452839	134.492	40.7227	1397.5	298.507	4.1311	0.5	2.20817	2.43263	5.2579	6.4	0.0293026	75.2384	9.05437	4.86067	0.359182	0.222046	0.0534373	2.57328	0.357043	0.257894	0.261247	1.5549	0.384049	1081.9	337.697
CTRL302	50 - 59	no		ProteoGenex						Control		CAUCASIAN			74.7	3.16604	0.511044	0.454707	12.5033	59.3	13.416	7.22463	0.2	0.496774	80.5344	26.6477	579.216	102.051	2.47371	0.5	0.3	0.843749	2	6.4	0.0350341	8.4	3.7	3.15238	0.374546	0.222046	0.005	2.64964	0.263188	0.163996	0.210453	1.16445	0.338988	1081.9	448.022
CTRL303	50 - 59	hypertension		ProteoGenex						Control		CAUCASIAN			74.7	1.71423	0.309458	0.614449	31.0575	59.3	4.49909	6.8	1.53878	0.3	80.5344	37.8108	561.732	192.108	2.47371	0.5	2.37628	2.07356	5.6612	13.7174	0.029	8.4	19.5245	2.30606	0.353975	0.306309	0.005	4.50252	0.275216	0.192104	0.140303	1.10322	0.307256	1081.9	271.881
CTRL304	60 - 69	no		ProteoGenex						Control		CAUCASIAN			74.7	0.290492	0.239528	0.3	5.2	59.3	3.6	6.8	0.2	0.3	42.8	7.6	621.759	40.86	2	0.5	0.325643	0.5	2	6.4	0.029	8.4	3.7	1.12662	0.841954	4.48796	0.0409324	1.78018	0.226345	0.636541	0.21662	0.751981	0.29743	1238.96	172.54
CTRL305	60 - 69	no		ProteoGenex						Control		CAUCASIAN			74.7	0.768649	0.869161	1.02613	53.9191	89.2013	7.51347	6.8	2.12095	0.327559	134.492	11.1305	878.132	270.26	3.02472	0.5	0.47635	2.43263	8.54755	29.1677	0.0293026	54.06	9.33054	0.751251	0.43676	0.360758	0.02418	1.28085	0.12	0.061911	0.0756677	0.203407	0.171371	1780.1	238.239
CTRL306	70 - 79	hypertension		ProteoGenex						Control		CAUCASIAN			74.7	2.05369	0.130651	1.02199	5.2	59.3	10.6926	8.17559	0.685016	0.355114	257.891	32.2539	285.3	33.2757	2	0.5	0.955895	0.763946	2	6.4	0.0387038	25.8866	5.35439	1.16028	0.95737	0.214421	0.0331366	4.28919	0.259737	0.145167	0.190854	0.912146	0.596999	10293	267.44
CTRL307	60 - 69	obesity		ProteoGenex						Control		CAUCASIAN			74.7	0.591188	0.59666	0.3	5.2	451.697	7.01079	11.3339	1.08644	0.563297	978.031	20.7474	862.021	172.262	3.53741	0.5	2.19357	2.24815	2	9.14547	0.0492598	8.4	3.7	1.03378	0.325681	0.120338	0.0232879	3.15946	0.20779	0.331168	0.0721347	1.068	0.275804	4755.06	291.239
CTRL308	50 - 59	no		ProteoGenex						Control		CAUCASIAN			74.7	1.55446	0.162093	1.02199	5.2	59.3	7.01079	11.3339	0.613511	0.459158	402.04	39.8632	285.3	44.8172	2.91139	0.5	0.3	1.0603	2	6.4	0.0492598	8.4	3.7	1.65521	0.410885	0.120338	0.0243345	3.95728	0.250943	0.204013	0.101977	1.12044	0.3437	1081.9	216.301
CTRL309	60 - 69	obesity		ProteoGenex						Control		CAUCASIAN			74.7	2.50057	0.459949	0.783336	5.2	59.3	3.6	7.09771	1.08644	0.355114	269.437	44.4187	285.3	33.2757	2	0.5	0.3	0.5	2	6.4	0.0387038	8.4	3.7	1.52162	0.385724	0.120338	0.0208733	3.53237	0.213985	0.354367	0.115084	1.29111	0.342522	1112.97	213.732
CTRL310	70 - 79	no		ProteoGenex						Control		CAUCASIAN			74.7	2.40142	0.321615	0.539362	5.2	59.3	3.6	6.8	1.06297	0.3	96.1888	28.4305	285.3	30.2	2	0.5	1.09463	0.5	2	19.5092	0.0387038	8.4	3.7	0.4	0.0633665	0.0503285	0.0141036	1.38788	0.12	0.109578	0.05	0.321097	0.075095	1308.11	310.109
CTRL311	70 - 79	no		ProteoGenex						Control		CAUCASIAN			74.7	0.949405	0.0762938	0.539362	5.2	59.3	3.6	6.8	1.03949	0.3	120.473	19.5136	285.3	30.2	2	0.5	0.3	0.5	2	6.4	0.029	8.4	3.7	1.05509	0.222599	0.103068	0.0163635	3.60502	0.31184	0.124345	0.05	0.87635	0.212158	1581.93	272.484
CTRL312	60 - 69	no		ProteoGenex						Control		CAUCASIAN			74.7	5.38017	0.238821	0.3	5.2	144.476	7.01079	9.23973	0.2	0.493862	65.0253	28.7532	559.837	87.7299	2.27373	0.5	2.39805	1.0603	3.70832	6.4	0.0387038	8.4	3.7	4.41993	0.211477	0.222046	0.0108628	3.30899	0.44945	0.527977	0.111066	1.60294	0.547407	1284.98	397.553
CTRL313	70 - 79	hypertension		ProteoGenex						Control		CAUCASIAN			74.7	4.6195	0.272935	0.3	5.2	144.476	7.01079	8.17559	1.3436	0.424465	65.0253	32.0531	285.3	59.5861	2.27373	0.5	0.3	1.0603	2	7.7599	0.0492598	8.4	3.7	7.33529	0.098521	0.288607	0.00890682	3.42025	1.61041	0.433197	0.0658303	2.2582	1.03341	1081.9	279.859
CTRL314	60 - 69	no		ProteoGenex						Control		CAUCASIAN			74.7	6.04218	0.393393	0.3	5.2	144.476	7.01079	10.292	0.968941	0.389784	65.0253	47.0558	285.3	87.7299	2.91139	0.5	0.3	1.35695	2	6.4	0.0387038	8.4	3.7	2.77564	0.366165	0.171537	0.00857965	3.08493	0.354041	0.363843	0.131033	1.32395	0.434261	1081.9	306.419
CTRL315	60 - 69	no		ProteoGenex						Control		CAUCASIAN			74.7	5.40469	0.27866	0.3	5.2	144.476	7.01079	6.8	0.201888	0.355114	65.0253	22.6302	627.439	104.658	2	0.5	1.78332	1.0603	3.23504	6.4	0.0387038	8.4	10.797	2.4999	0.392712	0.222046	0.00693727	3.30991	0.37802	0.391495	0.126069	1.09685	0.41126	1081.9	238.549
CTRL316	70 - 79	no		ProteoGenex						Control		CAUCASIAN			74.7	0.383302	0.071657	0.3	5.2	59.3	7.01079	6.8	0.637373	0.3	42.8	16.1949	597.757	30.2	2.27373	0.5	1.85183	0.763946	2	6.4	0.0387038	8.4	3.7	1.50131	0.258777	0.154559	0.0126476	2.15464	0.329965	0.249438	0.263111	0.867834	0.238091	1335.42	239.315
CTRL317	60 - 69	no		ProteoGenex						Control		CAUCASIAN			74.7	5.11035	0.337145	0.3	5.2	144.476	7.01079	7.09771	0.613511	0.424465	65.0253	32.4948	638.431	97.9371	2.27373	0.5	2.43209	1.0603	3.81397	6.4	0.0492598	8.4	3.7	1.26223	0.239291	0.137496	0.0132142	2.13996	0.232509	0.230882	0.0679376	0.738241	0.257634	1147.35	347.335
CTRL318	50 - 59	no		ProteoGenex						Control		CAUCASIAN			74.7	0.591188	0.210087	0.3	6.74401	144.476	7.01079	6.8	0.992473	0.355114	141.193	19.7196	430.845	73.849	2.27373	0.5	1.05998	0.5	2	6.4	0.0387038	8.4	3.7	1.52162	0.236508	0.500811	0.0175724	1.65697	0.151469	0.415789	0.107035	0.71995	0.178265	1081.9	310.109
CTRL319	50 - 59	varicose veins		ProteoGenex						Control		CAUCASIAN			74.7	0.898543	1.03952	3.27626	5.2	144.476	3.6	11.3339	1.41346	0.702267	96.1888	38.5838	285.3	254.005	4.45965	0.5	0.3	4.33215	2	6.4	0.0492598	8.4	3.7	1.30148	0.408089	0.882807	0.00561341	3.80121	0.293653	1.13612	0.100963	1.36142	0.306984	1081.9	310.857
CTRL320	60 - 69	obesity		ProteoGenex						Control		CAUCASIAN			74.7	0.847592	0.299102	0.3	8.44536	451.697	7.01079	10.292	1.01599	0.702267	331.636	45.0979	620.069	150.232	2.91139	0.5	1.09463	1.65384	2	6.4	0.0387038	8.4	3.7	1.87679	0.936449	1.55003	0.026187	4.393	0.275398	0.53328	0.572086	1.22134	0.526124	6486.88	168.579
CTRL321	60 - 69	hypertension		ProteoGenex						Control		CAUCASIAN			74.7	5.94412	0.839834	10.1794	5.2	59.3	3.6	6.8	0.517763	0.424465	65.0253	30.5657	536.604	111.319	2	0.5	0.3	0.912082	2	6.83692	0.029	8.4	3.7	2.44721	0.2546	0.581238	0.0336168	5.21191	0.329965	0.365568	0.388494	1.53924	0.28183	1318	171.985
CTRL322	70 - 79	cholelithiasis		ProteoGenex						Control		CAUCASIAN			74.7	0.642723	0.32937	0.3	5.27962	451.697	7.01079	10.292	1.29696	0.632767	368.218	56.9013	512.973	162.873	4.1542	0.5	0.571852	1.50537	2	10.2749	0.0387038	8.4	3.7	2.54116	0.59722	1.5807	0.00660726	4.96981	0.244808	0.554529	0.133014	1.44397	0.615155	2773.13	254.58
CTRL323	60 - 69	no		ProteoGenex						Control		CAUCASIAN			74.7	4.88951	0.593879	6.88893	5.2	59.3	3.6	6.8	1.18015	0.320459	65.0253	32.2539	528.773	73.849	2	0.5	1.64613	1.0603	2	7.58885	0.029	8.4	3.7	1.35584	0.162882	0.500811	0.005	5.17257	0.425719	0.268061	0.164374	1.2741	0.260065	1081.9	148.512
CTRL324	70 - 79	hypertension		ProteoGenex						Control		CAUCASIAN			74.7	1.8045	0.105024	0.783336	5.2	59.3	3.6	6.8	0.493744	0.3	233.4	22.14	1443.64	37.1778	2.27373	0.5	0.746948	0.5	2	6.4	0.029	8.4	3.7	1.31626	0.303365	3.63597	0.0115937	3.03732	0.20779	0.434069	0.05	0.646376	0.202185	1081.9	505.837
CTRL325	50 - 59	no		ProteoGenex						Control		CAUCASIAN			74.7	2.17802	0.238821	0.783336	5.2	59.3	3.6	9.23973	1.03949	0.424465	713.232	106.526	285.3	70.3229	2.91139	0.5	0.536703	0.763946	2	6.4	0.0328532	20.4846	3.7	3.60132	0.486454	0.154559	0.0115126	4.02347	0.195364	0.398427	0.0825333	2.20378	0.388115	1081.9	226.093
CTRL326	60 - 69	hypertension		ProteoGenex						Control		CAUCASIAN			74.7	3.30301	0.243889	0.795844	7.07176	246.39	3.95088	8.47374	0.76485	0.3	46.7034	41.2822	285.3	66.8597	2.06847	0.5	0.495286	2.1356	2	12.003	0.0345381	8.4	3.7	2.65763	0.379588	0.2227	0.005	3.09852	0.42345	0.716294	0.190023	1.75159	0.349575	49129	201.109
CTRL327	50 - 59	COPD		ProteoGenex						Control		CAUCASIAN			74.7	1.1565	0.432177	1.70272	6.22099	163.16	8.74043	7.63392	0.487717	0.406576	114.153	51.7003	699.42	90.4475	2	0.5	0.687545	2.25307	6.00121	32.4845	0.0386696	19.4684	11.3184	3.54645	0.471314	0.846713	0.0159805	3.59212	0.26195	3.5896	0.145552	3.02482	0.606795	1529.73	158.867
CTRL328	60 - 69	no		ProteoGenex						Control		CAUCASIAN			74.7	1.70111	0.396143	2.09159	6.57731	118.284	6.87703	8.49405	0.958727	0.441954	102.499	48.5773	498.824	83.5726	2.0082	0.5	0.435792	2.11188	5.87364	21.6665	0.0504568	19.6756	10.837	0.955228	0.246333	0.386815	0.020199	1.80289	0.174978	0.858396	0.0821121	0.934179	0.215468	31166.1	213.547
CTRL329	50 - 59	chronic bronchitis		ProteoGenex						Control		CAUCASIAN			74.7	0.546736	0.404027	1.30239	5.2	205.634	3.6	6.8	0.801095	0.3	113.549	12.593	543.511	60.0502	2	0.5	0.3	1.51038	2.07808	19.496	0.029	12.7716	7.54649	0.543903	0.230479	0.123005	0.0160634	2.30679	0.188978	0.564005	0.100911	0.730486	0.216517	47718.9	194.61
CTRL330	60 - 69	no		ProteoGenex						Control		CAUCASIAN			74.7	0.614661	0.153305	1.1548	5.2	146.118	8.44978	6.8	0.320902	0.3	59.8011	32.4268	285.3	30.2	5.00887	0.5	0.982002	0.896065	2	23.8427	0.032607	8.4	3.7	0.625164	0.149103	0.0780336	0.005	0.80847	0.12	0.399185	0.0801172	0.639709	0.146168	2312.37	294.72
CTRL331	60 - 69	no		ProteoGenex						Control		CAUCASIAN			74.7	0.945532	0.122091	2.1298	5.2	66.2922	8.44978	6.8	0.418881	0.3	114.175	65.126	285.3	32.5165	3.16123	0.5	1.57586	0.896065	2	27.3093	0.029	21.7607	9.28578	2.36438	0.163573	0.0902908	0.005	2.51424	0.205227	0.0447353	0.05	1.96863	0.232198	3227.68	551.16
CTRL332	60 - 69	no		ProteoGenex						Control		CAUCASIAN			74.7	0.779962	0.183148	2.40122	5.2	576.573	11.5883	6.8	0.400797	0.402651	180.84	74.8909	531.295	60.6476	3.88979	0.5	2.1545	1.40974	2	34.5192	0.0447996	20.0359	6.95747	3.64719	0.115252	0.0780336	0.005	2.06028	0.148748	0.0418224	0.05	2.41022	0.172501	1794.93	283.012
CTRL333	60 - 69	no		ProteoGenex						Control		CAUCASIAN			74.7	0.53179	0.076483	1.71379	5.2	146.118	8.44978	6.8	0.337293	0.3	59.8011	21.9831	285.3	30.2	2.39841	0.5	2.18598	0.5	2	21.4398	0.029	16.4243	9.57903	0.796654	0.0920913	0.04	0.00893611	1.43791	0.12	0.03	0.05	0.880457	0.121272	1081.9	92.9925
CTRL334	60 - 69	no		ProteoGenex						Control		CAUCASIAN			74.7	0.365651	0.151073	0.3	5.2	146.118	3.6	6.8	0.33744	0.3	42.8	11.9363	430.576	30.2	2.01847	0.5	3.13536	0.5	2.83332	30.0905	0.029	43.6611	14.692	2.0374	0.314359	0.428537	0.005	1.68165	0.167888	0.336131	0.080333	1.95084	0.23452	1081.9	126.773
CTRL335	60 - 69	no		ProteoGenex						Control		CAUCASIAN			74.7	1.1519	0.404094	4.59145	5.2	1371.92	16.887	6.8	0.402263	0.536958	59.8011	86.4972	450.701	178.383	11.591	0.5	1.99057	0.551785	2	19.2625	0.0727948	8.4	15.6145	1.52971	0.0917758	0.0902908	0.005	2.10669	0.16327	0.682573	0.0943642	1.4476	0.12082	1081.9	189.536
CTRL336	60 - 69	no		ProteoGenex						Control		CAUCASIAN			74.7	0.393407	0.0943267	0.730697	5.2	146.118	8.44978	6.8	0.353553	0.301714	140.532	11.4315	285.3	30.2	2.01847	0.5	0.981683	0.551785	2	23.6719	0.029	23.6156	8.58462	1.7415	0.14693	0.102548	0.005	1.67811	0.125734	0.530992	0.05	1.1327	0.133547	1081.9	155.671
CTRL337	60 - 69	no		ProteoGenex						Control		CAUCASIAN			74.7	0.254573	0.256772	0.727648	5.2	146.118	8.44978	6.8	0.41065	0.3	472.424	14.4989	298.142	66.4241	2.36357	0.5	1.15295	0.72351	3.59132	16.9649	0.029	8.4	10.9844	2.07511	0.493879	0.102402	0.0254467	2.93018	0.171666	0.418728	0.0630488	1.29457	0.261478	1081.9	166.888
CTRL338	60 - 69	hypertension, chronic pancreatitis	Chronic Pancreatitis	ProteoGenex						Control		CAUCASIAN			74.7	0.476246	0.188413	0.300501	8.43738	1494.95	17.0342	6.8	0.529248	0.604985	42.8	15.715	525.398	56.7653	23.2565	0.5	1.3607	0.5	2.12707	6.4	0.0447996	15.8137	16.2827	2.77977	0.110309	0.0902908	0.023184	1.70222	0.12	0.297279	0.125813	1.7831	0.170373	1081.9	156.302
CTRL339	50 - 59	no		ProteoGenex						Control		CAUCASIAN			74.7	0.2	0.0723813	0.3	5.2	146.118	8.44978	6.8	0.35383	0.3	42.8	21.4311	285.3	30.2	2.78875	0.5	0.894773	0.5	3.19016	25.9962	0.029	23.616	8.3806	2.03444	0.505539	0.371484	0.0472251	5.28457	0.274143	0.101392	0.604764	1.46975	0.331404	1081.9	85.9762
CTRL340	60 - 69	no		ProteoGenex						Control		CAUCASIAN			74.7	0.2	0.0706261	0.3	5.2	146.118	8.44978	6.8	0.304365	0.3	59.8011	31.3355	298.48	34.4779	2.78875	0.5	1.06859	0.72351	4.07133	25.2828	0.029	22.4196	8.99065	1.31939	0.175247	0.174483	0.0235303	2.97317	0.205227	0.0411653	0.194506	1.23279	0.154312	1081.9	116.272
CTRL341	60 - 69	no		ProteoGenex						Control		CAUCASIAN			74.7	0.36569	0.205634	0.586679	5.2	73.0596	8.44978	6.8	0.320902	0.3	59.8011	8.6694	285.3	39.7424	2	0.5	1.06859	0.5	2	21.0964	0.029	8.4	6.3029	1.37366	0.157093	0.749619	0.0152171	1.28268	0.12	0.15832	0.0552815	0.91303	0.118599	1081.9	106.707
CTRL342	60 - 69	no		ProteoGenex						Control		CAUCASIAN			74.7	0.724999	0.484088	1.01383	9.96129	182.648	3.6	6.8	0.40274	0.3	59.8011	10.5577	285.3	321.335	2.39841	0.5	0.445657	0.551785	2	22.5062	0.029	8.4	3.7	0.862608	0.898064	2.43512	0.0149468	3.57167	0.125288	0.0581611	0.457367	0.65103	0.310009	1081.9	73.9
CTRL343	60 - 69	no		ProteoGenex						Control		CAUCASIAN			74.7	0.972824	0.511809	1.15392	10.116	106.205	3.6	6.8	0.353726	0.3	59.8011	13.6449	285.3	436.323	2.36357	0.5	0.3	0.72351	2	22.2434	0.029	9.07009	4.04066	0.4	0.432653	1.29781	0.0120903	1.69508	0.12	0.03	0.167335	0.290789	0.150856	1081.9	102.759
CTRL344	60 - 69	no		ProteoGenex						Control		CAUCASIAN			74.7	0.780157	0.896551	1.50476	19.8572	260.027	8.44978	6.8	0.442998	0.3	59.8011	11.0586	366.626	721.235	4.2803	0.5	0.537042	1.06779	4.58276	26.527	0.032607	24.2011	3.7	0.66446	0.939662	2.42364	0.0144874	2.75801	0.12	0.037523	0.527019	0.509467	0.315667	1081.9	73.9
CTRL345	60 - 69	no		ProteoGenex						Control		CAUCASIAN			74.7	1.00041	0.533594	2.74988	5.2	59.3	3.6	6.8	0.270961	0.3	59.8011	36.5162	285.3	103.099	2	0.5	0.352011	0.5	2	17.921	0.029	8.4	3.7	1.2791	0.05	0.0403517	0.0209111	1.523	0.134192	0.115768	0.0808441	1.08336	0.0990594	1081.9	116.431
CTRL346	60 - 69	no		ProteoGenex						Control		CAUCASIAN			74.7	1.21156	0.532413	3.13706	5.2	146.118	9.21316	6.8	0.2	0.3	70.256	27.3912	285.3	86.8598	2	0.5	0.523398	0.574587	2	22.5367	0.029	12.2724	3.80497	0.582608	0.0582948	0.0400023	0.005	2.10313	0.140016	0.0680962	0.0868677	0.642364	0.0979815	1081.9	73.9
CTRL347	60 - 69	no		ProteoGenex						Control		CAUCASIAN			74.7	1.13465	0.177995	1.8354	5.2	1223.3	14.5588	6.8	0.41162	0.619905	70.256	25.6878	650.247	85.5879	16.7261	0.5	1.55705	0.574587	2.10918	12.8904	0.0791724	27.6683	12.1769	1.51107	0.102177	0.0498677	0.005	0.624012	0.12	0.0969989	0.0613972	1.457	0.136325	1081.9	250.589
CTRL348	60 - 69	no		ProteoGenex						Control		CAUCASIAN			74.7	0.647713	0.13926	1.33794	5.2	632.882	11.4659	6.8	0.255079	0.351334	70.256	29.7659	386.362	43.656	9.39783	0.5	1.00305	0.574587	2	10.4292	0.050946	16.1796	6.00409	1.01122	0.155819	0.0597269	0.0114265	0.70298	0.12	0.0807005	0.0819287	1.03708	0.141766	1081.9	256.081
CTRL349	60 - 69	no		ProteoGenex						Control		CAUCASIAN			74.7	0.417274	0.177329	1.17052	5.2	371.992	11.5841	6.8	0.434384	0.3	70.256	20.0663	556.329	42.895	3.373	0.5	1.44852	0.721021	4.99748	28.094	0.0443191	41.4491	10.9175	2.84078	0.0810091	0.0520437	0.023339	0.85141	0.15863	0.143242	0.05	2.26842	0.154902	1081.9	281.412
CTRL350	70 - 79	no		ProteoGenex						Control		CAUCASIAN			74.7	0.903856	0.222564	2.81207	5.81907	328.615	11.5841	8.43957	0.573321	0.559399	90.6351	44.6328	697.392	74.4567	5.85052	0.5	2.17203	1.45651	3.14817	34.4827	0.0690657	53.7858	14.2737	1.41945	0.171464	0.0719623	0.005	0.856487	0.192637	0.0890785	0.0938062	1.51029	0.182396	1081.9	215.874
CTRL351	60 - 69	no		ProteoGenex						Control		CAUCASIAN			74.7	0.775735	0.188057	1.67029	5.2	542.816	12.6514	6.8	0.512013	0.3	70.256	22.0872	426.18	51.0373	6.59387	0.5	1.25976	0.721021	2	20.8414	0.050946	36.4703	9.78173	1.65517	0.423803	0.110707	0.005	1.26063	0.190163	0.10136	0.356776	1.51602	0.318656	1081.9	267.062
CTRL352	60 - 69	no		ProteoGenex						Control		CAUCASIAN			74.7	0.442897	0.149714	1.28036	5.2	309.111	11.5841	6.8	0.465807	0.3	70.256	62.9299	431.559	38.9391	3.08541	0.5	1.35211	0.574587	2.21692	30.2517	0.050946	8.4	9.78569	2.77019	0.123127	0.0916163	0.0257885	0.877597	0.17761	0.113301	0.0689871	2.21264	0.187468	1081.9	477.228
CTRL353	60 - 69	no		ProteoGenex						Control		CAUCASIAN			74.7	0.430112	0.155369	0.3	6.89826	448.974	10.3987	6.8	0.519675	0.425053	105.778	95.66	301.792	143.308	3.08541	0.5	1.63116	1.01443	2	33.6805	0.0443191	8.4	9.70356	2.05665	0.233162	0.405402	0.005	1.76265	0.175616	0.750495	0.180953	1.68732	0.194462	1960.33	287.346
CTRL354	60 - 69	no		ProteoGenex						Control		CAUCASIAN			74.7	0.314983	0.113795	0.3	5.2	365.858	11.5841	6.8	0.542683	0.439918	70.256	38.7684	285.3	72.3361	2.5044	0.5	1.66779	0.721021	2	31.7791	0.0443191	8.4	3.7	0.622444	0.341776	0.385557	0.005	1.95225	0.160919	0.297172	0.256076	0.455274	0.17089	2105.24	345.877
CTRL355	70 - 79	no		ProteoGenex						Control		CAUCASIAN			74.7	0.340531	0.196729	0.3	10.5274	245.498	10.3987	7.58744	0.496549	0.410208	129.61	213.477	285.3	153.832	2.20321	0.5	1.42964	1.01539	6.09288	31.4718	0.0365653	54.6885	13.0808	1.26056	0.484765	0.517066	0.0675745	2.93199	0.177872	0.357086	0.419096	1.23326	0.27098	1172.44	190.149
CTRL356	60 - 69	no		ProteoGenex						Control		CAUCASIAN			74.7	1.13494	0.220926	5.45059	5.2	146.118	10.3987	6.8	0.55033	0.3	70.256	64.6708	285.3	80.3291	2.5044	0.5	1.22722	0.722406	2	38.8063	0.0365653	30.2028	12.5224	2.1266	0.476396	0.11127	0.005	2.88843	0.174157	1.3424	0.684084	1.85186	0.384574	1081.9	167.462
CTRL357	60 - 69	no		ProteoGenex						Control		CAUCASIAN			74.7	1.99463	0.204806	8.79796	5.2	172.057	11.5841	6.8	0.542683	0.380579	70.256	68.4568	285.3	41.9179	2.5044	0.5	0.3	1.01443	2	38.6736	0.0365653	8.4	3.7	1.46202	0.161291	0.0520437	0.005	2.95539	0.169113	1.31799	0.165034	1.52142	0.173014	1081.9	200.916
CTRL358	50 - 59	no		ProteoGenex						Control		CAUCASIAN			74.7	3.20967	0.599394	1.56666	8.56573	71.8234	9.86793	6.8	0.753098	0.3	504.716	7.6	659.615	111.385	7.64373	0.5	0.3	2.14205	2	6.4	0.0565478	8.4	3.7	0.662847	0.946121	5.89319	0.005	6.37641	0.347579	0.109186	0.05	0.54466	0.369195	1081.9	73.9
CTRL359	50 - 59	no		ProteoGenex						Control		CAUCASIAN			74.7	0.2	0.987021	1.01311	5.2	59.3	7.16258	9.01413	0.620713	0.3	157.854	32.5078	811.801	36.9055	2.0656	0.5	0.472566	0.57958	2	6.4	0.0457398	8.4	3.7	1.20959	0.307353	2.18503	0.0500328	3.18293	0.700148	1.05182	0.202405	0.846878	0.261778	1081.9	73.9
CTRL360	70 - 79	no		ProteoGenex						Control		CAUCASIAN			74.7	2.20174	0.453414	0.698807	9.05632	59.3	8.58376	6.8	0.621961	0.3	524.214	12.9127	726.269	73.0977	3.14944	0.5	0.798028	1.192	2	16.2001	0.0641794	27.2745	3.7	0.752279	0.782298	0.309475	0.0572488	4.74695	0.21405	0.194299	0.137377	0.78811	0.36897	2080.8	141.386
CTRL361	60 - 69	no		ProteoGenex						Control		CAUCASIAN			74.7	0.399046	0.28063	0.548055	5.2	298.726	6.74595	6.8	0.669243	0.3	249.62	11.7383	532.34	52.2387	2	0.5	0.935929	0.781511	2	6.4	0.0299181	31.4312	3.7	0.4	0.235073	0.807118	0.0309677	2.62789	0.235307	0.405666	0.05	0.437776	0.155392	1081.9	109.752
CTRL362	60 - 69	no		ProteoGenex						Control		CAUCASIAN			74.7	2.0574	0.715342	1.20418	24.9076	59.3	10.6077	6.8	0.732079	0.3	51.9405	13.1168	658.103	66.0703	6.60152	0.5	1.47756	0.637408	2	6.4	0.0525915	45.5863	3.7	0.850157	0.238516	0.595294	0.0797699	4.6763	0.229815	2.22768	0.0950031	1.3156	0.243242	1081.9	133.05
CTRL363	60 - 69	no		ProteoGenex						Control		CAUCASIAN			74.7	0.767575	0.45785	1.69263	5.2	59.3	6.74595	6.8	0.72218	0.3	86.4782	7.6	618.088	30.2	2	0.5	0.935929	0.5	2	6.4	0.029	18.3664	3.7	0.4	0.41378	1.22802	0.0499063	3.49206	0.209329	0.339024	0.149369	0.412418	0.227601	1081.9	112.802
CTRL364	50 - 59	no		ProteoGenex						Control		CAUCASIAN			74.7	0.2	0.18147	1.56821	5.2	59.3	3.6	10.9502	0.313622	0.3	309.466	15.3211	285.3	242.43	2	0.5	0.938291	0.516457	2	6.4	0.0391347	54.6281	5.31918	1.61303	1.17272	0.485792	0.005	5.07819	1.68063	0.608017	0.0703104	1.85101	0.651902	1081.9	125.219
CTRL365	40 - 49	no		ProteoGenex						Control		CAUCASIAN			74.7	0.212734	0.0462257	1.16669	5.2	159.995	9.21316	6.8	0.725634	0.3	70.256	7.6	285.3	30.2	2.79199	0.5	0.3	0.5	2	30.3707	0.0365653	8.4	3.7	0.4	0.0659066	0.451621	0.005	1.09888	0.158462	0.3921	0.05	0.220727	0.133476	1081.9	156.654
CTRL366	50 - 59	no		ProteoGenex						Control		CAUCASIAN			74.7	1.2644	0.812298	0.75962	6.39435	59.3	8.58376	6.8	0.71419	0.3	315.672	36.5161	468.926	83.0604	2	0.5	0.698232	1.0052	2	16.2001	0.0551097	52.5245	3.7	1.79457	0.341768	0.563208	0.0356615	3.97281	0.223067	0.587005	0.05	1.15182	0.210413	1081.9	104.171
CTRL367	60 - 69	no		ProteoGenex						Control		CAUCASIAN			74.7	2.22431	0.352398	0.75962	5.62778	59.3	8.76991	6.8	0.831594	0.3	462.775	7.6	735.874	83.0604	2.48913	0.5	1.64451	1.129	2	14.2895	0.0299181	43.153	3.7	0.562019	0.489912	0.895169	0.0442219	4.48995	0.369897	0.344221	0.187075	0.909762	0.477662	1081.9	287.869
CTRL368	50 - 59	no		ProteoGenex						Control		CAUCASIAN			74.7	0.911144	0.0909961	0.75962	5.2	59.3	6.74595	6.8	0.696779	0.3	216.409	15.2366	578.851	424.732	4.12003	0.5	0.374617	0.738006	2	6.4	0.0299181	23.0133	3.7	0.8044	0.5879	3.07354	0.0212011	4.46155	0.337838	0.509546	0.0766227	0.798226	0.250597	1081.9	78.0759
CTRL369	60 - 69	no		ProteoGenex						Control		CAUCASIAN			74.7	1.65676	0.58739	0.500363	5.2	59.3	6.74595	6.8	0.680986	0.3	202.366	17.0393	381.598	63.3729	2	0.5	0.806249	0.739703	2	16.2001	0.0320074	24.8299	3.7	0.996044	0.509523	1.27959	0.0439955	4.66791	0.205135	0.386118	0.05	0.798763	0.223022	1081.9	160.59
CTRL370	50 - 59	obesity		ProteoGenex						Control		CAUCASIAN			74.7	3.23383	0.499991	7.0155	5.2	59.3	7.15123	6.8	1.13373	0.3	93.3028	7.6	396.03	733.528	2	0.5	0.408197	0.86512	2	6.4	1.59826	28.5775	3.7	0.974057	0.536458	0.619111	0.005	6.47141	0.28248	0.274306	0.920776	0.945244	0.226242	1081.9	73.9
CTRL371	60 - 69	chronic colitis		ProteoGenex						Control		CAUCASIAN			74.7	0.527068	0.290517	0.576537	5.2	59.3	4.4553	6.8	1.00487	0.3	302.977	7.6	787.923	33.0751	2	0.5	0.588479	0.546593	2	20.6032	0.029	48.5976	8.53508	0.789572	0.229691	1.12324	0.005	4.271	0.369173	0.170172	0.05	0.869226	0.304257	1081.9	73.9
CTRL372	50 - 59	no		ProteoGenex						Control		CAUCASIAN			74.7	0.2	0.0331758	0.3	5.2	59.3	3.6	6.8	0.2	0.3	42.8	7.6	285.3	30.2	2	0.5	0.374087	0.516457	2	6.4	0.029	66.5946	3.7	0.697202	0.318657	1.61368	0.005	4.22475	0.358217	0.142155	0.05	0.564063	0.335183	1903.59	310.353
CTRL373	40 - 49	no		ProteoGenex						Control		CAUCASIAN			74.7	0.967947	0.0314096	3.35037	5.2	371.992	11.4659	6.8	0.64967	0.3	101.844	8.81471	285.3	38.7287	2.21098	0.5	0.3	0.574587	2	44.5607	0.050946	8.4	3.7	0.554211	0.0593275	0.062003	0.005	1.827	0.288165	0.120688	0.05	0.412829	0.0997213	1081.9	105.86
CTRL374	50 - 59	chronic colitis		ProteoGenex						Control		CAUCASIAN			74.7	3.85975	0.330458	8.4755	5.2	632.296	9.8695	6.8	0.862046	0.304565	44.6441	7.6	452.992	80.9872	2.14902	0.5	1.73784	0.516159	3.83393	21.4138	1.43607	52.8385	16.204	0.8113	0.124871	0.090506	0.0220853	5.6104	0.21772	0.123943	0.282994	0.706469	0.160362	1081.9	113.249
CTRL375	50 - 59	no		ProteoGenex						Control		CAUCASIAN			74.7	0.621049	0.196286	0.397339	11.2476	59.3	8.50391	8.44335	1.04172	0.3	105.974	77.7135	690.275	57.7106	2.09993	0.5	2.62632	1.29539	2.96914	16.3328	0.035287	51.7239	10.1411	2.92301	0.762824	0.619111	0.005	5.37499	0.633698	0.313427	0.385953	2.3835	0.448876	1081.9	91.1603
CTRL376	50 - 59	no		ProteoGenex						Control		CAUCASIAN			74.7	2.86924	0.590016	1.64725	5.2	59.3	7.15123	6.8	0.977125	0.3	170.844	8.47008	758.783	101.586	2.09993	0.5	1.06344	1.07523	2.91368	8.84059	0.34894	32.8139	8.47868	0.589763	0.415042	0.792141	0.0367757	4.50028	0.245756	0.202459	0.207562	0.464904	0.255057	1081.9	73.9
CTRL377	50 - 59	no		ProteoGenex						Control		CAUCASIAN			74.7	6.11394	0.526824	4.98706	5.2	59.3	5.45113	6.8	1.12055	0.3	78.3957	7.6	689.153	182.66	4.02469	0.5	1.33565	0.565941	2.47375	7.90377	1.10632	66.1661	10.393	0.4	0.537294	0.688856	0.005	7.58485	0.22349	1.28862	0.594923	0.376214	0.286493	1081.9	271.422
CTRL378	40 - 49	obesity		ProteoGenex						Control		CAUCASIAN			74.7	0.404481	0.0527518	3.76971	5.2	239.185	9.21316	6.8	0.372538	0.3	70.256	17.9499	285.3	31.8288	2.5044	0.5	0.3	0.574587	2	27.3365	0.029	8.4	3.7	0.429382	0.158887	0.376324	0.005	2.05723	0.162916	0.0607366	0.05	0.389365	0.132179	1081.9	101.758
CTRL379	50 - 59	chronic colitis		ProteoGenex						Control		CAUCASIAN			74.7	2.66644	0.224188	17.3345	1013.99	350.967	10.0754	6.99183	0.954861	0.605984	122.572	17.4555	1143.5	135.112	2.57888	0.5	0.752217	0.815207	2.69766	17.7696	0.0544609	25.4337	3.7	1.25207	0.229317	3.57494	0.029965	4.5628	0.300669	0.18065	0.118063	1.60916	0.331805	1081.9	442.636
CTRL380	50 - 59	no		ProteoGenex						Control		CAUCASIAN			74.7	0.563233	1.45766	1.93158	10.8157	59.3	10.7655	6.8	1.18745	0.3	449.198	17.5326	1118.64	91.799	2.97663	0.5	0.795476	2.16977	2	8.84059	0.0545394	41.7655	4.51916	0.831605	0.546504	0.910914	0.0279776	3.25093	0.178326	0.155221	0.05	0.697898	0.209411	1081.9	138.12
CTRL381	40 - 49	no		ProteoGenex						Control		CAUCASIAN			74.7	0.366114	1.54925	1.39284	5.2	332.252	11.5841	6.8	0.823924	0.380579	70.256	36.8897	367.735	44.8569	2.5044	0.5	0.3	0.721021	2	36.5198	0.0543607	8.4	3.7	1.63373	0.05	9.17997	0.005	4.68422	0.712455	0.0733151	0.0682787	1.51955	0.191466	44532.6	178.726
CTRL382	50 - 59	no		ProteoGenex						Control		CAUCASIAN			74.7	0.843542	0.72897	3.22974	5.2	582.612	9.8695	8.95993	0.646792	0.555331	165	7.6	323.967	84.3379	3.65134	0.670825	0.787295	1.2113	2	6.4	3.29135	8.4	3.7	0.4	0.0869598	1.02227	0.0200009	8.11672	0.185649	0.0976325	0.137878	0.206967	0.179263	1428.05	89.6154
CTRL383	50 - 59	no		ProteoGenex						Control		CAUCASIAN			74.7	0.2	0.03	0.3	5.2	59.3	3.6	6.8	0.283871	0.3	42.8	7.6	514.901	30.2	2	0.5	0.3	0.5	2	6.4	0.029	16.3121	3.7	1.40165	0.436208	0.152745	0.005	5.79489	0.280735	0.161413	0.145574	1.20793	0.358923	14409	73.9
CTRL384	50 - 59	no		ProteoGenex						Control		CAUCASIAN			74.7	0.934814	0.415413	1.01311	7.90625	59.3	9.86793	7.71284	0.950115	0.3	300.493	15.5202	708.133	360.279	3.11726	0.5	1.34742	1.88129	2	11.2806	0.0457398	8.4	3.7	1.07474	0.311673	1.14392	0.005	4.59846	0.2605	0.856749	0.05	1.02266	0.4001	1081.9	73.9
CTRL385	40 - 49	no		ProteoGenex						Control		CAUCASIAN			74.7	0.903864	0.166886	1.72528	5.2	371.992	11.5841	6.8	0.619003	0.3	90.6351	8.54203	423.558	83.3601	2.21098	0.5	0.3	0.5	2	32.6193	0.0857443	8.4	3.7	0.4	0.135174	0.245139	0.005	3.27521	0.219339	0.0936995	0.113906	0.366014	0.184335	1081.9	144.536
CTRL386	60 - 69	no		ProteoGenex						Control		CAUCASIAN			74.7	0.2	0.306056	1.51582	5.2	59.3	5.01356	6.8	0.942702	0.3	52.6254	8.90747	449.394	82.7363	17.2157	0.5	0.471025	0.743287	2	13.0385	0.029	16.5753	3.7	0.485645	0.287331	0.58905	0.005	4.06075	0.303027	0.671917	0.0851847	0.811693	0.200797	1081.9	73.9
CTRL387	50 - 59	no		ProteoGenex						Control		CAUCASIAN			74.7	1.09602	0.806478	1.88713	5.2	59.3	8.50391	6.8	1.10447	0.3	78.3957	12.9833	665.87	35.521	2	0.683687	1.01923	1.25585	45.4146	10.602	0.0381643	8.4	3.7	1.36306	0.588461	0.521843	0.005	4.99772	0.547835	0.72754	0.194821	1.46005	0.3778	1081.9	106.985
CTRL388	50 - 59	no		ProteoGenex						Control		CAUCASIAN			74.7	2.06132	1.2269	0.717237	7.68735	59.3	7.16258	9.01413	0.653899	0.3	194.259	48.0216	671.907	52.7772	3.11726	0.5	1.5004	1.36018	2	9.41388	0.0334598	8.4	3.7	2.08742	0.601919	0.386004	0.0322287	3.20359	0.275171	0.180586	0.0887697	1.49647	0.254483	1081.9	335.822
CTRL389	50 - 59	no		ProteoGenex						Control		CAUCASIAN			74.7	1.2955	0.113905	4.2619	5.2	156.036	7.16258	16.3107	0.420064	0.569025	78.3957	33.6255	671.907	152.528	2.33116	0.5	0.3	0.57958	2	6.4	0.0334598	8.4	3.7	2.52139	0.865364	0.115143	0.005	3.48783	0.16688	0.184223	0.259057	2.40293	0.356533	1081.9	73.9
CTRL390	50 - 59	no		ProteoGenex						Control		CAUCASIAN			74.7	0.938426	0.0646249	6.46899	5.2	409.14	5.66635	10.5053	0.866492	0.503403	50.9933	10.8111	1074.56	60.0801	2	0.5	0.595511	0.57343	2	20.4025	0.029	84.3033	10.0331	1.93869	0.675232	0.152745	0.005	2.687	0.1273	0.125632	0.244212	1.48925	0.354185	1081.9	151.361
CTRL391	50 - 59	no		ProteoGenex						Control		CAUCASIAN			74.7	1.3631	0.150607	0.3	5.2	59.3	7.16258	6.8	0.520747	0.3	194.259	25.7404	529.417	75.4574	2.33116	0.5	1.59186	1.09984	2	6.4	0.0398364	8.4	5.15073	0.575817	0.7186	1.0779	0.005	5.10822	0.361897	0.191508	0.103049	0.770253	0.298431	1081.9	212.238
CTRL392	50 - 59	no		ProteoGenex						Control		CAUCASIAN			74.7	0.678416	0.387991	0.604413	7.16134	59.3	8.58376	6.8	0.632696	0.3	221.351	47.8067	526.421	67.9696	2	0.5	0.517804	1.39727	2	18.8555	0.0456845	50.2462	3.7	1.9773	0.188504	0.354439	0.025298	4.0088	0.569159	0.151737	0.288894	1.47287	0.32589	1081.9	95.8866
CTRL393	50 - 59	no		ProteoGenex						Control		CAUCASIAN			74.7	1.33398	0.233226	0.910372	6.04873	59.3	8.58376	6.8	1.15614	0.3	294.763	12.1106	685.991	330.697	2	0.5	0.588522	1.29359	2	17.9944	0.0299181	22.8355	3.7	1.0559	0.603589	0.53214	0.0544864	4.18382	0.311034	0.123431	0.37401	0.960186	0.416642	1081.9	84.4471
CTRL394	50 - 59	no		ProteoGenex						Control		CAUCASIAN			74.7	3.63557	0.461778	1.90903	14.765	59.3	13.7174	6.8	0.409528	0.3	103.388	9.22389	1117.94	98.3341	2	0.5	0.818592	0.888841	2	13.5823	0.029	41.9897	3.7	0.433207	0.452239	0.57083	0.005	3.82936	0.227632	0.0758245	0.193547	0.453719	0.234942	1081.9	142.019
CTRL395	70 - 79	no		ProteoGenex						Control		CAUCASIAN			74.7	0.504275	0.481854	1.2779	6.08367	59.3	6.83593	6.8	1.10572	0.300823	212.406	19.1339	780.18	45.6289	2	0.5	0.383342	1.36481	13.3216	16.8475	0.0371479	32.3488	3.7	0.896436	0.267847	0.990201	0.005	3.13824	0.204425	0.164693	0.05	0.580999	0.177171	1081.9	99.7582
CTRL396	50 - 59	no		ProteoGenex						Control		CAUCASIAN			74.7	1.67451	2.96837	3.71344	5.2	59.3	13.0589	6.8	0.786092	0.3	409.72	28.7387	1091.83	280.427	4.12512	0.5	0.663797	2.09164	2	6.4	0.0800379	81.2643	3.7	0.465778	0.320211	0.307768	0.0132925	2.23348	0.186206	0.0619059	0.05	0.408522	0.180869	1081.9	290.943
CTRL397	50 - 59	no		ProteoGenex						Control		CAUCASIAN			74.7	4.76717	0.8012	25.8429	5.2	59.3	9.86793	6.8	1.37409	0.3	269.506	27.7747	553.851	101.04	2	0.5	0.622329	0.696042	2	14.7016	0.0443043	28.7166	3.81821	1.83394	0.55153	1.58049	0.0430846	5.18499	0.326007	0.310624	0.186286	1.28041	0.321644	1081.9	117.265
CTRL398	60 - 69	migraine		ProteoGenex						Control		CAUCASIAN			74.7	1.23634	0.330138	15.3346	5.5723	59.3	8.93997	6.8	0.897753	0.3	373.04	18.0066	468.631	96.1767	3.07854	0.5	0.375359	1.14554	2	10.602	0.0410017	55.6076	11.0118	0.632519	0.21574	0.746304	0.005	1.90664	0.12	0.100209	0.05	0.562639	0.120787	1081.9	73.9
CTRL399	50 - 59	no		ProteoGenex						Control		CAUCASIAN			74.7	0.801361	0.32708	0.925649	5.2	72.3177	7.54521	7.1734	0.758048	0.3	204.291	16.0472	695.503	106.852	2	0.5	1.42104	0.5	2	7.58649	0.0481534	58.8649	3.7	0.4	0.148775	0.158837	0.005	1.11383	0.224102	0.156656	0.0514802	0.330561	0.13103	1081.9	126.523
CTRL400	50 - 59	no		ProteoGenex						Control		CAUCASIAN			74.7	1.0133	0.210024	1.6884	5.2	59.3	3.6	6.8	1.1054	0.3	47.4528	7.6	285.3	35.5882	2	0.5	1.23462	0.506197	2	9.23313	0.029	15.19	7.8328	0.4	0.108493	0.138217	0.00963387	1.27475	0.150148	0.152748	0.05	0.133059	0.0745575	4020.89	156.179
CTRL401	50 - 59	no		ProteoGenex						Control		CAUCASIAN			74.7	0.992488	0.0722813	0.526465	5.2	59.3	7.31165	6.8	1.56527	0.384705	177.084	17.986	285.3	43.4974	2	0.5	0.3	1.09203	2	6.4	0.029	104.218	3.7	0.793752	0.396358	0.426352	0.005	4.28473	0.354439	0.254857	0.05	0.470135	0.220349	2496.6	116.351
CTRL402	50 - 59	no		ProteoGenex						Control		CAUCASIAN			74.7	1.1632	0.26869	1.06658	5.2	59.3	3.6	6.8	1.492	0.3	47.4528	7.6	285.3	319.437	2	0.5	1.04346	0.506197	2	8.11039	0.0433075	10.2511	6.28647	0.4	0.15989	0.0743183	0.0198111	7.99004	0.204371	0.669475	0.41733	0.113149	0.151359	3351.82	88.6572
CTRL403	50 - 59	no		ProteoGenex						Control		CAUCASIAN			74.7	0.361946	0.210024	0.3	5.2	392.005	6.65163	6.8	0.61727	0.796165	170.019	7.79404	411.275	128.388	2.48905	0.5	0.658531	1.06933	2	12.2855	0.029361	8.4	3.7	0.666957	0.508064	0.122432	0.0237873	5.81865	0.244213	0.186578	0.409195	0.479387	0.375888	1081.9	204.861
CTRL404	50 - 59	no		ProteoGenex						Control		CAUCASIAN			74.7	1.25147	0.224485	2.80847	8.11352	59.3	11.3797	8.68163	0.2	0.3	103.388	20.7415	894.812	224.334	3.10748	0.5	1.34949	1.31268	2	6.4	0.0808509	45.094	3.7	0.4	0.302571	0.126014	0.0429397	2.48802	0.151798	0.385026	0.177647	0.455662	0.208651	1081.9	171.918
CTRL405	50 - 59	no		ProteoGenex						Control		CAUCASIAN			74.7	0.477879	0.213266	0.3	5.2	83.7967	10.8017	6.8	1.49711	0.666181	177.084	7.6	350.752	146.141	2.74228	0.5	0.3	1.09203	2	6.4	0.0380004	12.8158	3.7	0.691677	0.600412	0.122432	0.005	6.0935	0.263923	0.129529	0.455516	0.437101	0.374547	7483.33	73.9
CTRL406	70 - 79	no		ProteoGenex						Control		CAUCASIAN			74.7	0.820072	0.152661	6.10296	7.45256	59.3	3.6	6.8	1.05761	0.3	93.1249	19.8834	649.544	43.3137	2	0.5	0.970487	0.858535	8.49895	13.8087	0.0428068	28.8804	3.7	0.740558	0.64945	0.675167	0.005	5.38289	0.280735	0.629807	0.154618	1.03197	0.355187	1081.9	73.9
CTRL407	50 - 59	no		ProteoGenex						Control		CAUCASIAN			74.7	0.663192	0.165038	0.743928	5.2	59.3	6.65163	8.97966	0.2	0.965863	47.4528	7.6	400.274	173.122	2.48905	0.5	0.3	1.64337	2	12.2855	0.029361	8.4	3.7	0.791248	0.659189	0.276826	0.0706466	4.11331	0.328795	1.31449	0.309271	0.793912	0.425757	1081.9	235.941
CTRL408	50 - 59	no		ProteoGenex						Control		CAUCASIAN			74.7	0.663192	0.0540023	0.3	5.2	95.0752	3.6	6.8	0.2	0.830044	47.4528	7.6	374.011	51.4927	2	0.5	0.722978	1.06933	2	6.4	0.029	11.1475	4.0763	0.4	0.269325	0.169501	0.030956	3.16529	0.276994	0.835729	0.0852735	0.367159	0.244582	1081.9	257.601
CTRL409	40 - 49	no		ProteoGenex						Control		CAUCASIAN			74.7	0.2	0.0449209	1.16959	5.2	245.498	12.6514	6.8	0.2	0.3	70.256	8.53979	285.3	60.0167	5.45842	0.5	0.3	0.575426	2	20.8558	0.050946	8.4	3.7	0.527165	0.195688	0.636479	0.005	3.73919	0.142159	0.530674	0.05	0.45604	0.225973	1081.9	144.919
CTRL410	50 - 59	no		ProteoGenex						Control		CAUCASIAN			74.7	1.45322	0.332643	3.08198	8.78646	59.3	12.2365	15.14	0.453714	0.950268	110.98	14.1866	731.783	342.214	4.14655	0.5	2.07612	3.18631	2	8.75721	0.0755891	8.4	3.7	0.554347	0.369671	0.2035	0.005	3.00033	0.283368	1.56827	0.142184	0.674566	0.309072	1081.9	268.48
CTRL411	50 - 59	no		ProteoGenex						Control		CAUCASIAN			74.7	0.461034	0.335227	0.714084	6.2447	59.3	7.54521	6.8	0.421936	0.3	84.5375	17.9761	763.358	115.357	2	0.5	0.800306	1.06556	2.68751	6.4	0.0598379	72.3744	4.48025	0.4	0.212721	1.03817	0.0284912	1.36028	0.12	0.0920879	0.05	0.156825	0.101507	1081.9	149.396
CTRL412	50 - 59	no		ProteoGenex						Control		CAUCASIAN			74.7	0.963324	0.155852	0.407684	5.2	59.3	6.65163	6.8	1.35513	0.3	47.4528	7.6	322.633	78.9495	2	0.5	0.3	0.5	2	6.4	0.029	8.4	3.7	0.515115	0.267156	0.381852	0.0228421	3.54825	0.263923	0.151143	0.05	0.249702	0.167815	1147.09	73.9
CTRL413	70 - 79	no		ProteoGenex						Control		CAUCASIAN			74.7	2.90193	0.520957	3.77859	5.2	59.3	7.31168	6.8	1.03396	0.3	289.713	7.88511	484.245	65.2607	11.3997	0.5	0.727108	0.715671	2	9.73783	0.029	24.7284	3.7	0.435251	0.397415	0.531109	0.005	2.24702	0.32519	0.191212	0.122352	0.532489	0.269065	1081.9	73.9
CTRL414	60 - 69	no		ProteoGenex						Control		CAUCASIAN			74.7	1.34133	0.0384257	2.29349	5.2	144.476	3.6	6.8	0.460075	0.3	72.8885	13.7357	403.556	34.3452	2	0.5	0.3	0.5	2	6.4	0.029	16.3121	3.7	0.553588	0.358205	0.292673	0.0364231	2.46069	0.195383	1.53207	0.0535453	0.355013	0.180172	1081.9	73.9
CTRL415	50 - 59	no		ProteoGenex						Control		CAUCASIAN			74.7	0.2	0.189743	1.6884	5.2	95.0752	3.6	6.8	1.492	0.3	687.542	7.6	285.3	87.8654	2.48905	0.5	0.3	0.506197	2	6.4	0.029	8.4	3.7	9.37236	9.63607	2.0926	0.0990814	10.0296	5.06104	0.796394	5.58525	2.36701	3.91132	2124.16	73.9
CTRL416	50 - 59	no		ProteoGenex						Control		CAUCASIAN			74.7	0.698381	0.0780252	2.2806	5.2	70.3824	10.7341	7.77862	0.550936	0.3	84.5375	12.5848	921.795	151.55	2	0.5	0.581007	0.5	2	6.4	0.0365655	87.1464	3.7	2.83008	1.72197	0.176648	0.0425638	3.19896	0.12	0.134897	0.231384	1.16978	0.418825	1081.9	147.533
CTRL417	50 - 59	no		ProteoGenex						Control		CAUCASIAN			74.7	0.387132	0.0689487	5.97259	5.2	127.61	6.65163	6.8	1.35513	0.492934	47.4528	7.6	443.461	48.3582	2	0.5	0.3	0.506197	2	6.4	0.029	8.4	3.7	1.78457	0.05	0.106535	0.005	3.8517	0.12	0.0638743	0.0524863	0.793339	0.328574	2010.94	73.9
CTRL418	50 - 59	no		ProteoGenex						Control		CAUCASIAN			74.7	2.31326	0.401809	6.43046	5.2	59.3	7.95118	6.8	0.616989	0.560538	122.167	7.6	314.374	30.2	2	0.5	0.923769	0.656056	2	6.4	0.029	31.9122	7.8328	0.4	0.215918	0.291947	0.0196213	2.5767	0.28351	0.141523	0.106446	0.42442	0.169301	1081.9	99.8074
CTRL419	50 - 59	no		ProteoGenex						Control		CAUCASIAN			74.7	0.2	0.304874	0.526465	5.2	59.3	7.31165	6.8	0.2	0.314622	42.8	7.6	476.527	118.873	2	0.5	0.3	1.69233	2	6.4	0.029	14.3484	3.7	0.4	0.121307	0.153902	0.005	3.19692	0.190947	0.0482904	0.05	0.386326	0.108326	5036.19	73.9
CTRL420	40 - 49	no		ProteoGenex						Control		CAUCASIAN			74.7	0.212703	0.0515086	2.81346	5.2	365.858	7.83263	6.8	0.396151	0.351045	70.256	7.6	733.425	83.9027	2.35852	0.5	1.59395	0.5	2	16.4279	0.0676246	8.4	3.7	0.462824	0.387012	0.0520437	0.005	1.97659	0.150177	0.0782086	0.142248	0.532272	0.220715	1081.9	233.539
CTRL421	50 - 59	no		ProteoGenex						Control		CAUCASIAN			74.7	0.361946	0.0490804	2.58567	5.2	272.296	6.65163	14.7714	1.1054	0.426055	47.4528	7.6	346.812	62.3166	2	0.5	0.3	0.506197	2	10.2962	0.029	8.4	3.7	1.19607	0.963812	0.111138	0.0565486	4.02784	2.04148	0.135235	0.130552	1.21869	0.57475	1081.9	73.9
CTRL422	50 - 59	no		ProteoGenex						Control		CAUCASIAN			74.7	0.913338	0.385038	0.3	7.55124	450.414	9.8695	6.8	1.72995	0.335499	73.6089	10.937	285.3	96.3993	2.14751	0.5	0.464256	1.19459	2	12.9669	0.029	8.4	3.7	0.871741	0.401458	0.499968	0.005	5.5527	0.379936	0.130327	0.0663319	0.296957	0.383921	2297.84	73.9
CTRL423	50 - 59	no		ProteoGenex						Control		CAUCASIAN			74.7	0.877443	0.369908	0.3	5.2	576.88	9.41934	6.8	1.54735	0.3	55.293	7.6	389.417	194.401	2.62061	0.5	0.475269	1.5658	2	6.4	0.029	8.4	3.7	1.06353	0.125584	1.01639	0.01158	4.02064	0.379936	0.388461	0.0635867	0.444905	0.343532	1081.9	73.9
CTRL424	50 - 59	no		ProteoGenex						Control		CAUCASIAN			74.7	0.889773	0.0704849	1.22848	5.2	59.3	8.85366	6.8	0.825078	0.66232	321.2	14.856	368.732	52.4736	2	0.5	0.446799	1.18889	2	16.2206	0.029	24.2327	3.7	0.965269	0.963475	1.43593	0.0465705	6.77887	0.224551	0.777727	0.266582	0.930318	0.570083	1081.9	73.9
CTRL425	50 - 59	no		ProteoGenex						Control		CAUCASIAN			74.7	1.11324	0.742206	0.989108	5.2	59.3	6.15895	10.1807	1.05878	0.43331	784.251	7.6	464.306	75.8192	2.12726	0.5	0.982967	1.03785	2	19.4001	0.029	16.5404	5.34682	0.4	0.285243	0.917401	0.04493	3.00118	0.398969	1.07829	0.192868	0.21506	0.223933	1081.9	137.451
CTRL426	50 - 59	no		ProteoGenex						Control		CAUCASIAN			74.7	0.913338	0.427435	0.3	5.2	59.3	3.6	6.8	0.763684	0.3	122.162	16.2816	285.3	30.2	2	0.5	1.29818	0.506197	2	6.4	0.029	14.2905	5.18919	1.61864	0.207279	1.3382	0.0519624	3.38022	0.322358	0.175276	0.125939	0.790265	0.195769	1081.9	413.06
CTRL427	50 - 59	no		ProteoGenex						Control		CAUCASIAN			74.7	1.58838	0.368214	1.47345	5.2	86.2308	10.7655	10.2019	1.59086	0.569025	1261.38	9.75438	696.162	258.947	2.97663	0.5	0.726706	1.81703	2	20.4338	0.0635567	8.4	3.7	0.683451	0.885948	0.156181	0.005	5.40611	0.681393	0.427616	0.05	0.756054	0.346429	1081.9	78.1565
CTRL428	60 - 69	no		ProteoGenex						Control		CAUCASIAN			74.7	0.572042	0.142575	0.570505	5.2	72.1962	10.2414	6.8	0.433626	0.66232	54.4368	23.9454	398.951	63.0377	2	0.5	0.63624	1.36902	3.19717	15.078	0.0420769	29.9114	5.61696	0.4	0.119865	0.184329	0.0203933	4.16991	0.12	0.367257	0.159811	0.401359	0.184554	1081.9	73.9
CTRL429	60 - 69	no		ProteoGenex						Control		CAUCASIAN			74.7	0.537724	0.10703	0.3	5.2	79.5588	4.60229	7.1891	0.365579	0.489117	78.8835	47.8529	375.559	58.8672	2	0.5	0.554643	1.18889	4.04861	12.4792	0.029	18.9323	3.7	0.4	0.601372	0.594217	0.0543888	8.66624	0.309122	0.62711	0.680728	0.588703	0.272601	1081.9	73.9
CTRL430	50 - 59	no		ProteoGenex						Control		CAUCASIAN			74.7	0.867146	1.66318	1.91614	13.8376	59.3	9.86793	7.7717	0.988513	0.3	150.407	16.0365	1081.77	159.23	2.72417	0.540501	0.536557	1.47809	21.6295	7.90377	0.040691	81.1462	3.7	0.807852	0.843092	3.01438	0.005	3.36018	0.28248	0.212394	0.115874	0.510631	0.251878	1081.9	73.9
CTRL431	50 - 59	no		ProteoGenex						Control		CAUCASIAN			74.7	1.91988	0.203582	3.07596	6.77141	59.3	3.6	6.8	0.771597	0.3	90.1899	13.8701	448.335	44.2749	2	0.5	1.04665	0.739183	2.07257	11.8723	0.029	23.9362	3.7	1.52075	1.40432	1.4732	0.0364238	15.6248	0.448319	0.50317	1.50071	0.510618	0.40209	1081.9	73.9
CTRL432	50 - 59	no		ProteoGenex						Control		CAUCASIAN			74.7	0.575924	0.389598	1.23098	5.64875	59.3	8.56981	6.8	0.919053	0.3	136.321	7.6	542.778	84.0588	2.21381	0.5	0.639282	0.86512	2.58309	6.4	0.257977	29.8527	5.0846	0.4	0.369739	0.348993	0.0461868	3.68807	0.124236	0.322783	0.231041	0.409889	0.26709	1081.9	73.9
CTRL433	60 - 69	no		ProteoGenex						Control		CAUCASIAN			74.7	1.79128	0.252007	3.49201	15.3553	59.3	3.6	7.0766	0.787717	0.3	142.268	24.9417	489.906	80.8415	2	0.5	1.22348	1.91149	18.0681	23.5815	0.029	83.3674	7.62815	0.4	0.0541211	0.314723	0.0159864	5.56887	0.271653	0.412993	0.0568723	0.315909	0.110922	1081.9	73.9
CTRL434	50 - 59	no		ProteoGenex						Control		CAUCASIAN			74.7	1.60583	0.192021	2.97265	6.29514	59.3	3.6	6.8	0.204243	0.3	90.1899	18.5057	669.683	38.5377	2	0.5	2.97995	1.1977	3.78524	6.4	0.029	53.5938	13.2072	0.779716	0.599746	0.971975	0.0176061	7.94233	0.233998	0.390718	0.589703	0.424756	0.289031	1081.9	73.9
CTRL435	40 - 49	no		ProteoGenex						Control		CAUCASIAN			74.7	0.327745	0.385554	1.00025	5.2	288.875	10.3987	6.8	0.519639	0.3	622.337	7.6	588.009	110.187	2.79199	0.5	0.7754	1.1631	2	15.2859	0.0575728	8.4	3.7	0.4	0.287934	0.0520437	0.005	2.52482	0.160859	0.056897	0.05	0.219258	0.152875	1081.9	90.3583
CTRL436	50 - 59	no		ProteoGenex						Control		CAUCASIAN			74.7	2.75932	0.611313	1.93158	5.2	59.3	12.2365	8.42205	0.894152	0.3	1287.13	7.6	833.964	204.562	3.63336	0.5	0.852243	2.60126	2	6.4	0.0584249	61.4341	3.7	1.09144	1.75035	0.208185	0.12819	6.63067	0.35019	0.285415	0.264304	0.752512	0.64204	1081.9	73.9
CTRL437	40 - 49	chronic bronchitis		ProteoGenex						Control		CAUCASIAN			74.7	0.289385	0.124084	0.487617	5.2	409.235	9.21316	6.8	0.41926	0.3	70.256	7.6	285.3	34.9138	3.64744	0.5	0.3	0.5	2	22.8172	0.050946	8.4	3.7	0.4	0.310791	0.76453	0.005	2.64627	0.12	0.15173	0.05	0.249788	0.144374	1081.9	188.397
CTRL438	50 - 59	no		ProteoGenex						Control		CAUCASIAN			74.7	0.2	0.713576	0.743928	5.2	59.3	6.65163	6.8	1.35513	0.3	47.4528	7.6	285.3	48.3582	2	0.5	0.3	0.506197	2	15.0203	0.029	8.4	3.7	1.61013	0.103273	7.45584	0.005	10.8598	0.131475	0.03	0.0894996	0.740592	0.616053	2884.36	73.9
CTRL439	50 - 59	no		ProteoGenex						Control		CAUCASIAN			74.7	2.84938	0.66027	2.83895	5.2	59.3	9.86793	7.71284	0.453714	0.3	110.98	37.7071	659.615	125.296	2.59482	0.5	2.37625	0.839635	2	6.4	0.0565478	51.7183	8.15061	2.82887	0.344325	0.176268	0.051581	4.09504	0.333211	0.509011	0.213604	1.70779	0.293318	1081.9	165.217
CTRL440	50 - 59	no		ProteoGenex						Control		CAUCASIAN			74.7	1.72353	0.595008	1.56666	5.2	59.3	9.86793	6.8	0.420064	0.3	55.849	27.5708	522.491	60.4618	2.0656	0.5	0.3	0.57958	2	10.052	0.0457398	31.9357	3.7	1.24036	0.30679	0.135823	0.0716297	3.87783	0.267845	0.25763	0.186897	1.07027	0.246438	1081.9	351.987
CTRL441	50 - 59	no		ProteoGenex						Control		CAUCASIAN			74.7	2.90964	0.0853187	2.94977	5.2	59.3	6.73876	6.8	0.745205	0.3	193.09	13.7898	482.118	100.599	2	0.5	0.3	0.628414	2	12.209	0.0442384	17.9313	3.7	0.542755	0.229737	0.0875508	0.0264743	1.98201	0.138347	0.409825	0.05	0.519771	0.163518	1081.9	151.519
CTRL442	40 - 49	no		ProteoGenex						Control		CAUCASIAN			74.7	2.3029	0.0966543	2.73841	5.2	99.5191	6.73876	6.8	0.719655	0.3	195.513	13.5439	458.134	108.808	2	0.5	0.3	0.882839	2	7.40798	0.0442384	8.4	3.7	0.553136	0.298585	0.0984072	0.0244746	2.50083	0.147111	0.307196	0.05	0.523804	0.18438	1081.9	200.427
CTRL443	50 - 59	no		ProteoGenex						Control		CAUCASIAN			74.7	2.51871	0.0922177	2.76259	5.2	90.4704	8.12421	6.8	0.826186	0.3	216.137	14.6067	404.88	100.948	2	0.5	0.3	0.882839	2	6.4	0.0442384	14.9348	3.7	0.566697	0.550829	0.108194	0.041641	3.33116	0.155787	0.285841	0.084799	0.435954	0.280833	1081.9	76.7826
CTRL444	50 - 59	no		ProteoGenex						Control		CAUCASIAN			74.7	0.524652	0.117976	0.374653	6.17411	727.285	9.31508	6.8	0.969229	0.349425	226.794	13.2797	562.143	246.079	2	0.5	0.637401	1.14548	2	9.32837	0.0740487	21.7309	3.7	0.788434	0.245408	0.0884183	0.0436992	2.76915	0.130679	0.345715	0.190655	0.492529	0.223195	1081.9	192.385
CTRL445	40 - 49	no		ProteoGenex						Control		CAUCASIAN			74.7	0.467596	0.147454	0.3	8.70544	735.943	11.1529	6.8	1.10007	0.378286	283.618	13.0849	521.901	314.636	2.65744	0.5	0.637862	1.01667	2	6.44778	0.0725977	18.9511	3.7	0.711177	0.299142	0.0936487	0.0713806	3.1939	0.128433	0.318901	0.202439	0.475295	0.252597	1081.9	191.797
CTRL446	50 - 59	no		ProteoGenex						Control		CAUCASIAN			74.7	4.4468	0.381927	1.31419	5.59904	59.3	3.6	7.06725	0.571236	0.3	90.1899	35.9028	496.428	135.405	2	0.5	0.923927	1.18545	9.80861	6.4	0.029	28.5826	4.45172	0.4	0.260437	0.289618	0.020906	7.62224	0.252851	0.201365	0.05	0.412595	0.198972	1081.9	73.9
CTRL447	50 - 59	no		ProteoGenex						Control		CAUCASIAN			74.7	1.59775	0.189779	0.771539	5.2	90.4704	6.73876	6.8	0.612615	0.3	84.415	8.91641	552.505	229.845	2.78151	0.5	0.363148	1.67169	2	6.4	0.029	36.7163	3.7	1.03766	0.590518	0.322861	0.0348544	4.19794	0.2718	0.199322	0.0846532	0.735275	0.34873	1081.9	163.384
CTRL448	50 - 59	no		ProteoGenex						Control		CAUCASIAN			74.7	3.84489	0.56953	1.97615	10.349	59.3	3.6	7.06725	0.458778	0.3	90.1899	14.6424	627.931	305.745	4.60956	0.5	0.643238	2.44989	3.44787	6.4	0.029	41.4907	4.83466	0.439258	0.422356	0.458591	0.0174807	6.24395	0.12	0.223785	0.0592213	0.475142	0.332439	1081.9	73.9
CTRL449	40 - 49	no		ProteoGenex						Control		CAUCASIAN			74.7	1.56874	0.123941	0.805698	5.2	90.4704	8.57656	6.8	0.626337	0.3	57.7349	13.7715	559.672	147.698	2	0.5	0.3	1.13423	2	7.40798	0.0442384	33.6858	3.7	0.81961	0.389456	0.253572	0.023173	3.27203	0.224263	0.165054	0.05	0.600006	0.24389	1081.9	155.032
CTRL450	50 - 59	no		ProteoGenex						Control		CAUCASIAN			74.7	0.744002	0.251363	0.412441	26.3261	144.476	15.6763	6.8	1.13835	0.3	42.8	7.6	633.72	76.94	3.85508	0.5	0.448166	0.505709	2	8.21529	0.0615477	48.5182	3.82168	0.4	0.240555	0.537061	0.0367493	2.40116	0.148854	0.172081	0.117836	0.243263	0.176444	1081.9	192.069
CTRL451	50 - 59	no		ProteoGenex						Control		CAUCASIAN			74.7	1.5123	0.179979	0.738038	18.7383	144.476	13.9482	6.8	1.13835	0.3	47.6273	9.39349	504.987	38.1244	3.01948	0.5	0.34087	0.5	2	10.2886	0.0615477	31.4344	3.7	0.4	0.23249	0.501668	0.0254749	2.36097	0.154104	0.228888	0.119522	0.359342	0.199664	1081.9	94.9081
CTRL452	40 - 49	no		ProteoGenex						Control		CAUCASIAN			74.7	3.28821	0.623409	1.91749	31.6392	364.354	8.12421	6.8	0.639151	0.3	76.5856	7.93168	425.908	170.362	2.15953	0.5	0.550095	1.12419	7.70602	6.4	0.0917217	26.3162	3.7	1.77057	1.02264	2.20767	0.04033	3.22148	0.178096	0.0709207	0.316042	0.94993	0.625022	2042.29	86.4932
CTRL453	50 - 59	no		ProteoGenex						Control		CAUCASIAN			74.7	0.698694	0.0920471	0.412441	5.48004	389.9	8.57656	6.8	0.945467	0.430245	119.199	16.8058	608.944	174.033	2	0.5	0.3	0.5	2	6.4	0.0709728	8.4	3.7	1.0913	0.334441	0.0875508	0.021468	3.78173	0.210738	0.228273	0.271999	0.781916	0.27563	1081.9	136.91
CTRL454	50 - 59	no		ProteoGenex						Control		CAUCASIAN			74.7	0.482488	0.116318	0.3	8.03288	493.664	11.4537	6.8	1.06611	0.571333	204.164	29.125	488.659	249.113	2.20938	0.5	1.37906	0.755289	2	12.2271	0.0776395	28.2939	3.7	1.49579	0.615187	0.0977933	0.0250749	4.83417	0.223225	0.190319	0.484602	0.86119	0.441789	1471.6	210.105
CTRL455	40 - 49	no		ProteoGenex						Control		CAUCASIAN			74.7	0.844527	0.138175	2.12369	8.5009	236.937	10.0682	8.40527	0.252359	0.3	103.266	15.647	285.3	301.943	2.55825	0.5	0.3	0.751742	2	22.107	0.0792208	8.4	3.7	1.3915	0.94943	0.346006	0.142837	2.44481	0.309399	0.495076	0.637219	0.932282	0.500637	1081.9	221.319
CTRL456	50 - 59	no		ProteoGenex						Control		CAUCASIAN			74.7	0.467055	0.11907	0.412441	8.38023	468.445	9.96202	6.8	1.06611	0.401742	176.949	25.3559	536.316	199.386	2	0.5	0.3	0.755289	2	7.40798	0.0615477	21.5334	3.7	0.767035	0.318373	0.0580196	0.028671	3.16272	0.159564	0.176898	0.264616	0.487583	0.248519	1471.6	151.511
CTRL457	50 - 59	obesity		ProteoGenex						Control		CAUCASIAN			74.7	0.526546	0.106877	0.412441	5.2	669.835	11.4537	6.8	0.923523	0.685815	164.285	23.6891	888.983	223.73	2	0.5	1.54947	1.00617	2	17.9944	0.110686	79.2238	10.1743	0.982783	0.198825	0.0469352	0.0404422	2.3506	0.159383	0.169831	0.133307	0.509118	0.204845	1634.08	96.0539
CTRL458	50 - 59	no		ProteoGenex						Control		CAUCASIAN			74.7	2.29695	0.106961	3.49636	5.2	227.888	8.12421	6.8	0.903116	0.3	198.64	14.3383	643.531	100.948	2	0.5	0.391846	0.632584	2	6.4	0.0624608	71.1282	5.88744	0.4	0.301123	0.0751066	0.0192554	3.19898	0.152266	0.173918	0.05	0.349957	0.235658	1081.9	135.488
CTRL459	50 - 59	no		ProteoGenex						Control		CAUCASIAN			74.7	1.6842	0.11655	3.52313	5.2	227.888	8.12421	6.8	1.03752	0.3	298.646	7.6	619.625	135.371	2	0.5	0.363148	0.751742	2	10.2886	0.0499599	8.4	3.7	0.4	0.249159	0.0751066	0.0172363	3.35012	0.181688	0.203019	0.05	0.320892	0.221789	1350.08	161.823
CTRL460	50 - 59	no		ProteoGenex						Control		CAUCASIAN			74.7	0.683898	0.079869	1.50176	5.2	419.311	8.12421	6.8	1.01806	0.3	119.199	7.6	649.403	64.0602	2	0.5	0.448166	0.510823	2	13.1692	0.0624608	19.4226	3.7	0.4	0.212233	0.0769696	0.0220702	2.24496	0.134811	0.165782	0.05	0.228932	0.162032	1081.9	123.539
CTRL461	50 - 59	no		ProteoGenex						Control		CAUCASIAN			74.7	0.883661	0.113139	2.32099	5.2	59.3	8.12421	6.8	1.04712	0.3	260.753	8.11005	476.788	135.824	2	0.5	0.3	0.755289	2	8.84827	0.0499599	19.4226	3.7	0.4	0.270559	0.0875508	0.0226719	2.92612	0.174434	0.148889	0.05	0.297762	0.195103	1081.9	79.5667
CTRL462	50 - 59	no		ProteoGenex						Control		CAUCASIAN			74.7	1.07699	0.0948744	0.805698	5.2	59.3	9.96202	6.8	1.00128	0.3	236.189	16.061	654.977	105.987	2	0.5	0.448166	0.5	2	14.9247	0.0615477	8.4	3.7	0.4	0.191039	0.426764	0.019759	3.01838	0.12144	0.132828	0.05	0.696501	0.236271	1081.9	173.584
CTRL463	50 - 59	no		ProteoGenex						Control		CAUCASIAN			74.7	0.780199	0.079009	0.816671	5.2	59.3	8.16489	6.8	0.881269	0.3	122.995	7.6	1036.38	30.2	2.63912	0.807501	1.3603	0.5	2	8.73547	0.0402578	8.4	3.7	0.4	0.125889	0.783194	0.0250749	3.07908	0.1731	0.167065	0.0515872	0.3385	0.154815	1081.9	106.694
CTRL464	50 - 59	no		ProteoGenex						Control		CAUCASIAN			74.7	0.61281	0.196186	0.697881	5.2	507.058	9.1899	6.8	1.26005	0.36281	275.235	7.6	506.242	75.6626	2.19327	0.5	0.457504	0.531561	2	19.3428	0.088028	8.4	3.7	0.553112	0.226798	0.409827	0.023173	2.52505	0.315473	0.27286	0.0631473	0.725669	0.248041	1081.9	146.382
CTRL465	50 - 59	no		ProteoGenex						Control		CAUCASIAN			74.7	0.50517	0.156535	0.738038	5.2	810.035	8.16489	6.8	1.34723	0.362406	213.581	7.6	700.3	105.609	2.50581	0.5	0.586997	0.5	2.41858	24.9607	0.0984985	8.4	3.7	1.03779	0.171305	0.493715	0.0238741	3.40345	0.269784	0.274353	0.0783078	1.06227	0.30085	1081.9	73.9
CTRL466	40 - 49	no		ProteoGenex						Control		CAUCASIAN			74.7	0.386426	0.212854	1.04533	5.2	420.358	8.16489	6.8	1.73535	0.3	445.413	7.6	485.197	137.865	2.2333	0.5	0.3	1.29839	2	12.6463	0.049275	44.2678	3.7	1.32548	0.161062	0.323722	0.0194569	7.32285	0.487869	0.581549	0.065865	0.999116	0.540657	1081.9	73.9
CTRL467	40 - 49	no		ProteoGenex						Control		CAUCASIAN			74.7	0.320059	0.122455	0.374653	5.2	606.345	8.77835	6.8	1.20033	0.3	116.605	7.6	632.544	49.6621	2	0.5	1.42825	0.700639	2	6.4	0.0527587	8.4	3.7	0.995129	0.137624	0.0597346	0.0168314	3.35754	0.147468	0.0955765	0.0831007	0.482472	0.311738	1081.9	73.9
CTRL468	50 - 59	no		ProteoGenex						Control		CAUCASIAN			74.7	0.537102	0.153879	0.374653	7.43302	952.724	9.1899	6.8	1.21396	0.339889	171.953	7.92883	658.554	152.193	2	0.5	1.01923	1.21354	2	6.4	0.0527587	60.031	10.3992	1.91388	0.579916	0.101382	0.018045	3.96265	0.260573	0.131339	0.436504	0.994862	0.48928	1081.9	137.379
CTRL469	50 - 59	no		ProteoGenex						Control		CAUCASIAN			74.7	1.30766	0.446227	1.85155	5.2	144.476	9.1899	6.8	0.923894	0.3	250.858	7.6	563.747	228.058	5.44126	0.5	0.684946	1.42493	2	6.4	0.461807	99.7941	8.81497	3.508	0.705496	0.261733	0.0167301	5.73175	0.375587	0.573947	0.648307	0.998812	0.708056	1432.45	85.1804
CTRL470	50 - 59	no		ProteoGenex						Control		CAUCASIAN			74.7	0.549914	0.505193	0.680763	5.2	59.3	4.24542	6.8	0.664458	1.71957	109.84	7.6	366.347	95.9726	3.35661	0.5	0.549806	0.647253	2	6.4	0.270284	60.1819	7.76544	1.45466	0.339476	0.182248	0.049374	3.87546	0.290264	0.353734	0.182024	0.55285	0.287318	1081.9	73.9
CTRL471	50 - 59	no		ProteoGenex						Control		CAUCASIAN			74.7	0.776335	0.567065	0.976959	5.2	59.3	5.69265	6.8	0.626768	0.449268	133.18	7.6	469.087	110.618	4.03495	0.5	0.450713	0.81633	2	6.4	0.31894	66.7678	9.89627	1.56	0.353022	0.148149	0.0583432	3.91464	0.188313	0.278796	0.187042	0.525154	0.29494	1081.9	73.9
CTRL472	60 - 69	obesity		ProteoGenex						Control		CAUCASIAN			74.7	0.540157	0.246549	2.0195	5.2	144.476	9.1899	6.8	1.04166	0.3	42.8	7.6	301.054	70.3721	2	0.5	0.435037	0.700639	2	6.4	0.267925	8.4	3.7	1.57924	0.218776	0.12136	0.0462435	2.51397	0.185791	0.621909	0.16627	0.811668	0.205945	1081.9	174.592
CTRL473	50 - 59	no		ProteoGenex						Control		CAUCASIAN			74.7	0.494777	0.291451	0.666791	5.2	59.3	4.24542	6.8	0.54537	0.3	78.3457	7.6	334.534	33.9946	2	0.5	0.3	0.509747	2	6.4	0.170108	129.015	3.82423	0.4	0.0705984	0.0954309	0.036952	2.15367	0.127238	0.190961	0.05	0.274159	0.111547	1081.9	131.01
CTRL474	50 - 59	no		ProteoGenex						Control		CAUCASIAN			74.7	0.2	0.389467	4.10115	5.2	59.3	3.6	7.06725	0.2	0.3	1516.35	12.2002	365.84	192.479	2	0.5	0.3	2.19451	2	6.4	0.029	26.0295	3.7	0.4	0.05	0.289618	0.0168559	5.95616	0.318463	0.549963	0.05	0.793249	0.443983	1081.9	73.9
CTRL475	50 - 59	no		ProteoGenex						Control		CAUCASIAN			74.7	0.821511	0.322244	0.386225	5.2	59.3	4.24542	6.8	1.10502	0.3	42.8	7.6	402.838	60.756	2	0.5	0.503175	1.18975	2.00216	6.4	0.0434093	111.481	9.68456	0.728927	0.392921	0.329455	0.0266061	4.55862	0.427843	0.219171	0.12511	0.444484	0.374778	1081.9	73.9
CTRL476	40 - 49	no		ProteoGenex						Control		CAUCASIAN			74.7	3.3838	0.166262	1.43831	7.77158	59.3	13.6032	7.42444	1.58203	0.406022	109.809	37.0952	429.09	292.783	2.92285	0.5	0.630373	3.75233	3.42773	15.3154	0.0473579	45.7054	3.7	0.4	0.301335	0.124978	0.005	4.46125	0.192226	0.173831	0.550988	0.953925	0.380732	1081.9	368.381
CTRL477	40 - 49	no		ProteoGenex						Control		CAUCASIAN			74.7	2.52281	0.202375	0.968537	9.0938	59.3	13.7174	7.37967	1.79316	0.328914	109.809	26.598	613.013	347.624	3.60782	0.5	0.728592	3.84813	4.48595	15.0737	0.029	37.6153	3.7	0.487061	0.796066	0.387931	0.0228435	8.97501	0.243431	0.446974	1.19684	1.14414	0.503202	1081.9	73.9
CTRL478	40 - 49	no		ProteoGenex						Control		CAUCASIAN			74.7	2.52315	1.069	3.39642	20.9575	59.3	12.351	9.81371	1.71883	0.380749	139.04	7.6	676.04	198.337	4.27406	0.5	0.923176	3.27847	11.0797	9.37267	0.0473579	42.1819	3.84648	0.66225	0.619303	0.327132	0.0102128	9.85387	0.411375	0.211989	0.325617	0.446827	0.335861	1081.9	73.9
CTRL479	40 - 49	no		ProteoGenex						Control		CAUCASIAN			74.7	1.46365	0.203438	0.625884	5.2	59.3	10.9847	11.3875	1.84664	0.68365	536.239	256.098	401.302	181.639	2.93908	0.5	1.15236	3.08883	2	16.0419	0.0473579	43.2201	3.7	0.4	0.130816	0.0888126	0.005	3.30106	0.12	0.147296	0.05	0.46856	0.144138	1081.9	302.878
CTRL480	40 - 49	no		ProteoGenex						Control		CAUCASIAN			74.7	2.07565	0.054607	2.03473	5.2	59.3	9.44043	6.8	1.33326	0.380749	63.5566	51.1487	285.3	34.3739	2	0.5	0.351272	0.5	2	15.0892	0.029	17.3214	3.7	14.152	0.05	0.351689	0.00998035	14.2258	0.12	0.803396	0.05	1.5845	0.283926	1081.9	73.9
CTRL481	50 - 59	no		ProteoGenex						Control		CAUCASIAN			74.7	3.97426	0.486886	4.96436	8.74114	59.3	3.6	10.1154	0.204243	0.862592	88.5001	77.4432	680.052	317.214	2	0.5	1.10559	1.86374	4.1872	23.5815	0.029	31.7427	7.98096	25.2715	0.456414	0.363845	0.0117409	15.1359	0.595084	0.890874	0.403977	2.13791	0.18397	1081.9	73.9
CTRL482	40 - 49	no		ProteoGenex						Control		CAUCASIAN			74.7	1.24804	0.10321	1.28845	9.6822	59.3	7.89618	7.37967	2.11782	0.3	63.5566	17.6844	469.488	112.039	3.16517	0.5	0.767304	5.3641	2	6.4	0.0473579	46.2209	3.7	0.591591	0.55472	1.1687	0.005	7.04952	0.417647	0.502964	0.466765	1.12754	0.273391	1081.9	233.138
CTRL483	40 - 49	no		ProteoGenex						Control		CAUCASIAN			74.7	1.02122	0.129081	1.53408	10.1249	81.5009	14.3623	7.6478	1.73477	0.322354	136.505	11.6638	883.688	164.315	4.34464	0.5	1.04112	5.90976	2	8.93651	0.0495336	52.0053	6.59084	0.4	0.417744	1.49176	0.0183606	8.8837	0.549376	0.411821	0.336121	0.364198	0.146437	1081.9	73.9
CTRL484	40 - 49	no		ProteoGenex						Control		CAUCASIAN			74.7	1.14712	0.287079	1.54009	6.64305	63.8861	4.12806	6.8	1.24211	0.361968	62.6896	26.1448	327.607	178.426	4.3321	0.5	1.45369	1.45411	3.54017	16.4614	0.0326551	55.0994	9.23221	0.4	0.112327	2.40104	0.0173555	2.35912	0.167543	0.496148	0.066204	0.383232	0.108146	1081.9	73.9
CTRL485	40 - 49	no		ProteoGenex						Control		CAUCASIAN			74.7	0.998969	0.30738	1.6558	6.72423	63.8861	12.5664	6.8	1.5737	0.4411	42.8	17.7482	331.34	190.984	3.97052	0.5	0.3	1.29277	3.07522	22.7649	0.0326551	8.4	6.59084	1.2795	0.430059	7.09943	0.0100965	6.98988	0.224551	0.492637	0.358906	0.962866	0.284949	1081.9	73.9
CTRL486	40 - 49	no		ProteoGenex						Control		CAUCASIAN			74.7	2.81255	0.824033	3.33674	18.9293	63.8861	19.1711	10.1846	0.9238	0.401189	142.961	79.4531	866.109	206.334	4.34464	0.5	1.41583	3.89977	10.5531	6.46177	0.0410944	55.8131	5.62661	1.9177	0.258483	0.171677	0.005	4.97236	0.395479	0.0981073	0.169361	1.85785	0.368121	1081.9	94.2229
CTRL487	40 - 49	no		ProteoGenex						Control		CAUCASIAN			74.7	1.09823	0.108534	5.5748	22.5072	132.152	14.3623	19.3288	1.33863	1.5771	135.745	9.50197	631.468	140.061	2.86234	0.5	0.619568	1.61243	11.1794	8.53286	0.0410944	105.231	4.70179	2.32546	1.04974	0.194543	0.005	2.95574	0.12	0.199542	0.180756	1.26215	0.336301	1081.9	122.419
CTRL488	40 - 49	no		ProteoGenex						Control		CAUCASIAN			74.7	9.69675	0.21202	1.06772	8.76614	59.3	9.2452	10.792	1.47707	0.361968	167.849	38.8476	992.321	61.3261	3.61059	0.5	0.771118	1.61243	2	12.5074	0.0638005	33.1604	4.679	0.4	0.116086	0.0474926	0.0112677	5.99628	0.238716	0.296786	0.0545117	0.247387	0.142644	1081.9	73.9
CTRL489	40 - 49	no		ProteoGenex						Control		CAUCASIAN			74.7	2.4548	0.115324	0.763544	5.2	59.3	8.64623	6.8	1.05447	0.3	85.6356	12.0372	341.445	41.5375	2	0.5	0.988026	1.30773	2	12.6118	0.029	22.7316	3.7	0.46993	0.26064	0.04	0.005	2.1553	0.183317	0.200604	0.097837	0.908493	0.221673	1081.9	125.416
CTRL490	50 - 59	obesity		ProteoGenex						Control		CAUCASIAN			74.7	0.964274	0.256736	0.374653	18.4465	59.3	9.89052	6.8	1.04431	0.3	42.8	7.6	540.681	49.3067	2.50581	0.5	0.9608	0.617755	2	6.4	0.049275	26.5488	3.7	0.4	0.164721	0.624428	0.0356522	2.39739	0.163529	0.138783	0.05	0.272089	0.170209	1081.9	171.12
CTRL491	40 - 49	no		ProteoGenex						Control		CAUCASIAN			74.7	2.6124	0.260152	0.697768	19.4519	59.3	17.7159	6.8	1.09767	0.3	47.6589	10.8696	418.025	56.5978	3.5112	0.5	0.577827	0.746961	2.43411	10.214	0.0342445	21.3434	3.7	0.664746	0.218668	0.329282	0.005	1.09221	0.12	0.1318	0.05	0.458183	0.0986408	1081.9	73.9
CTRL492	40 - 49	no		ProteoGenex						Control		CAUCASIAN			74.7	1.56466	0.848256	1.0586	26.0665	59.3	19.4406	7.78702	1.24413	0.3	153.391	7.6	1006.11	322.351	6.03524	0.5	1.22106	2.44805	15.7283	7.03142	0.0474908	49.1908	3.7	0.960578	0.929719	9.15006	0.005	2.22504	0.228139	0.436454	0.293796	0.799435	0.407828	1081.9	73.9
CTRL493	40 - 49	no		ProteoGenex						Control		CAUCASIAN			74.7	0.386014	0.0330003	0.482264	5.2	59.3	6.98808	6.8	0.900946	0.3	46.5032	7.6	315.421	30.2	2	0.5	0.54495	0.566071	2	7.59964	0.029	122.613	18.4079	1.41517	0.165973	1.01345	0.005	12.873	0.12	0.36939	0.0874408	1.37006	0.755276	1081.9	73.9
CTRL494	40 - 49	no		ProteoGenex						Control		CAUCASIAN			74.7	1.64693	0.0494406	0.934989	5.2	59.3	6.98808	6.8	0.892999	0.3	68.8942	9.84227	285.3	30.2	2	0.5	0.3	0.566071	2	6.4	0.029	23.5353	3.7	2.03505	1.26931	1.07879	0.005	25.8533	0.478691	0.630752	0.220036	1.82231	0.714077	1081.9	73.9
CTRL495	40 - 49	no		ProteoGenex						Control		CAUCASIAN			74.7	2.19489	0.107902	1.38805	5.2	59.3	6.98808	6.8	0.944412	0.3	143.532	24.6128	285.3	47.8826	2	0.5	0.413593	1.2604	3.10415	16.684	0.029	23.8877	3.7	2.48439	1.18624	0.980574	0.0743605	12.7006	0.43878	0.79103	0.185318	2.18913	0.620719	1081.9	73.9
CTRL496	50 - 59	obesity		ProteoGenex						Control		CAUCASIAN			74.7	1.5124	0.179455	1.51287	5.2	59.3	11.1818	6.8	0.791692	0.3	66.6473	14.3686	487.159	92.0082	4.07655	0.5	1.44604	1.16634	2.03812	11.0521	0.029	35.9856	3.7	3.08947	1.52747	0.316524	0.0939839	20.5628	0.396837	0.631889	1.07562	1.19032	0.816001	1081.9	73.9
CTRL497	40 - 49	no		ProteoGenex						Control		CAUCASIAN			74.7	0.983008	0.03	0.934989	5.2	59.3	6.98808	6.8	0.580373	0.3	42.8	13.5769	285.3	55.6094	2	0.5	1.0605	0.5	2	6.4	0.0341196	39.4403	8.1526	2.14523	0.440988	0.572872	0.005	14.0529	0.251438	0.708225	0.05	0.926481	0.338305	1081.9	73.9
CTRL498	50 - 59	obesity		ProteoGenex						Control		CAUCASIAN			74.7	2.37643	0.0341397	1.44227	5.2	59.3	6.41899	6.8	0.649805	0.3	42.8	10.0193	285.3	134.99	2	0.5	0.3	0.5	2	6.4	0.0806833	8.4	3.7	1.17245	0.250846	0.252736	0.0498553	4.3979	0.242069	0.548128	0.678235	0.329243	0.179977	1316.08	329.792
CTRL499	50 - 59	no		ProteoGenex						Control		CAUCASIAN			74.7	0.970641	0.21485	0.840444	5.2	59.3	10.9062	6.8	0.985637	0.3	42.8	8.78881	533.595	44.2879	2.45179	0.5	1.01564	0.81633	2.45529	12.249	0.0562124	88.2785	11.79	2.51588	0.660066	1.31228	0.0208598	9.13633	0.430401	0.347723	0.128449	1.98029	0.63456	1081.9	84.5982
CTRL500	40 - 49	no		ProteoGenex						Control		CAUCASIAN			74.7	1.03045	0.03	1.02551	5.2	59.3	8.71815	6.8	0.667065	0.3	42.8	13.0193	285.3	73.8648	2	0.5	0.644541	0.5	2	6.4	0.029	35.9042	6.55301	1.21944	0.309101	0.429312	0.0222052	16.2114	0.188414	0.750842	0.866983	0.554632	0.331139	1081.9	73.9
CTRL501	40 - 49	no		ProteoGenex						Control		CAUCASIAN			74.7	2.06942	0.0477094	0.952487	5.2	59.3	12.1486	6.8	0.2	0.3	82.9851	9.94801	285.3	174.764	2	0.5	0.438539	0.5	2	6.4	0.0727168	70.4211	3.7	1.16214	0.24238	0.279211	0.005	13.9847	0.228046	0.706454	0.05	0.472605	0.276734	1081.9	73.9
CTRL502	40 - 49	no		ProteoGenex						Control		CAUCASIAN			74.7	1.24976	0.239542	1.09759	5.2	78.9429	9.19947	6.8	1.04925	0.3	42.8	9.83007	341.3	89.6573	2.51434	0.5	0.660931	0.641224	2	9.36338	0.0346959	18.263	3.7	20.8956	5.30331	2.96921	1.39648	7.89484	8.56475	1.73128	3.80436	6.62769	13.9522	1081.9	300.959
CTRL503	40 - 49	no		ProteoGenex						Control		CAUCASIAN			74.7	0.797378	0.0312008	0.482264	5.2	59.3	4.37097	6.8	0.944489	0.3	46.5032	8.26334	285.3	30.2	2	0.5	1.44454	0.5	2	6.4	0.029	20.3958	3.7	0.771797	0.481727	0.15949	0.005	6.22034	0.251438	0.307096	0.0513983	0.697619	0.241488	1081.9	78.9603
CTRL504	40 - 49	no		ProteoGenex						Control		CAUCASIAN			74.7	0.556942	0.0500228	1.45889	5.2	104.799	3.95388	6.8	1.02695	0.389784	42.8	7.6	300.227	56.3973	2	0.5	0.3	0.5	2.36024	6.4	0.029	45.6598	3.7	1.18423	0.05	0.215005	0.005	4.28739	0.263522	0.103017	0.341058	0.0136	0.391469	1081.9	73.9
CTRL505	40 - 49	no		ProteoGenex						Control		CAUCASIAN			74.7	8.29531	0.816428	3.31419	29.7616	59.3	15.7167	8.77733	0.712695	0.341347	99.1082	30.9897	892.644	233.511	3.22865	0.5	1.39998	1.73296	16.252	10.6272	0.0566348	47.8127	3.7	0.690188	0.248496	0.147784	0.005	2.3139	0.288382	0.117965	0.05	1.05177	0.151423	1081.9	73.9
CTRL506	40 - 49	no		ProteoGenex						Control		CAUCASIAN			74.7	2.76863	0.2296	0.75595	5.2	59.3	3.6	6.8	1.02831	0.3	61.9787	7.6	303.265	30.2	2	0.5	0.491854	0.5	3.17797	6.4	0.029	59.2834	3.7	0.775266	0.224582	0.180077	0.0472311	3.23536	0.131158	0.0664599	0.05	0.580386	0.22432	1081.9	73.9
CTRL507	40 - 49	no		ProteoGenex						Control		CAUCASIAN			74.7	0.34215	0.185573	1.51287	5.2	59.3	8.64623	8.78385	0.2	0.3	112.581	18.5082	719.365	485.885	2.51585	0.5	0.3	1.44913	2.00615	6.4	0.029	22.3324	3.7	0.622505	0.219277	0.0530314	0.005	2.55563	0.12	0.0951707	0.05	0.68193	0.0725706	1081.9	73.9
CTRL508	50 - 59	no		ProteoGenex						Control		CAUCASIAN			74.7	1.18309	0.523256	3.77512	5.22073	59.3	4.24542	10.4913	0.2	0.418861	168.005	27.2722	600.214	74.8921	2.51589	0.5	0.483526	2.37995	2.22851	6.4	0.0575672	65.8282	6.68687	0.906527	0.582447	0.457371	0.0403666	3.34831	0.787649	0.336252	0.263447	0.914375	0.282921	1081.9	73.9556
CTRL509	40 - 49	no		ProteoGenex						Control		CAUCASIAN			74.7	1.05884	0.0580137	0.572859	5.2	59.3	6.98808	6.8	0.812595	0.3	117.865	7.6	285.3	30.2	2	0.5	0.430002	0.838834	2	6.4	0.029	9.99403	3.7	1.26941	0.341776	0.04	0.005	4.21591	0.338349	0.193618	0.05	1.03809	0.0374	1081.9	104.349
CTRL510	40 - 49	obesity		ProteoGenex						Control		CAUCASIAN			74.7	0.577961	0.0324331	0.572859	5.2	59.3	6.98808	6.8	0.871047	0.3	62.5387	7.6	285.3	30.2	2	0.5	0.3	0.5	2	6.4	0.029	11.3765	3.7	0.914657	1.76638	0.373957	0.0355185	11.1244	0.335291	0.355039	0.218716	1.07767	0.649913	1081.9	73.9
CTRL511	40 - 49	no		ProteoGenex						Control		CAUCASIAN			74.7	2.58611	0.130948	1.03861	5.2	59.3	8.64623	6.8	0.975879	0.3	47.6589	11.4577	472.075	30.2	2	0.5	0.6446	0.606201	2	6.4	0.029	26.1718	3.7	3.10494	0.257626	0.342016	0.005	3.9846	0.375362	0.236233	0.0960886	2.4045	0.269755	1081.9	73.9
CTRL512	40 - 49	myoma of uterus		ProteoGenex						Control		CAUCASIAN			74.7	2.35659	0.424859	1.55633	5.2	59.3	11.9566	6.8	0.771906	0.3	364.277	16.6965	938.224	99.5227	2	0.5	2.15371	0.5	2	6.4	0.029	38.4607	3.7	0.866336	0.662465	0.186106	0.005	5.23784	0.355819	0.320676	0.0926342	0.888189	0.357243	1081.9	158.633
CTRL513	40 - 49	no		ProteoGenex						Control		CAUCASIAN			74.7	2.95435	0.193508	0.578095	5.2	59.3	8.64623	7.27579	0.77739	0.3	47.6589	26.6342	348.931	30.2	2	0.5	0.661254	1.30773	2.2131	6.4	0.0566348	17.5705	3.7	0.438921	0.24667	0.161013	0.005	2.00878	0.16982	0.14496	0.05	0.766442	0.140288	1081.9	73.9
CTRL514	40 - 49	no		ProteoGenex						Control		CAUCASIAN			74.7	0.870133	0.0517151	0.3	5.2	59.3	3.6	6.8	0.2	0.3	163.116	7.6	285.3	30.2	2	0.5	0.3	0.5	2	6.4	0.029	10.6753	3.7	0.998952	0.535053	0.15949	0.0425493	9.91854	0.282249	0.39393	0.0844105	0.99774	0.349392	1081.9	74.0757
CTRL515	40 - 49	no		ProteoGenex						Control		CAUCASIAN			74.7	3.11242	0.190356	0.578095	5.2	59.3	4.45669	8.27512	1.0198	0.3	47.6589	38.4962	410.072	34.6014	2	0.5	0.826814	1.16698	2	6.4	0.0383469	21.3434	3.7	0.572077	0.403689	0.0806083	0.005	3.03368	0.136714	0.10829	0.101451	1.04397	0.226271	1081.9	73.9
CTRL516	40 - 49	obesity		ProteoGenex						Control		CAUCASIAN			74.7	0.763417	0.0979598	0.3	5.2	59.3	8.2816	6.8	0.370297	0.3	381.321	7.6	285.3	40.0358	2	0.5	0.3	0.588415	2	6.4	0.0312793	8.4	3.7	0.71292	0.303171	0.138559	0.005	4.80761	0.180376	0.302064	0.05	0.912341	0.258398	1081.9	213.725
CTRL517	40 - 49	no		ProteoGenex						Control		CAUCASIAN			74.7	2.25806	0.40227	0.703175	21.1139	59.3	11.1818	6.8	1.0978	0.3	91.2559	7.82145	588.364	185.476	3.50648	0.5	0.727294	0.888359	3.52804	6.4	0.029	30.9005	3.7	0.443548	0.222199	0.04	0.0283175	1.69234	0.21333	0.205858	0.115801	0.291434	0.172427	1081.9	73.9
CTRL518	40 - 49	no		ProteoGenex						Control		CAUCASIAN			74.7	2.12616	0.553181	0.676912	24.4574	59.3	6.00248	6.8	1.28422	0.3	125.143	20.0881	285.3	313.278	3.18394	0.5	0.908242	1.78205	6.72328	11.2784	0.029	37.0495	3.7	3.37772	1.51647	0.755926	0.107683	13.8421	0.475954	0.953833	1.48954	1.14215	0.550578	1081.9	73.9
CTRL519	40 - 49	no		ProteoGenex						Control		CAUCASIAN			74.7	0.842417	0.168153	3.07225	6.79017	59.3	14.9236	6.8	0.2	1.07031	101.331	7.89657	953.921	277.295	2	0.5	2.08842	0.5	2	6.4	0.029	39.1413	4.10696	3.32935	2.22828	0.339197	0.414175	3.59	0.197942	1.15699	1.19576	1.47143	0.507819	1081.9	167.153
CTRL520	40 - 49	chronic gastritis		ProteoGenex						Control		CAUCASIAN			74.7	2.24048	0.179809	0.3	14.0039	59.3	3.6	6.8	1.20027	0.3	63.5497	11.3849	285.3	30.2	2	0.5	0.512	0.5	2	9.47929	0.029	13.0888	3.7	2.64577	0.658706	0.314723	0.151295	11.6185	0.299771	0.923522	0.470497	0.445629	0.21807	1081.9	73.9
CTRL521	40 - 49	no		ProteoGenex						Control		CAUCASIAN			74.7	1.24266	0.689451	0.72996	8.10784	59.3	12.4659	6.8	0.657666	0.3	78.3457	10.2086	409.673	34.9248	4.81674	0.5	0.597235	0.647253	3.25205	6.4	0.0562124	50.7348	12.834	0.663701	0.355874	0.182248	0.0196054	4.52341	0.171845	0.304975	0.122718	0.430518	0.329789	1081.9	73.9
CTRL522	40 - 49	no		ProteoGenex						Control		CAUCASIAN			74.7	1.17774	0.0857287	0.386214	5.2	59.3	8.2816	6.8	0.302704	0.3	236.286	7.6	285.3	53.1081	2	0.5	0.336167	0.5	2	6.4	0.0312793	13.8082	3.7	1.45917	2.01751	0.677527	0.005	17.3635	0.305107	0.5732	0.502884	1.43919	0.719681	1081.9	73.9
CTRL523	70 - 79	CAD		ProteoGenex						Control		CAUCASIAN			74.7	0.2	0.03	0.738038	5.2	144.476	9.1899	7.51028	0.985268	0.3	42.8	15.1896	285.3	120.343	2.32498	0.5	0.3	1.79668	2	6.4	0.100957	8.4	3.7	2.38373	0.583737	0.184398	0.16385	3.78944	0.529157	0.166278	0.0956044	1.23797	0.504519	1587.55	267.841
CTRL524	60 - 69	hypertension		ProteoGenex						Control		CAUCASIAN			74.7	1.98263	0.158154	0.3	7.00395	59.3	6.00248	6.8	1.11585	0.3	91.8471	20.814	497.768	53.1088	2	0.5	0.978892	1.12592	6.65921	7.15545	0.029	34.8607	3.7	26.0795	1.62423	0.481676	0.252996	12.5791	1.05541	0.655147	0.161892	2.0742	0.313188	1081.9	73.9
CTRL525	60 - 69	no		ProteoGenex						Control		CAUCASIAN			74.7	0.685514	0.270994	0.758909	7.02899	59.3	8.2816	6.8	0.544777	0.3	358.198	7.6	285.3	130.512	3.25607	0.5	0.3	0.774494	2	15.9203	0.0312793	52.8177	3.7	0.4	0.224582	0.0953629	0.005	6.00952	0.204373	0.483445	0.16073	0.493812	0.214757	1081.9	80.5672
CTRL526	40 - 49	no		ProteoGenex						Control		CAUCASIAN			74.7	1.31989	0.12571	0.759208	5.2	59.3	3.6	6.8	0.2	0.3	183.736	14.3528	285.3	77.117	2	0.5	0.3	0.962775	2	6.98611	0.0312793	8.4	3.7	0.4	0.082051	0.0493888	0.005	2.35639	0.155997	0.0783302	0.05	0.302993	0.108276	1081.9	129.314
CTRL527	40 - 49	no		ProteoGenex						Control		CAUCASIAN			74.7	1.39715	0.0507182	0.832631	5.2	59.3	19.0577	6.8	0.330336	0.3	79.0938	7.6	285.3	30.2	2	0.5	0.3	0.5	2	6.4	0.029	13.3865	3.7	0.4	0.0998874	0.04	0.005	1.86261	0.12	0.0371677	0.05	0.282601	0.0884445	1081.9	73.9
CTRL528	40 - 49	no		ProteoGenex						Control		CAUCASIAN			74.7	1.9075	0.0586437	0.3	5.2	59.3	3.6	6.8	0.2	0.3	42.8	7.6	285.3	34.1118	2	0.5	3.19503	0.893012	2	6.4	0.029	17.5705	3.7	0.46773	0.516181	0.211534	0.132618	10.59	0.318463	0.19546	0.454897	0.461393	0.198972	1081.9	73.9
CTRL529	40 - 49	no		ProteoGenex						Control		CAUCASIAN			74.7	1.57053	0.0981754	0.330403	5.2	59.3	3.6	6.8	0.2	0.3	48.2212	7.6	285.3	96.0155	2	0.5	2.1807	1.27467	2.90101	6.4	0.029	38.8137	3.7	0.4	0.487726	0.198021	0.0855383	8.03337	0.186613	0.219067	0.434615	0.546967	0.309199	1081.9	73.9
CTRL530	40 - 49	no		ProteoGenex						Control		CAUCASIAN			74.7	1.51467	0.335583	0.3	5.2	59.3	8.9895	6.8	0.2	0.3	86.1875	13.2566	1330.12	157.145	2	0.5	4.23454	0.5	2	6.4	0.029	77.237	5.98413	0.469038	0.353188	0.156586	0.0301286	3.36853	0.314377	0.111497	0.185896	0.814899	0.330295	1081.9	327.761
CTRL531	70 - 79	atherosclerosis, hypertension		ProteoGenex						Control		CAUCASIAN			74.7	1.024	0.0766494	0.738038	5.2	144.476	8.16489	6.8	0.804816	0.3	88.0155	7.6	650.472	97.9081	2	0.5	2.57646	0.770875	2.12426	12.209	0.0527587	95.8858	3.7	0.4	0.191039	0.101382	0.0260746	1.79852	0.166725	0.0746712	0.0703521	0.343502	0.188476	1081.9	246.104
CTRL532	40 - 49	no		ProteoGenex						Control		CAUCASIAN			74.7	3.14935	0.782622	1.55633	5.2	59.3	8.9895	6.8	0.2	0.3	64.7431	10.459	1465.85	114.855	2	0.5	3.40072	0.5	2	6.4	0.029	67.7417	6.99274	0.843375	0.546842	0.641651	0.005	4.18899	0.408161	0.0573856	0.188914	0.834601	0.346739	1081.9	521.51
CTRL533	40 - 49	no		ProteoGenex						Control		CAUCASIAN			74.7	4.17403	0.627714	1.55633	5.2	59.3	14.9236	6.8	0.2	0.3	86.1875	54.0636	1217.35	112.898	2	0.5	3.90359	0.5	2	6.4	0.029	58.7285	6.08738	1.52048	0.924812	0.973846	0.005	3.5663	0.351485	0.0801568	0.365707	1.04773	0.473654	1081.9	441.773
CTRL534	70 - 79	CAD		ProteoGenex						Control		CAUCASIAN			74.7	4.56221	0.187418	1.78775	5.2	144.476	11.5716	6.8	1.04431	0.3	42.8	7.6	285.3	62.6683	2	0.5	0.3	0.5	2	6.4	0.0530609	8.4	3.7	0.576768	0.214399	0.306175	0.0227721	1.68204	0.134509	0.03	0.0590319	0.286365	0.149231	1081.9	87.42
CTRL535	40 - 49	no		ProteoGenex						Control		CAUCASIAN			74.7	2.9016	0.339357	0.3	5.2	59.3	11.9566	6.8	0.2	0.3	86.1875	7.6	1165.98	99.5227	2	0.5	3.53471	0.5	2	6.4	0.029	64.1455	6.03606	0.677787	0.617906	0.190293	0.005	4.07	0.321958	0.134908	0.955475	0.740811	0.370272	1081.9	343.648
CTRL536	40 - 49	no		ProteoGenex						Control		CAUCASIAN			74.7	3.3429	0.051584	0.737566	5.2	59.3	3.6	6.8	0.2	0.3	42.8	7.6	285.3	30.2	2	0.5	1.0962	0.5	2	6.4	0.029	27.4113	3.7	0.4	0.05	0.04	0.005	1.17243	0.12	0.03	0.110932	0.231525	0.131055	1081.9	73.9
CTRL537	40 - 49	no		ProteoGenex						Control		CAUCASIAN			74.7	1.51978	0.390373	0.343941	5.2	59.3	8.15406	6.8	0.49515	0.3	71.5799	7.6	830.687	119.447	3.01365	0.5	1.22519	0.944552	2.43817	46.5496	0.029	39.5548	3.7	0.431483	0.39735	0.115475	0.005	3.36081	0.256461	0.0775437	0.600464	0.480401	0.242043	1081.9	226.584
CTRL538	40 - 49	no		ProteoGenex						Control		CAUCASIAN			74.7	0.568458	0.0753077	1.20144	13.533	59.3	3.6	6.8	0.2	0.3	60.887	7.6	285.3	30.2	2	0.5	0.3	0.5	2	6.4	0.029	21.897	3.7	0.981346	0.353566	0.519642	0.005	5.03678	0.231963	0.666742	0.378975	1.17302	0.393092	1081.9	202.377
CTRL539	40 - 49	no		ProteoGenex						Control		CAUCASIAN			93.9739	0.346768	0.667583	0.609093	23.0813	59.3	29.8338	14.2865	0.2	0.3	206.696	9.0048	390.425	122.925	6.59913	0.5	0.548226	3.8483	2	6.4	0.0792328	63.3198	3.7	0.4	0.270555	0.625478	0.005	3.52096	0.16009	0.26524	0.192062	0.464342	0.212133	1081.9	73.9
CTRL540	40 - 49	no		ProteoGenex						Control		CAUCASIAN			74.7	0.776397	0.235129	1.93181	51.6328	59.3	8.2816	6.8	0.2	0.423636	212.759	7.6	285.3	114.351	2	0.5	0.478271	1.88452	2	6.98611	0.0312793	43.5978	3.7	0.886702	0.363924	0.425656	0.005	3.86242	0.259175	0.363713	0.299558	0.767851	0.311887	1081.9	134.121
CTRL541	40 - 49	no		ProteoGenex						Control		CAUCASIAN			74.7	0.215695	0.109067	0.3	5.2	59.3	3.6	6.8	0.2	0.3	79.0938	7.6	285.3	30.2	2	0.5	0.750199	0.5	2	6.4	0.0312793	16.0926	3.7	0.4	0.1682	0.590473	0.005	2.63885	0.12	0.148639	0.0798339	0.27039	0.135094	1081.9	73.9
CTRL542	40 - 49	no		ProteoGenex						Control		CAUCASIAN			74.7	0.503328	0.0962262	0.980864	19.5895	59.3	3.6	6.8	0.392463	0.3	42.8	7.6	285.3	30.2	2	0.5	1.46504	0.5	2	11.1295	0.029	25.8636	3.7	0.730218	0.314289	0.429312	0.005	4.74676	0.231963	0.462034	0.296206	0.69951	0.293186	1081.9	73.9
CTRL543	70 - 79	atherosclerosis, hypertension, obesity		ProteoGenex						Control		CAUCASIAN			74.7	0.2	0.03	0.3	5.2	59.3	9.1899	6.8	0.712395	0.3	42.8	7.6	285.3	51.1324	2	0.5	0.3	0.5	2	8.36817	0.0556813	8.4	3.7	0.662485	0.107529	0.426764	0.0502573	0.81306	0.134509	0.220668	0.05	0.241017	0.0918452	1665.09	229.081
CTRL544	70 - 79	chronic bronchitis, hypertension		ProteoGenex						Control		CAUCASIAN			74.7	0.2	0.0471523	0.374653	5.2	59.3	9.1899	6.8	0.379994	0.3	88.0155	9.05115	501.302	156.762	2.78151	0.601992	0.3	0.770875	2	6.4	0.0527587	8.4	3.7	0.4	0.205642	0.510271	0.005	2.42353	0.266716	0.240042	0.05	0.860651	0.0374	1081.9	200.527
CTRL545	60 - 69	heart failure		ProteoGenex						Control		CAUCASIAN			74.7	1.17304	0.190126	4.73855	5.2	59.3	24.1571	6.8	0.682778	0.3	42.8	24.9158	415.883	88.8949	6.75229	0.5	0.3	0.743621	2	13.7537	0.1552	44.2678	3.7	2.11791	0.702082	0.680476	0.148629	2.93765	0.388748	1.30458	0.287001	1.50544	0.396672	1081.9	73.9
PDAC001	40 - 49			Discovery Life Sciences	IA	T1b	N0	M0	Adenocarcinoma	Case	I	CAUCASIAN		Approved	74.7	2.1341	0.0817557	4.11899	5.2	59.3	3.6	6.8	1.51393	0.385097	54.1121	7.6	704.321	30.2	2	0.5	0.3	0.5	2.59322	17.1469	0.029	13.9461	7.00916	0.472259	0.0988171	3.32558	0.005	4.13777	0.201981	1.42356	0.05	1.47062	0.128482	1957.15	141.428
PDAC002	60 - 69			Discovery Life Sciences	IA	T1c	N0	M0	Adenocarcinoma	Case	I	CAUCASIAN	NON-HISPANIC	Approved	74.7	0.285136	0.104236	0.303617	5.2	59.3	10.0855	6.8	1.43389	0.3	42.8	7.6	769.676	131.01	2.49993	0.5	0.3	0.5	2	19.8848	0.029	8.4	3.7	0.4	0.189359	0.564579	0.005	3.93792	0.153958	0.464799	0.121801	0.811157	0.114425	1081.9	84.205
PDAC003	70 - 79			Discovery Life Sciences	IB	T2	N0	M0	Ductal Adenocarcinoma	Case	I		NON-HISPANIC	Approved	74.7	0.361264	0.177797	1.9022	5.2	425.017	5.00764	6.8	0.658176	0.3	42.8	7.6	299.335	55.7304	2.28387	0.5	0.634068	0.5	2	21.1198	0.029	13.9623	6.40325	0.4	0.329709	1.3361	0.0235731	3.20219	0.207769	0.105371	0.338521	0.652453	0.198703	1081.9	91.7523
PDAC004	60 - 69			Discovery Life Sciences	IA	T1c	N0	M0	Adenocarcinoma	Case	I	CAUCASIAN	NON-HISPANIC	Approved	74.7	0.809602	0.151778	0.449795	5.2	59.3	10.0855	23.9701	1.72389	0.926989	530.072	7.6	2118.02	30.2	2	0.5	0.3	0.5	2.27984	18.0859	0.029	20.9445	18.6779	0.838834	0.276261	4.90108	0.0333653	5.66223	0.290059	0.31927	0.0591517	2.37809	0.298753	1081.9	525.23
PDAC005	50 - 59			Discovery Life Sciences	IB	T2	N0	M0	Ductal Adenocarcinoma	Case	I	CAUCASIAN		Approved	74.7	0.2	0.148839	33.6625	7.04299	59.3	10.0855	6.8	1.22242	0.3	42.8	7.6	393.934	30.2	2	0.5	0.3	0.5	5.05285	19.301	0.029	11.5489	3.7	0.4	0.116548	1.83866	0.005	2.45877	0.146413	0.0370845	0.0736754	0.392383	0.126353	1081.9	73.9
PDAC006	50 - 59			Discovery Life Sciences	IB	T2	N0	M0	Adenocarcinoma	Case	I	CAUCASIAN	NON-HISPANIC	Approved	74.7	3.92926	0.481645	464.994	5.2	59.3	10.0855	16.6591	1.29543	0.579347	42.8	7.6	2586.93	86.7123	2.80786	0.5	0.30261	0.5	2	20.9185	0.029	24.3518	11.2556	1.85645	0.142418	21.8784	0.0148745	2.66451	0.12	2.01546	0.0622306	1.66309	0.357417	1081.9	380.285
PDAC007	50 - 59			Fox Chase Cancer Center	IB	p2	p0	c0	Adenocarcinoma, NOS	Case	I	CAUCASIAN	NON-HISPANIC	Approved	74.7	0.524993	0.216189	2.95668	5.2	59.3	3.6	6.8	1.21635	0.3	42.8	7.6	285.3	30.2	3.14451	0.5	0.3	0.5	2	7.48704	0.029	8.4	3.7	0.4	0.105702	1.58533	0.005	1.04157	0.255463	0.03	0.05	0.114845	0.0978754	2657.97	364.62
PDAC008	50 - 59			iSpecimen	IB				Ductal Adenocarcinoma	Case	I	AFRICAN-AMERICAN	NON-HISPANIC	Approved	74.7	1.31114	0.205317	11.7924	5.2	59.3	9.36253	6.8	1.28209	0.3	53.9881	39.2664	285.3	30.2	3.14243	0.5	0.751321	2.00407	2	42.6137	0.0362989	8.4	3.7	0.709532	0.218944	2.72531	0.005	1.78964	0.166105	1.24515	0.05	0.643196	0.148168	1081.9	100.52
PDAC009	60 - 69			iSpecimen	IB				Adenocarcinoma	Case	I	CAUCASIAN	NON-HISPANIC	Approved	74.7	0.44277	0.178975	15.69	5.2	133.213	10.03	6.8	0.798633	0.3	89.9036	7.6	329.335	139.904	2	0.5	5.1552	0.5	2	27.4385	0.029	8.88451	5.67339	0.4	0.40484	4.16735	0.005	1.13767	0.126985	0.154383	0.145091	0.318723	0.197725	1081.9	73.9
PDAC010	60 - 69	hypertension, glomerulonephritis		ProteoGenex	IA	T1	N0	M0	adenocarcinoma	Case	I	CAUCASIAN		Approved	74.7	0.823725	0.651524	37.7948	5.2	842.61	12.2879	6.8	0.599656	0.380468	126.381	7.6	406.409	284.359	5.56299	0.5	1.73507	1.55927	3.35247	22.4223	0.171569	41.1605	19.0574	0.575583	0.234011	0.283892	0.005	3.86964	0.167767	0.201553	0.0692654	0.567118	0.19507	1081.9	105.725
PDAC011	60 - 69	hypertension, duodenal ulcer		ProteoGenex	IA	T1	N0	M0	adenocarcinoma	Case	I	CAUCASIAN		Approved	74.7	0.542427	0.464278	2.08256	5.2	59.3	3.6	6.8	0.583731	0.3	117.014	9.98651	570.178	248.113	2	0.5	1.04777	2.44989	2	6.4	0.029	19.5634	3.7	0.4	0.185346	3.04643	0.0186131	7.73436	0.309122	0.10777	0.05	0.748319	0.231242	1081.9	73.9
PDAC012	60 - 69	autoimmune thyroiditis, diabetes mellitus type 2, chronic cholecystitis		ProteoGenex	IB	T2	N0	M0	adenocarcinoma	Case	I	CAUCASIAN		Approved	74.7	3.62524	0.322522	2.29845	5.2	59.3	16.6514	6.8	1.22987	0.3	157.512	7.60558	623.45	725.605	3.00464	0.5	6.64211	1.54463	2.1085	17.0524	0.0303127	36.2546	3.7	2.29049	1.25788	5.52575	0.0530456	5.47541	0.253647	0.188731	1.10575	1.4772	0.65937	1081.9	73.9
PDAC013	50 - 59	no		ProteoGenex	IB	T2	N0	M0	adenocarcinoma	Case	I	CAUCASIAN		Approved	74.7	3.46639	0.163803	74.1817	5.2	59.3	6.00248	7.46819	1.0493	0.3	91.8471	7.6	322.92	1425	2	0.5	1.82894	0.797956	2.72035	11.2784	0.029	29.8456	3.7	1.50614	0.745342	3.54509	0.184909	14.5323	1.77683	1.80526	0.957786	0.50507	0.156398	1081.9	73.9
PDAC014	60 - 69	hypertension, diabetes mellitus type 2		ProteoGenex	IB	T2	N0	M0	adenocarcinoma	Case	I	CAUCASIAN		Approved	74.7	0.843459	0.194334	385.411	50.7028	59.3	11.0158	6.8	1.20765	0.338258	42.8	16.4665	809.094	145.088	2	0.5	1.60152	0.881569	8.14324	12.6646	0.034197	53.3901	3.7	0.416904	0.14804	0.342016	0.005	1.18478	0.221726	0.0834411	0.0862463	0.484561	0.0934867	1081.9	169.627
PDAC015	50 - 59	hypertension		ProteoGenex	IA	T1	N0	M0	adenocarcinoma	Case	I	CAUCASIAN		Approved	74.7	0.61603	0.175429	107.149	13.024	59.3	6.00248	6.8	0.829229	0.3	91.8471	7.6	684.304	1369.68	2.25074	0.5	0.3	0.961898	4.17205	6.4	0.0336886	20.7247	3.7	0.4	0.274759	7.98591	0.005	9.01627	0.411375	0.214348	0.685109	0.618538	0.172159	1081.9	73.9
PDAC016	60 - 69	chronic venous insufficiency, duodenal ulcer		ProteoGenex	IB	T2	N0	M0	adenocarcinoma	Case	I	CAUCASIAN		Approved	74.7	1.02552	0.138735	13.4055	5.2	59.3	9.19811	6.8	1.63571	0.3	42.8	7.6	285.3	332.82	2	0.5	0.798632	0.5	2	9.18246	0.029	13.2222	3.7	0.4	0.133602	0.639659	0.005	4.52774	0.205848	0.0705297	0.059269	0.460296	0.135536	1081.9	73.9
PDAC017	60 - 69	basal cell carcinoma of the shoulder, obesity		ProteoGenex	IB	T2	N0	M0	adenocarcinoma	Case	I	CAUCASIAN		Approved	74.7	0.794369	0.191734	3.66932	5.2	1155.61	12.2879	6.8	0.842816	0.439604	105.284	7.6	465.514	276.779	10.387	0.759659	1.08445	0.782366	3.4244	35.9214	0.0706006	20.6202	24.0929	0.897171	0.251659	1.21665	0.005	2.83109	0.342053	0.170564	0.0614781	0.703622	0.167095	1081.9	165.804
PDAC018	70 - 79	CAD, hypertension, atherosclerosis, diabetes		ProteoGenex	IB	T2	N0	M0	adenocarcinoma	Case	I	CAUCASIAN		Approved	74.7	0.2	0.536405	3.7551	24.0002	59.3	11.0158	6.8	2.47827	0.3	42.8	7.6	330.774	1190.83	4.91948	0.5	0.34919	1.20205	2	7.14871	0.029	36.3535	3.7	1.50522	0.434117	0.174188	0.0147222	0.403137	0.547826	0.162304	0.201867	0.31475	0.776969	1081.9	73.9
PDAC019	50 - 59	hypertension, bronchitis		ProteoGenex	IB	T2	N0	M0	adenocarcinoma	Case	I	CAUCASIAN		Approved	74.7	1.3203	0.409112	68.1606	5.2	59.3	12.4272	6.8	0.587664	0.3	49.6926	39.0618	927.257	30.2	2	0.5	0.3	0.881569	8.79694	8.88219	0.029	22.9969	3.7	0.712866	0.295362	0.88679	0.005	4.5872	0.307182	0.260794	0.05	1.12028	0.217957	1081.9	73.9
PDAC020	60 - 69	CAD, hypertension		ProteoGenex	IB	T2	N0	M0	adenocarcinoma	Case	I	CAUCASIAN		Approved	74.7	1.01613	0.382535	1.43095	5.2	59.3	3.6	6.8	0.961979	0.3	76.9271	12.4523	744.76	2954.99	2.09365	0.5	0.61807	1.13742	2	6.4	0.053172	49.976	3.7	0.855985	0.317272	1.19998	0.005	4.20181	0.176373	0.26853	0.05	0.978268	0.200636	1081.9	73.9
PDAC021	60 - 69	no		ProteoGenex	IA	T1	N0	M0	adenocarcinoma	Case	I	CAUCASIAN		Approved	74.7	3.04945	0.416638	6.94995	9.0287	59.3	16.2711	6.8	0.641451	0.3	175.298	53.1059	726.321	679.736	4.98873	0.5	0.618162	1.93278	34.0253	14.4986	0.0691119	59.6662	3.7	0.687357	0.130987	1.96732	0.005	4.77333	0.221726	0.100693	0.0852549	1.82254	0.214385	1081.9	73.9
PDAC022	70 - 79	hypertension, diabetes mellitus, bronchial asthma		ProteoGenex	IB	T2	N0	M0	adenocarcinoma	Case	I	CAUCASIAN		Approved	74.7	0.802809	0.133457	175.477	5.2	59.3	14.2099	6.8	1.04581	0.3	46.7462	13.1891	857.858	203.828	2	0.5	1.07832	1.27367	16.277	6.4	0.0337505	67.4846	3.7	0.4	0.0609197	0.316524	0.0133899	0.542811	0.12	0.973356	0.05	0.193762	0.0537733	1081.9	73.9
PDAC023	70 - 79	no		ProteoGenex	IB	T2	N0	M0	adenocarcinoma	Case	I	CAUCASIAN		Approved	74.7	0.71554	0.063978	40.5193	5.2	59.3	3.6	6.8	0.675554	0.3	61.9787	36.8736	285.3	88.004	2	0.5	0.937632	0.744451	2	8.42076	0.029	60.3507	3.7	1.28888	0.409166	1.55644	0.005	5.16104	0.322777	0.184553	0.05	1.09093	0.31659	1081.9	73.9
PDAC024	70 - 79	osteoarthrosis, chronic venous insufficiency, underweight		ProteoGenex	IB	T2	N0	M0	adenocarcinoma	Case	I	CAUCASIAN		Approved	74.7	0.637883	0.0451981	13.769	5.2	59.3	3.6	6.8	0.2	0.3	57.9038	7.6	285.3	844.733	2	0.5	0.3	0.5	2.32774	6.4	0.029	8.4	3.7	0.630937	0.670266	1.44405	0.005	5.80819	0.469794	0.122114	0.250259	0.676691	0.88578	1081.9	266.813
PDAC025	60 - 69	hypertension, chronic cardiac insufficiency		ProteoGenex	IB	T2	N0	M0	adenocarcinoma	Case	I	CAUCASIAN		Approved	74.7	0.594574	0.168433	0.931443	5.2	59.3	3.6	6.8	0.2	0.3	221.702	27.8202	285.3	744.609	2	0.5	1.58253	0.5	2	6.4	0.105153	8.4	3.7	0.455466	0.223538	1.81525	0.0131249	6.7142	0.272639	0.291784	0.13629	0.840954	0.20483	1081.9	73.9
PDAC026	70 - 79	CAD, hypertension		ProteoGenex	IA	T1	N0	M0	adenocarcinoma	Case	I	CAUCASIAN		Approved	74.7	3.51578	0.296563	18.5716	5.2	59.3	3.6	6.8	2.85206	0.3	57.9038	9.15155	285.3	545.801	2	0.5	0.3	1.90568	2.32774	36.3594	0.029	8.4	3.7	1.99054	1.1889	4.4998	0.005	6.8231	0.378436	0.419202	0.894599	1.24966	0.727682	1081.9	73.9
PDAC027	60 - 69	IHD, diabetes mellitus, obesity		ProteoGenex	IB	T2	N0	M0	adenocarcinoma	Case	I	CAUCASIAN		Approved	74.7	1.03493	0.217903	4.40521	5.2	59.3	3.6	6.8	0.2	0.3	86.8426	9.9427	285.3	449.838	2	0.5	0.3	0.5	2	6.4	0.029	8.4	3.7	2.35334	0.643481	0.147784	0.005	4.2189	0.469794	0.274161	0.184256	1.68346	0.454641	1081.9	73.9
PDAC028	60 - 69	CAD; hypertension; cholelithiasis		ProteoGenex	IA	T1	N0	M0	adenocarcinoma	Case	I	CAUCASIAN		Approved	74.7	1.43461	0.338873	20.3935	5.2	59.3	3.6	6.8	0.751587	0.3	124.092	30.5328	622.094	285.428	2	0.5	0.841988	0.779099	2	6.4	0.0650276	28.2784	3.7	1.11082	0.460087	0.372971	0.0200442	2.42463	0.281528	0.150506	0.181489	1.14612	0.477966	1081.9	177.521
PDAC029	50 - 59	hypertonic disease		ProteoGenex	IB	T2	N0	M0	adenocarcinoma	Case	I	CAUCASIAN		Approved	74.7	2.55605	0.425189	10.3592	5.2	59.3	9.74427	6.8	0.528655	0.3	113.902	25.7833	1142.83	2242.46	3.1005	0.5	0.444844	1.72833	2	6.4	0.0337002	28.0161	3.7	0.94175	0.970396	1.55316	0.005	4.49352	0.42306	0.184315	0.351208	1.09775	0.482121	1081.9	334.706
PDAC030	70 - 79	hypertension, hypercholesterolemia		ProteoGenex	IB	T2	N0	M0	adenocarcinoma	Case	I	CAUCASIAN		Approved	74.7	0.736711	0.0806277	5.41499	5.2	699.538	8.81871	6.8	0.365674	0.3	57.7108	7.6	300.374	233.931	2.79433	0.5	0.824131	0.782366	7.788	19.9827	0.029	35.7883	10.8523	0.4	0.235293	0.183924	0.005	2.97685	0.229208	0.154024	0.05	0.416817	0.143277	1081.9	73.9
PDAC031	60 - 69	hypertension		ProteoGenex	IA	T1	N0	M0	adenocarcinoma	Case	I	CAUCASIAN		Approved	74.7	1.27235	0.399268	1.5621	5.2	59.3	3.6	6.8	0.2	0.3	103.024	16.1522	1062.93	225.289	3.33803	0.5	2.73771	1.21171	2	6.4	0.0392701	51.8755	7.12795	0.828058	0.547282	0.648581	0.005	4.37419	0.267078	0.256648	0.259153	1.16056	0.34329	1081.9	149.636
PDAC032	50 - 59	hypertension, chronic gastritis, obesity		ProteoGenex	IB	T2	N0	M0	adenocarcinoma	Case	I	CAUCASIAN		Approved	74.7	0.2	1.57061	10.0661	5.2	59.3	6.15357	17.8154	0.733643	0.3	321.096	16.4481	285.3	2932.81	5.91118	0.5	0.3	4.75625	2	6.4	0.309107	8.4	3.7	0.816737	0.05	4.33277	0.005	6.1994	0.12	0.139946	0.05	0.965112	0.327864	1081.9	553.787
PDAC033	60 - 69	chronic bronchitis, hypertension, chronic gastritis, obesity		ProteoGenex	IB	T2	N0	M0	adenocarcinoma	Case	I	CAUCASIAN		Approved	74.7	0.212634	0.387971	1.92551	5.2	796.506	8.81871	6.8	0.297321	0.3	57.7108	7.6	631.069	242.108	3.07156	0.5	1.21759	0.937264	2	9.6372	0.0375134	26.0865	13.2572	0.980507	0.0836129	1.09968	0.005	1.84799	0.134093	0.127649	0.05	0.236727	0.110128	1081.9	140.058
PDAC034	60 - 69	bronchial asthma, hypertension		ProteoGenex	IB	T2	N0	M0	adenocarcinoma	Case	I	CAUCASIAN		Approved	74.7	2.20795	0.0694365	10.3243	5.2	59.3	6.80356	6.8	0.2	0.3	42.8	18.8319	380.3	150.913	2	0.5	0.3	0.5	2	6.4	0.029	8.4	3.7	8.71463	4.99464	6.74518	0.296753	5.45267	2.49244	0.967414	5.36419	3.98989	2.38017	1081.9	283.893
PDAC035	70 - 79	hypertension, obesity		ProteoGenex	IA	T1	N0	M0	mucinous adenocarcinoma	Case	I	CAUCASIAN		Approved	74.7	0.395427	0.657806	46.4978	5.2	59.3	10.5945	6.8	0.2	0.3	200.923	11.857	722.011	774.539	2	0.5	0.391601	1.34713	2	6.4	0.0356147	8.4	3.7	0.776549	0.370178	0.9735	0.008019	3.37647	0.383257	0.44588	0.288865	1.17716	0.372563	1081.9	260.683
PDAC036	50 - 59	no		ProteoGenex	IB	T2	N0	M0	adenocarcinoma	Case	I	CAUCASIAN		Approved	74.7	0.655841	0.21418	2.93273	5.2	59.3	10.5945	6.8	1.06326	0.3	42.8	17.5551	406.088	245.141	2	0.5	0.605081	1.19459	2	16.3428	0.0424422	8.4	3.7	1.4851	0.426214	0.435826	0.005	5.15573	0.418709	0.214263	0.330026	1.18618	0.365986	1081.9	274.905
PDAC037	50 - 59	CAD, hypertension, hypothyroidism, myoma of uterus		ProteoGenex	IB	T2	N0	M0	adenocarcinoma	Case	I	CAUCASIAN		Approved	74.7	0.2	0.142252	42.5455	5.2	59.3	25.9296	6.8	1.73265	0.3	42.8	13.2883	285.3	187.421	4.80993	1.62304	0.3	0.5	2	35.1575	0.0982043	8.4	3.7	0.438226	0.138874	1.88677	0.005	2.88832	0.12	0.257275	0.05	0.631253	0.195457	9697.98	75.269
PDAC038	50 - 59	gastric ulcer, diabetes mellitus type 2		ProteoGenex	IB	T2	N0	M0	adenocarcinoma	Case	I	CAUCASIAN		Approved	74.7	1.08606	0.214836	107.27	5.2	535.324	10.7458	6.8	0.428632	0.3	105.284	7.6	1316.69	691.495	7.34291	0.5	0.689087	0.937264	3.90263	16.4269	0.0477175	8.4	12.6332	0.668281	0.185005	0.443179	0.005	3.60889	0.268909	0.249825	0.05	0.660191	0.187668	1081.9	176.055
PDAC039	40 - 49	no		ProteoGenex	IB	T2	N0	M0	adenocarcinoma	Case	I	CAUCASIAN		Approved	74.7	0.68778	0.191436	8.47332	5.2	632.293	8.81871	6.8	0.394204	1.13211	42.8	7.6	479.15	158.151	2.53617	0.5	0.752199	1.09216	4.32112	15.3764	0.029	39.07	9.87563	0.557857	0.15459	11.3171	0.005	2.83697	0.261327	0.471272	0.085408	0.643152	0.217386	1081.9	109.207
PDAC040	50 - 59			Discovery Life Sciences	IIB	T2	N1	M0	Ductal Adenocarcinoma	Case	II	CAUCASIAN	NON-HISPANIC	Approved	74.7	1.16038	0.0372165	1.61252	7.27426	146.118	9.21316	6.8	0.310373	0.3	49.5677	50.0479	297.637	30.2027	2	0.5	0.582099	0.5	2	20.2849	0.029	13.2493	5.33358	1.04324	0.182205	1.24138	0.0373274	3.44398	0.139627	0.153692	0.257562	0.980943	0.200272	1081.9	77.6225
PDAC041	60 - 69			Discovery Life Sciences	IIB	T2	N1	M0	Adenocarcinoma	Case	II	CAUCASIAN	NON-HISPANIC	Approved	74.7	0.314954	0.420231	246.642	5.51175	146.118	9.21316	6.8	0.2	0.3	70.256	7.6	1384.48	109.13	2	0.5	0.3	1.01443	2	9.35137	0.029	8.4	3.7	0.4	0.05	3.64105	0.005	2.42844	0.12	0.0457898	0.05	0.67927	0.271902	1081.9	73.9
PDAC042	50 - 59			Discovery Life Sciences	IIB	T3	N1	M0	Ductal Adenocarcinoma	Case	II	CAUCASIAN	NON-HISPANIC	Approved	74.7	0.2	0.277486	269.903	5.2	195.808	9.21316	6.8	0.2	0.3	111.014	7.6	285.3	93.8312	2.20321	0.5	0.3	1.16182	2	25.8105	0.029	8.4	3.7	0.870405	0.05	17.8695	0.005	5.44688	0.12	0.106906	0.05	1.88978	0.803532	1081.9	73.9
PDAC043	50 - 59			Discovery Life Sciences	IIB				Ductal Adenocarcinoma	Case	II	CAUCASIAN	NON-HISPANIC	Approved	74.7	0.588686	0.228845	22.4978	5.2	59.3	7.22284	6.8	0.237345	0.3	62.0697	7.6	1296.18	34.7649	2	0.5	2.87181	0.759651	2	24.4387	0.0325389	8.4	15.0176	0.409128	0.196986	3.50037	0.005	2.13356	0.173676	0.277498	0.090798	0.988403	0.12854	1081.9	296.349
PDAC044	50 - 59			Discovery Life Sciences	IIB	T1c	N1	M0	Ductal Adenocarcinoma	Case	II	CAUCASIAN	NON-HISPANIC	Approved	74.7	0.507325	0.344298	22.8229	5.2	121.676	6.79084	6.8	0.43969	0.3	42.8	7.6	285.3	30.2	2.13419	0.5	0.825053	0.5	2	26.446	0.0306605	8.4	5.40714	0.4	0.313125	3.38001	0.005	3.93202	0.139608	0.0578403	0.28774	0.421236	0.180127	1081.9	73.9
PDAC045	40 - 49			Discovery Life Sciences	IIB	T3	N1	M0	Ductal Adenocarcinoma	Case	II	CAUCASIAN	NON-HISPANIC	Approved	74.7	0.342614	0.155238	0.884831	5.2	59.3	10.0855	6.8	1.96247	0.3	42.8	7.6	285.3	160.75	2	0.5	0.3	0.875204	2	16.9017	0.029	9.55209	3.7	0.752315	0.05	10.4782	0.005	3.67482	0.205634	0.150998	0.05	0.778364	0.334938	1081.9	73.9
PDAC046	50 - 59			Discovery Life Sciences	IIB	T1c	N1	M0	Ductal Adenocarcinoma	Case	II	CAUCASIAN	NON-HISPANIC	Approved	74.7	0.41993	0.368788	4.25694	15.9824	1187.2	11.9015	218.122	3.02115	3.98922	93.8891	35.7399	17106.6	805.582	4.92579	0.5	0.521756	0.5	154.82	16.1564	0.029	64.2294	15.8509	10.4148	0.393333	294.79	0.153822	5.09683	0.378968	13.6012	0.05	9.78156	1.0549	1081.9	3642.24
PDAC047	70 - 79			Discovery Life Sciences	IIB	T1c	N1	M0	Ductal Adenocarcinoma	Case	II	CAUCASIAN	NON-HISPANIC	Approved	74.7	0.656921	0.18583	135.868	5.2	269.379	10.6334	6.8	0.42393	0.3	42.8	7.6	549.36	54.4756	2.92058	0.5	1.086	0.5	2	38.1552	0.0306605	8.4	3.7	0.4	0.063758	1.84976	0.005	0.585808	0.12	0.03	0.05	0.39144	0.0899739	6997.13	824.745
PDAC048	70 - 79			Discovery Life Sciences	IIB	T1c	N1	M0	Ductal Adenocarcinoma	Case	II	CAUCASIAN	NON-HISPANIC	Approved	74.7	0.614661	0.03	0.872857	5.2	146.118	8.44978	6.8	0.482828	0.3	59.8011	7.6	285.3	30.2	2	0.5	0.398834	0.5	2.63858	27.3173	0.029	8.4	6.63081	0.4	0.0666023	0.186384	0.005	0.973775	0.12	0.03	0.05	0.117975	0.0653566	1081.9	73.9
PDAC049	60 - 69			Fox Chase Cancer Center	IIB	p2	p1	c0	Ductal Carcinoma NOS	Case	II	CAUCASIAN	NON-HISPANIC	Approved	74.7	1.27509	0.0344553	5.24355	5.2	59.3	3.6	6.8	1.66581	0.3	42.8	7.6	285.3	30.2	2	0.5	0.3	0.5	2	6.49288	0.029	8.4	3.7	0.522382	0.0877082	0.446181	0.005	0.657258	0.190998	0.165151	0.05	0.404622	0.10261	1081.9	235.961
PDAC050	70 - 79			iSpecimen	IIB				Ductal Adenocarcinoma	Case	II	CAUCASIAN	NON-HISPANIC	Approved	74.7	0.742162	0.731801	26.0013	15.8962	618.817	8.10893	6.8	3.48072	0.664599	301.33	7.6	672.006	276.043	2.42884	0.5	0.3	1.39562	2	43.2054	0.0313849	29.0415	6.76818	0.672778	0.279754	2.0651	0.005	2.92138	0.151563	0.217967	0.05	0.301728	0.158981	1081.9	116.245
PDAC051	40 - 49	no		ProteoGenex	IIA	T3	N0	M0	adenocarcinoma	Case	II	CAUCASIAN		Approved	74.7	0.65313	0.0737483	0.3	5.2	59.3	8.07684	7.75122	0.218638	0.3	55.7027	17.394	492.549	162.597	2	0.5	0.885867	0.815049	2	6.4	0.0488988	29.8354	3.7	0.515617	0.29688	1.093	0.0260509	3.60672	0.294041	0.745187	0.0679291	1.55924	0.415418	1081.9	113.17
PDAC052	40 - 49	no		ProteoGenex	IIB	T3	N1	M0	adenocarcinoma	Case	II	CAUCASIAN		Approved	74.7	0.748027	0.0824622	20.6201	5.2	59.3	3.6	7.66959	0.599407	0.3	59.2067	9.39204	340.152	337.826	2	0.5	0.705927	0.837333	2	19.4297	0.029	105.688	5.26769	0.916037	0.840442	13.0512	0.005	9.07755	0.355731	0.315593	0.565573	0.982241	0.328024	1081.9	73.9
PDAC053	30 - 39	no		ProteoGenex	IIB	T3	N1	M0	adenocarcinoma	Case	II	CAUCASIAN		Approved	74.7	0.807805	0.174146	8.6351	5.2	66.2922	3.6	6.8	0.513718	0.3019	59.8011	9.50759	339.512	218.985	3.52788	0.5	0.3	0.896065	2	8.39906	0.0447996	8.4	3.7	0.4	0.125444	0.0655772	0.005	2.77758	0.188641	0.03	0.05	0.235813	0.0871561	1081.9	73.9
PDAC054	60 - 69	bronchial asthma, chronic venous insufficiency		ProteoGenex	IIA	T3	N0	M0	adenocarcinoma	Case	II	CAUCASIAN		Approved	74.7	0.696494	1.84466	70.4543	20.2411	102.755	8.60417	13.8957	0.64593	0.343903	448.82	8.71578	5493.4	4670.83	4.51796	0.5	1.11452	4.86855	2	20.6884	0.042653	8.4	3.7	0.993985	0.353389	1.55866	0.005	11.1176	0.537066	0.171843	0.260008	0.99784	0.253027	1081.9	73.9
PDAC055	60 - 69	diabetes mellitus type 2		ProteoGenex	IIA	T3	N0	M0	adenocarcinoma	Case	II	CAUCASIAN		Approved	74.7	2.98006	0.0820508	12.2617	15.1356	59.3	6.65137	6.8	1.66246	0.3	42.8	8.32428	285.3	30.5831	5.56573	0.5	0.3	0.5	2	13.7364	0.029	21.6807	3.7	6.55709	1.65731	0.862492	0.181985	2.9521	2.61053	0.536446	1.16798	0.834788	1.83013	1081.9	73.9
PDAC056	50 - 59	hypertension, diabetes mellitus type 2		ProteoGenex	IIA	T3	N0	M0	adenocarcinoma	Case	II	CAUCASIAN		Approved	74.7	1.17602	0.0589165	5.15567	5.2	59.3	4.64026	6.8	0.2	0.3	96.6673	9.31626	1310.69	791.585	2	0.5	1.41524	1.54233	2	6.4	0.029	56.4216	11.1108	0.4	0.073553	0.276911	0.053512	5.92924	0.167543	0.0647933	0.05	0.218625	0.0740998	1081.9	73.9
PDAC057	60 - 69	diabetes mellitus type 2, chronic gastritis, chronic pancreatitis		ProteoGenex	IIA	T3	N0	M0	adenocarcinoma	Case	II	CAUCASIAN		Approved	74.7	2.15834	0.0567941	9.34653	5.2	939.578	10.7458	6.8	0.621008	0.320228	57.7108	7.77195	392.883	508.78	3.0645	0.5	1.19642	1.16986	2	22.5262	0.0375134	19.3967	11.6356	0.535012	0.265112	0.684729	0.005	3.0085	0.228728	0.365427	0.0767761	0.478698	0.226035	1081.9	165.221
PDAC058	60 - 69	hypertension		ProteoGenex	IIA	T3	N0	M0	adenocarcinoma	Case	II	CAUCASIAN		Approved	74.7	0.678169	0.318257	1702.03	10.4866	59.3	4.64026	6.8	0.756073	0.3	115.398	7.6	432.084	175.883	2	0.5	0.514314	1.42424	2	20.8822	0.029	51.7092	3.7	0.4	0.238416	2.62928	0.005	3.64796	0.12	0.328177	0.0969909	0.517489	0.307265	1081.9	73.9
PDAC059	50 - 59	bronchial asthma		ProteoGenex	IIA	T3	N0	M0	adenocarcinoma	Case	II	CAUCASIAN		Approved	74.7	2.08999	0.49963	74.4244	16.0985	1217.32	13.83	6.8	0.733664	0.469323	135.712	15.9755	534.939	1765.49	5.33854	0.5	0.800934	1.24883	2	28.2498	0.0892876	30.3513	18.9735	2.01151	0.174438	2.22382	0.005	3.45459	0.298837	0.176898	0.108265	1.15293	0.187711	1081.9	200.719
PDAC060	60 - 69	hypertension		ProteoGenex	IIB	T3	N1	M0	adenocarcinoma	Case	II	CAUCASIAN		Approved	74.7	1.85396	0.169089	221.508	15.9233	59.3	7.89618	6.8	1.90817	0.380749	60.7302	149.209	285.3	523.103	5.03427	0.5	0.57896	2.32628	2	13.7953	0.029	20.5442	3.7	3.01144	0.299954	0.942153	0.005	7.01386	0.414488	0.655037	0.141322	2.19995	0.245588	1081.9	73.9
PDAC061	50 - 59	hypertension		ProteoGenex	IIB	T3	N1	M0	adenocarcinoma	Case	II	CAUCASIAN		Approved	74.7	2.22076	0.0479384	86.1128	5.2	59.3	10.9847	6.8	1.48552	0.380749	76.5975	19.9645	285.3	143.777	2.474	0.5	0.580365	0.5	2	7.07104	0.0473579	12.9492	3.7	0.841443	0.294428	2.54085	0.0307265	5.36501	0.272693	0.136833	0.118472	0.8741	0.272288	1081.9	73.9
PDAC062	60 - 69	hypertension		ProteoGenex	IIA	T3	N0	M0	adenocarcinoma	Case	II	CAUCASIAN		Approved	74.7	1.27964	0.0570525	21.6919	6.12441	59.3	5.96807	6.8	0.500825	0.3	42.8	7.6	587.022	67.7747	2.43577	0.5	0.789556	0.5	2.7369	21.3328	0.0863699	31.9234	3.7	0.4	0.215385	2.55438	0.0229798	3.29305	0.234119	0.0771934	0.121718	0.425007	0.157439	1081.9	131.714
PDAC063	50 - 59	chronic prostatitis, hypertension, chronic gastritis, chronic bronchitis		ProteoGenex	IIB	T2	N1	M0	adenocarcinoma	Case	II	CAUCASIAN		Approved	74.7	1.19384	0.130633	16.9833	7.57875	59.3	10.9847	7.37967	1.88861	0.684031	63.5566	62.4209	459.417	237.77	2.00893	0.5	0.970795	0.5	16.4946	14.5574	0.029	28.424	3.7	2.16828	0.975071	7.13833	0.005	11.7479	0.302205	0.86377	0.417111	2.47332	0.619494	1081.9	158.743
PDAC064	60 - 69	no		ProteoGenex	IIB	T2	N1	M0	adenocarcinoma	Case	II	CAUCASIAN		Approved	74.7	2.31471	0.335078	41.629	9.00671	244.412	10.318	6.8	1.30687	0.531777	71.2862	49.751	581.618	93.2813	2.29781	0.5	1.10403	0.833506	2	26.1166	0.029	17.1234	13.3888	0.45834	0.208185	4.23668	0.0239844	1.85857	0.266922	0.190996	0.070316	0.578057	0.104947	1081.9	73.9
PDAC065	60 - 69	hypertension		ProteoGenex	IIA	T3	N0	M0	adenocarcinoma	Case	II	CAUCASIAN		Approved	74.7	1.44048	0.515482	3.61543	5.2	59.3	5.27609	6.8	0.510558	0.3	42.8	27.4603	429.265	259.5	3.3432	0.5	1.11053	0.949012	4.48533	6.4	0.0554715	114.165	3.7	3.23541	0.385661	9.24034	0.0167864	3.75353	0.441528	0.803513	0.166969	2.16358	0.342943	1081.9	73.9
PDAC066	60 - 69	CAD, atherosclerosis, hypertension, diabetes mellitus type 2		ProteoGenex	IIA	T3	N0	M0	adenocarcinoma	Case	II	CAUCASIAN		Approved	74.7	1.55649	0.0645181	119.247	5.2	59.3	6.65137	6.8	1.33158	0.3	42.8	8.05082	285.3	444.46	2	0.5	0.3	0.881569	2	12.13	0.029	8.4	3.7	6.61088	1.69225	0.825983	0.171191	2.9875	2.69759	0.553975	1.19693	0.838592	1.83926	1081.9	73.9
PDAC067	60 - 69	CAD, atherosclerosis, angina pectoris, hypertension		ProteoGenex	IIB	T1	N1	M0	adenocarcinoma	Case	II	CAUCASIAN		Approved	74.7	2.56092	0.03	3.27056	5.2	59.3	7.89618	8.25164	0.323779	0.3	63.5566	56.8358	428.377	198.101	2.00893	0.5	0.630373	1.56057	2	6.4	0.0473579	21.5896	3.7	0.626936	0.897655	0.639659	0.005	8.81867	0.266092	0.379792	0.282143	1.07893	0.292043	1081.9	256.701
PDAC068	50 - 59	atherosclerosis, hypertension, heart failure		ProteoGenex	IIB	T1	N1	M0	adenocarcinoma	Case	II	CAUCASIAN		Approved	74.7	0.2	0.212773	3.55258	5.2	59.3	9.44043	6.8	1.06459	0.307117	60.7302	7.6	426.686	122.994	6.23789	0.5	0.46627	2.70788	2.14976	6.4	0.078266	17.2998	3.7	1.03002	1.2073	0.98591	0.0501619	16.1781	0.576114	1.99839	1.15896	1.8056	0.730555	1081.9	73.9
PDAC069	60 - 69	hypertension		ProteoGenex	IIB	T2	N1	M0	adenocarcinoma	Case	II	CAUCASIAN		Approved	74.7	0.979101	0.124294	2.54547	10.4198	59.3	9.44043	11.435	0.974554	0.379995	83.8564	54.9049	432.115	124.158	2	0.5	0.444008	1.75223	5.2553	8.42537	0.029	28.9467	3.7	0.4	0.194066	0.402032	0.005	3.53587	0.205848	0.114264	0.059269	0.693565	0.142915	1081.9	329.449
PDAC070	60 - 69	diabetes mellitus type 2, CAD, atherosclerosis, hypertension, obesity		ProteoGenex	IIB	T2	N1	M0	adenocarcinoma	Case	II	CAUCASIAN		Approved	74.7	4.56273	0.802397	84.0545	5.2	59.3	9.44043	8.17374	1.82566	0.328914	179.677	41.868	334.828	324.711	2.474	0.5	0.580365	1.55999	2	15.5724	0.029	21.6063	3.7	1.18505	0.580134	9.70793	0.005	6.63896	0.337884	0.25899	0.119479	1.11706	0.320758	1081.9	73.9
PDAC071	50 - 59	CAD, hypertension, atherosclerosis, chronic venous insufficiency		ProteoGenex	IIB	T3	N1	M0	adenocarcinoma	Case	II	CAUCASIAN		Approved	74.7	2.96784	0.148158	258.33	5.2048	59.3	9.44043	9.81371	0.2	0.3	86.6828	16.6563	360.605	342.979	2.92285	0.5	0.325241	3.65138	2	22.1879	0.0473579	16.2405	3.7	2.00034	0.933282	31.1233	0.005	13.2662	0.427113	0.328983	0.515054	1.93398	0.798461	1081.9	202.041
PDAC072	50 - 59	CAD, hypertension, atherosclerosis		ProteoGenex	IIA	T3	N0	M0	adenocarcinoma	Case	II	CAUCASIAN		Approved	74.7	1.02573	0.163003	18.9707	5.2	59.3	8.07684	6.8	5.79529	0.3	55.7027	7.6	575.677	309.359	2	0.5	0.950094	1.08297	2	6.4	0.0612785	25.6218	3.7	0.5077	0.695377	3.75046	0.031927	3.24226	0.469942	0.266532	0.152638	0.675098	0.373058	1081.9	73.9
PDAC073	50 - 59	no		ProteoGenex	IIB	T3	N1	M0	adenocarcinoma	Case	II	CAUCASIAN		Approved	74.7	1.38069	0.381913	10.0077	8.9606	59.3	9.2452	7.66805	0.509609	0.480618	154.064	20.0471	1306.18	356.681	4.34872	0.5	0.463305	3.57021	2	12.448	0.0410944	28.0601	3.7	1.86308	0.692005	1.10171	0.005	9.61542	0.520727	0.214	0.580159	2.08564	0.410958	1081.9	97.7218
PDAC074	40 - 49	chronic gastritis		ProteoGenex	IIB	T3	N1	M0	adenocarcinoma	Case	II	CAUCASIAN		Approved	74.7	2.12107	0.288862	25.1608	5.2	63.8861	9.2452	9.22873	1.28857	0.322354	110.971	7.6	389.971	282.235	4.3321	0.5	0.619816	1.94243	2	16.1325	0.0326551	15.5307	3.7	0.709836	0.248798	10.5311	0.0175149	5.64092	0.331426	0.140053	0.15785	1.08992	0.225259	1081.9	287.929
PDAC075	60 - 69	hypertension		ProteoGenex	IIB	T3	N1	M0	adenocarcinoma	Case	II	CAUCASIAN		Approved	74.7	2.06094	0.0803999	72.0189	7.03917	59.3	9.2452	6.8	1.55773	0.3	110.971	7.6	606.507	1629.91	3.23647	0.5	0.462963	1.29162	2	9.94608	0.0410944	19.6056	3.7	1.02175	0.405485	7.27833	0.0378122	12.4346	0.604209	0.381335	1.20994	0.851764	0.172159	1081.9	73.9
PDAC076	70 - 79	diabetes, urolithiasis, hypertension		ProteoGenex	IIB	T2	N1	M0	adenocarcinoma	Case	II	CAUCASIAN		Approved	74.7	2.68431	0.0779658	1.35487	17.7001	63.8861	9.2452	18.796	1.07113	0.865137	91.33	7.6	1070.15	324.486	2.48159	0.5	1.41623	0.973115	2	16.4747	0.0299305	39.2626	3.7	3.05885	0.42131	16.0479	0.0154713	7.72564	0.246185	0.913954	1.39283	2.59199	0.392237	1081.9	165.898
PDAC077	50 - 59	hypertension, obesity		ProteoGenex	IIB	T2	N1	M0	adenocarcinoma	Case	II	CAUCASIAN		Approved	74.7	0.401297	0.163697	5.74103	6.67118	59.3	4.12806	6.8	0.907251	0.3	395.44	13.8014	541.325	806.156	2.10083	0.5	0.774127	0.815381	2	14.9089	0.029	20.4242	3.7	1.32097	0.338386	7.09253	0.0401886	11.7689	0.224551	0.280321	0.0844273	0.850354	0.208028	1081.9	73.9
PDAC078	50 - 59	no		ProteoGenex	IIB	T1	N1	M0	adenocarcinoma	Case	II	CAUCASIAN		Approved	74.7	0.460615	0.0876509	1.1364	5.2	59.3	3.6	6.8	0.2	0.3	48.327	15.039	291.46	200.489	2	0.5	1.40413	0.5	2	6.4	0.029	52.5056	3.7	3.10833	0.298049	1.55104	0.005	2.99652	0.311848	0.290095	0.0962132	1.33532	0.345552	1081.9	293.981
PDAC079	70 - 79	CAD, atherosclerosis, hypertension, diabetes mellitus type 2, fatty hepatosis, duodenal ulcer		ProteoGenex	IIB	T2	N1	M0	adenocarcinoma	Case	II	CAUCASIAN		Approved	74.7	0.677402	0.618698	32.4476	5.22903	59.3	13.5964	11.7233	0.856726	0.638007	109.024	26.1816	2490.25	709.956	3.81082	0.5	0.499513	1.16494	5.49599	13.7124	0.0538595	51.9476	3.7	2.97129	0.329985	5.45402	0.0236966	3.83782	0.256495	0.290265	0.11918	2.12714	0.49609	1081.9	438.608
PDAC080	50 - 59	chronic bronchitis, chronic gastritis		ProteoGenex	IIB	T2	N1	M0	adenocarcinoma	Case	II	CAUCASIAN		Approved	74.7	0.356877	0.0556109	36.334	5.2	59.3	3.6	6.8	0.2	0.3	65.0177	40.3851	285.3	30.2	2	0.5	1.47385	0.765709	2	6.4	0.029	55.1837	3.7	2.50327	0.236347	2.91737	0.0359449	2.96611	0.292745	0.2699	0.218055	1.60316	0.250801	1081.9	372.093
PDAC081	70 - 79	CAD, atherosclerosis, cardiac arrhythmias, obesity		ProteoGenex	IIA	T3	N0	M0	adenocarcinoma	Case	II	CAUCASIAN		Approved	74.7	0.342045	0.195406	26.388	5.2	59.3	3.6	6.8	0.2	0.3	132.854	7.6	285.3	150.666	2	0.5	0.63075	0.866244	2	6.4	0.029	37.085	3.7	0.567638	0.169779	1.80044	0.00908879	1.26516	0.162082	0.0835268	0.0556458	0.38005	0.124516	1081.9	237.02
PDAC082	60 - 69	hypertension, chronic gastritis, chronic venous insufficiency		ProteoGenex	IIB	T3	N1	M0	adenocarcinoma	Case	II	CAUCASIAN		Approved	74.7	0.593878	0.388648	84.9642	5.2	59.3	3.6	6.8	0.2	0.3	120.359	10.154	285.3	1364.62	2	0.5	0.954277	1.68667	2	6.4	0.0436921	54.1375	3.7	1.12394	0.661027	3.77063	0.005	6.09848	0.471765	0.222177	0.195885	1.41388	0.452924	1081.9	311.218
PDAC083	50 - 59	hypertension, chronic bronchitis, obesity		ProteoGenex	IIA	T3	N0	M0	adenocarcinoma	Case	II	CAUCASIAN		Approved	74.7	0.886371	0.223507	74.3812	5.2	59.3	8.07684	6.8	0.490779	0.3	42.8	50.636	523.674	166.16	2	0.5	1.01114	0.681211	2	6.4	0.0423261	35.4911	3.7	2.52289	0.413048	5.68337	0.0115766	4.66764	0.298018	0.20569	0.252094	1.93303	0.301852	1081.9	73.9
PDAC084	60 - 69	diabetes mellitus type 2, chronic venous insufficiency, varicose veins, obesity		ProteoGenex	IIB	T3	N1	M0	adenocarcinoma	Case	II	CAUCASIAN		Approved	74.7	0.559133	0.288481	2.85532	5.2	59.3	8.07684	6.8	0.2	0.3	112.403	14.268	633.256	279.793	2	0.5	0.823943	0.681211	2	6.4	0.029	35.9441	3.7	0.596851	0.05	1.51316	0.00857603	1.91845	0.149731	0.217443	0.05	0.865872	0.239172	1081.9	73.9
PDAC085	50 - 59	hypertension, thrombosis, obesity		ProteoGenex	IIB	T2	N1	M0	adenocarcinoma	Case	II	CAUCASIAN		Approved	74.7	1.04892	1.31795	187.126	9.78347	59.3	11.8291	8.28422	0.2	0.3	112.403	20.8958	760.731	807.067	3.62996	0.5	0.645265	5.24922	2	20.7413	0.0612785	49.2485	5.09806	2.04082	0.529492	8.23874	0.0153382	4.93854	0.495823	0.529289	0.10066	2.00108	0.576839	1081.9	179.23
PDAC086	80 - 89	CAD, atherosclerosis, hypertension, chronic bronchitis, varicose veins		ProteoGenex	IIA	T3	N0	M0	adenocarcinoma	Case	II	CAUCASIAN		Approved	74.7	0.535523	0.744908	62.6205	5.2	59.3	5.96807	7.21823	0.409469	0.981768	112.403	7.6	611.915	461.136	2	0.5	0.496089	0.949012	2	6.4	0.0423261	37.1272	3.7	2.45226	0.419899	8.08842	0.0297116	4.58116	0.348295	0.273913	0.14978	3.64016	0.341883	1081.9	151.399
PDAC087	70 - 79	CAD, atherosclerosis, hypertension, gastric ulcer		ProteoGenex	IIB	T3	N1	M0	adenocarcinoma	Case	II	CAUCASIAN		Approved	74.7	1.81896	0.492958	128.928	5.2	324.69	12.0177	6.8	1.05704	0.423309	71.2862	37.3985	1018.22	189.691	2.60954	0.5	0.79042	0.833506	2	27.6922	0.0395445	8.4	3.7	1.46463	0.639891	3.67837	0.005	3.62137	0.313147	0.252752	0.115011	1.41684	0.420739	1081.9	73.9
PDAC088	50 - 59	chronic pancreatitis, hypertension		ProteoGenex	IIB	T2	N1	M0	adenocarcinoma	Case	II	CAUCASIAN		Approved	74.7	1.06653	0.659841	1.7195	5.2	59.3	10.318	14.9684	1.56169	0.3	109.661	23.3691	460.562	737.819	2	0.5	0.474949	1.16381	2	25.8388	0.029	8.4	5.28975	1.92958	0.355385	7.84942	0.005	3.5203	0.260651	0.145608	0.21962	1.24484	0.255912	1081.9	158.112
PDAC089	70 - 79	hypertension, cholelithiasis, obesity		ProteoGenex	IIB	T3	N1	M0	adenocarcinoma	Case	II	CAUCASIAN		Approved	74.7	6.98911	0.691946	5185.97	10.0458	59.3	13.7174	6.8	1.84694	0.301256	71.2862	16.9161	937.394	153.7	2.29781	0.5	0.823047	0.997978	2	28.1098	0.0302035	8.4	12.3318	1.23702	0.270671	8.68495	0.005	2.38612	0.219146	0.120383	0.1491	1.51105	0.237892	1081.9	91.5778
PDAC090	60 - 69	CAD, atherosclerosis, hypertension, obesity		ProteoGenex	IIA	T3	N0	M0	mucinous adenocarcinoma	Case	II	CAUCASIAN		Approved	74.7	0.634188	0.180787	1.4204	5.2	59.3	10.8102	6.8	1.25937	0.3	66.8575	19.9021	448.849	33.6522	2	0.5	0.3	0.5	2	16.9719	0.0320972	8.4	3.7	0.601199	0.0570126	1.88066	0.005	0.972758	0.12	0.132815	0.05	0.497211	0.0794887	1081.9	103.139
PDAC091	60 - 69	hypertension, diabetes mellitus type 2, chronic pancreatitis		ProteoGenex	IIB	T2	N1	M0	adenocarcinoma	Case	II	CAUCASIAN		Approved	74.7	1.72785	0.181924	14.9531	5.2	59.3	10.8102	6.8	1.66674	0.416876	210.359	81.9756	307.793	248.367	2	0.5	0.3	0.933393	2.46999	24.8888	0.0320972	19.1991	18.9727	5.62223	0.150664	0.995013	0.005	2.07493	0.187644	0.403137	0.06588	1.95043	0.197012	1081.9	270.302
PDAC092	50 - 59	RA, glaucoma		ProteoGenex	IIB	T2	N1	M0	adenocarcinoma	Case	II	CAUCASIAN		Approved	74.7	0.551338	0.0939487	170.29	5.2	116.243	18.2911	6.8	1.33353	0.3	42.8	24.76	523.484	359.382	4.92959	1.86888	0.3	0.564608	2	46.189	0.0564527	8.4	3.7	1.56722	0.183343	2.82614	0.005	2.21899	0.305043	0.339054	0.0859388	0.664647	0.221355	1081.9	110.574
PDAC093	50 - 59	sinus tachycardia PE, underweight		ProteoGenex	IIB	T1	N1	M0	adenocarcinoma	Case	II	CAUCASIAN		Approved	74.7	1.25135	0.0802991	53.0586	10.3409	168.622	3.77126	6.8	2.15086	0.3	64.3358	9.62607	465.361	652.347	2	0.5	0.3	0.827522	2	36.0898	0.0334398	16.3212	3.7	0.753561	0.208781	0.357593	0.0196924	2.7241	0.12	0.213325	0.141299	0.82673	0.164537	1081.9	73.9
PDAC094	70 - 79	hypertension, obesity		ProteoGenex	IIB	T2	N1	M0	adenocarcinoma	Case	II	CAUCASIAN		Approved	74.7	1.39995	0.080805	75.2714	5.2	59.3	3.6	6.8	1.0416	0.3	108.236	8.81391	285.3	30.2	3.14911	0.5	0.3	0.5	2	25.0643	0.029	8.4	3.7	0.785481	0.349297	2.78773	0.005	3.95949	0.12	0.238329	0.613977	0.792242	0.310295	1081.9	182.105
PDAC095	60 - 69	hypertension, chronic gastritis		ProteoGenex	IIA	T3	N0	M0	adenocarcinoma	Case	II	CAUCASIAN		Approved	74.7	2.80311	0.047313	101.728	5.2	632.293	12.2879	6.8	0.715242	0.3	57.7108	11.073	509.575	120.504	2	0.5	0.724388	0.782366	2.71061	20.1566	0.0477175	29.75	7.74608	1.51052	0.269271	0.720694	0.005	2.47641	0.276874	0.140658	0.05	1.67152	0.185713	1081.9	154.292
PDAC096	60 - 69	hypertension		ProteoGenex	IIB	T2	N1	M0	adenocarcinoma	Case	II	CAUCASIAN		Approved	74.7	0.891668	0.320353	219.735	10.1006	620.986	10.7458	6.8	0.477437	0.320228	57.7108	18.3112	1089.05	251.777	3.04979	0.5	1.51054	1.40373	2	13.8648	0.0311174	64.7346	18.8803	1.49466	0.068925	1.86767	0.005	2.5661	0.212995	0.196963	0.0505167	0.538454	0.12888	1465.28	73.9
PDAC097	60 - 69	chronic pyelonephritis, hypertension		ProteoGenex	IIB	T1	N1	M0	adenocarcinoma	Case	II	CAUCASIAN		Approved	74.7	1.20391	0.26263	6.81529	7.09026	972.984	13.6273	6.8	0.969811	2.38793	78.8074	18.3865	338.959	697.691	6.52187	0.5	1.46876	1.56206	2.76516	30.5812	0.0830394	50.0627	45.4541	0.935311	0.320589	1.33399	0.005	2.44517	0.225165	0.0900274	0.14454	0.805371	0.155217	1166.05	102.356
PDAC098	70 - 79	hypertension, atrophic gastritis		ProteoGenex	IIB	T2	N1	M0	adenocarcinoma	Case	II	CAUCASIAN		Approved	74.7	0.365651	0.418163	73.029	5.2	106.205	8.44978	6.8	0.418654	0.3	59.8011	7.6	357.675	398.266	2.40881	0.5	2.0708	0.551785	2.75699	27.9781	0.029	24.7528	10.597	0.4	0.23214	0.302784	0.005	2.34342	0.142423	0.0870778	0.0952696	0.24906	0.159701	1081.9	73.9
PDAC099	70 - 79	CAD, atherosclerosis, angina pectoris, hypertension		ProteoGenex	IIB	T3	N1	M0	adenocarcinoma	Case	II	CAUCASIAN		Approved	74.7	3.90493	0.567879	889.849	5.2	59.3	12.0177	11.3371	1.90729	0.826761	71.2862	96.8878	285.3	49.7645	2.29781	0.5	0.441028	0.833506	2	46.4764	0.0327609	13.4957	7.07227	3.29795	0.156966	2.63648	0.0292801	2.37112	0.284557	0.993818	0.0667287	2.60409	0.293234	1081.9	410.519
PDAC100	70 - 79	CAD, hypertension, atherosclerosis		ProteoGenex	IIA	T3	N0	M0	adenocarcinoma	Case	II	CAUCASIAN		Approved	74.7	1.22523	0.174114	730.628	17.3033	59.3	16.6514	88.4319	1.35616	0.3	174.566	13.4619	601.051	3642.03	3.20016	0.5	0.937609	2.49917	2	18.2993	0.029	53.5649	3.7	73.2667	19.8933	16.8254	3.23171	16.2629	35.7553	10.0156	31.2293	10.3382	23.7178	1081.9	73.9
PDAC101	50 - 59	hypertension, obesity, diabetes mellitus type 2		ProteoGenex	IIA	T3	N0	M0	adenocarcinoma	Case	II	CAUCASIAN		Approved	74.7	1.0487	0.178314	68.761	5.2	59.3	9.72037	6.8	0.2	0.3	126.114	31.7234	1001.89	244.004	2.7571	0.5	1.26846	1.75366	2	6.4	0.0600062	59.5109	3.7	1.04222	0.35739	6.82154	0.0217189	4.22037	0.282289	0.196107	0.123965	1.50759	0.436905	1081.9	153.783
PDAC102	50 - 59	no		ProteoGenex	IIA	T3	N0	M0	adenocarcinoma	Case	II	CAUCASIAN		Approved	74.7	0.863323	0.193548	5.1106	5.71176	59.3	11.0443	6.8	0.2	0.3	55.7027	8.95806	611.255	226.581	2	0.5	1.14239	1.21703	2	6.4	0.0423261	26.2566	3.7	0.566847	0.261803	2.79344	0.0295258	2.54534	0.305965	0.253069	0.05	1.17839	0.417111	1081.9	153.866
PDAC103	50 - 59	no		ProteoGenex	IIB	T3	N1	M0	adenocarcinoma	Case	II	CAUCASIAN		Approved	74.7	2.11247	0.510562	9.74181	18.499	59.3	8.05552	6.8	2.22787	0.3	71.2862	7.6	866.415	494.016	3.52657	0.5	0.3	0.999338	10.7669	19.6124	0.029	33.5293	4.16609	0.539637	0.548012	6.5396	0.0213188	4.62019	0.12	0.0865673	0.400037	0.519171	0.355145	1081.9	163.732
PDAC104	50 - 59	thrombophlebitis		ProteoGenex	IIA	T3	N0	M0	adenocarcinoma	Case	II	CAUCASIAN		Approved	74.7	0.501437	0.226672	7.72745	5.2	59.3	3.6	6.8	0.5108	0.3	42.8	9.21385	519.764	107.997	2	0.5	0.504654	0.5	2	6.4	0.029	28.6372	8.47429	0.546702	0.372075	13.7179	0.0306731	6.15925	0.138787	0.310893	0.288037	2.07538	0.406278	1081.9	73.9
PDAC105	60 - 69			Tissue For Research	IIB	T2	N1		Adenocarcinoma	Case	II	CAUCASIAN	NON-HISPANIC	Approved	74.7	0.2	0.139571	2.95446	5.2	146.118	8.44978	6.8	0.434913	0.3	59.8011	7.6	285.3	43.3276	2.01847	0.5	1.133	0.5	2	25.5052	0.029	8.43614	4.67186	0.4	0.0517001	0.337419	0.005	2.60554	0.151243	0.0483264	0.0716815	0.537224	0.110906	1081.9	73.9
[truncated: 19 more columns]
