# Supplementary material for: Development of a blood-based extracellular vesicle classifier for detection of early-stage pancreatic ductal adenocarcinoma
Source: Commun Med (Lond). 2023 Oct 19;3:146. doi: 10.1038/s43856-023-00351-4 (PMC10587093; doi:10.1038/s43856-023-00351-4)
Supplement: Supplementary file 2 — Supplementary Data 2 [file 43856_2023_351_MOESM2_ESM.xlsx]

## Sheet: Table S2
Supplementary Data 2. Demographic and EV Protein Readings for the Validation Cohort
SubjectID	Subject Age Range	PatientDiagnosis	Medical History	Noted Condition	Biorepository	SubjectCancerStage	T	N	M	Histology	CaseControl	Stage Simplified	Race	Ethnicity	PathologyStatus	AFP | EXO	CA125 | EXO	CA15-3 | EXO	CA19-9 | EXO	CEA | EXO	CYFRA21-1 | EXO	FGF-2 | EXO	HGF | EXO	IL-6 | EXO	IL-8 | EXO	Leptin | EXO	MIF | EXO	OPN | EXO	Prolactin | EXO	SCF | EXO	TGFa | EXO	TNFa | EXO	TRAIL | EXO	Total PSA | EXO	VEGF | EXO	b-HCG | EXO	sFas | EXO	sFasL | EXO	Cathepsin D | EXO	FAPa | EXO	Ferritin | EXO	Galectin-3 | EXO	IGFBP3 | EXO	MIA | EXO	MPO | EXO	SHBG | EXO	TIMP-1 | EXO	TIMP-2 | EXO	Angiostatin | EXO
CTRL546	50 - 59	healthy			iSpecimen						Control		CAUCASIAN	NON-HISPANIC		74.7	0.2	0.03	0.330302	5.2	59.3	7.90745	6.8	0.316615	0.3	87.7565	7.6	288.209	30.2	2	0.5	0.507553	0.5	2	30.3232	0.029	16.7426	5.25771	0.4	0.279535	0.472623	0.005	1.82252	0.161008	0.0332554	0.254118	0.18346	0.154851	1081.9
CTRL547	80 - 89	healthy			iSpecimen						Control		CAUCASIAN	NON-HISPANIC		74.7	0.2	0.104323	2.48498	5.2	59.3	7.90745	6.8	0.283269	0.3	44.4228	7.6	351.523	30.2	2	0.5	0.664711	0.5	3.55634	28.6924	0.029	17.6331	7.26864	0.4	0.186746	0.2257	0.005	1.59219	0.168704	0.03	0.135063	0.272229	0.114391	1081.9
CTRL548	60 - 69	healthy			iSpecimen						Control		CAUCASIAN	NON-HISPANIC		74.7	0.2	0.11619	1.50886	5.21502	128.997	7.90745	6.8	0.274726	0.3	130.108	7.6	289.518	31.048	2	0.5	0.924514	0.5	2	20.4947	0.029	19.2523	3.7	0.4	0.209216	0.105901	0.005	1.16343	0.13478	0.03	0.05	0.141135	0.069584	1081.9
CTRL549	50 - 59	healthy			iSpecimen						Control		CAUCASIAN	NON-HISPANIC		74.7	0.2	0.0368292	0.637892	5.2	69.5618	7.90745	6.8	0.291592	0.3	42.8	7.6	341.376	30.2	2	0.5	0.718277	0.5	2.02589	21.9823	0.029	16.8224	4.26604	0.4	0.202647	0.565954	0.005	2.26617	0.140294	0.03	0.0742833	0.197321	0.0955928	1081.9
CTRL550	50 - 59	healthy			iSpecimen						Control		CAUCASIAN	NON-HISPANIC		74.7	0.667634	0.157241	0.3	5.2	157.872	7.90745	6.8	0.249645	0.402891	71.5597	7.6	285.3	30.2	2.48395	0.5	0.507553	0.5	2	35.5336	0.029	8.4	3.7	0.842301	1.32688	2.61816	0.005	3.21271	0.173502	0.0622659	0.337454	0.396077	0.331014	1081.9
CTRL551	50 - 59	healthy			iSpecimen						Control		CAUCASIAN	NON-HISPANIC		74.7	0.2	0.0993311	1.36792	5.2	59.3	7.90745	6.8	0.383069	0.3	117.031	7.6	285.3	85.6997	2	0.5	0.664711	0.5	2	38.0491	0.029	14.3706	4.26604	0.4	0.109214	0.118178	0.005	1.42838	0.1759	0.03	0.05	0.134678	0.0564586	1081.9
CTRL552	60 - 69	healthy			iSpecimen						Control		CAUCASIAN	NON-HISPANIC		74.7	0.2	1.43479	1.92362	5.2	132.511	7.90745	6.8	0.349961	0.3	507.343	7.6	568.371	96.9045	2.48395	0.5	0.480311	2.00294	2	29.5522	0.029	20.0595	13.1272	0.470978	0.515253	1.95284	0.005	5.91934	0.297141	0.0649001	0.589575	0.457644	0.303664	1081.9
CTRL553	60 - 69	healthy			iSpecimen						Control		CAUCASIAN	NON-HISPANIC		74.7	0.217874	0.114933	3.70788	5.2	59.3	13.8872	6.8	0.463958	0.359584	94.2008	8.17813	597.365	30.8166	3.81518	0.5	0.3	0.501063	2	40.5594	0.0440701	8.4	3.7	0.4	0.238968	0.0806766	0.005	1.86775	0.199011	0.03	0.0806228	0.176919	0.106323	1081.9
CTRL554	80 - 89	healthy			iSpecimen						Control		CAUCASIAN	NON-HISPANIC		74.7	0.2	0.107257	1.65611	5.2	59.3	10.6422	6.8	0.294122	0.3	42.8	9.14756	540.998	30.2	2	0.5	0.37423	0.5	2	21.0221	0.0440701	8.4	3.88637	0.4	0.531546	1.86746	0.005	1.29488	0.144066	0.262481	0.217715	0.336977	0.231289	1081.9
CTRL555	50 - 59	healthy	none		iSpecimen						Control		CAUCASIAN	NON-HISPANIC		74.7	0.429702	0.103384	1.66063	5.2	112.654	13.8872	6.8	0.847085	0.3	94.2008	7.6	285.3	60.4399	5.79708	0.5	0.3	0.722308	2	43.8203	0.0365674	8.4	3.7	0.4	0.100572	0.0746153	0.005	1.34709	0.145257	0.03	0.0671069	0.191622	0.108696	2460.76
CTRL556	50 - 59	healthy	hypothyroid		iSpecimen						Control		CAUCASIAN	NON-HISPANIC		74.7	0.262417	0.0762814	0.484097	5.2	107.149	7.90745	6.8	0.349885	0.3	199.703	7.6	409.831	30.2	2	0.5	0.613579	0.719854	2	36.3867	0.029	27.5607	3.7	0.4	0.41949	0.0934248	0.005	2.68196	0.18128	0.0826017	0.129999	0.23707	0.142126	2463.4
CTRL557	50 - 59	healthy	Grave's		iSpecimen						Control		CAUCASIAN	NON-HISPANIC		74.7	0.2	0.0610367	1.85102	5.2	59.3	13.8872	6.8	0.507805	0.3	228.746	7.6	555.217	48.4107	2.78081	0.5	1.25221	0.5	2	47.5424	0.0290647	22.5496	6.74073	0.4	0.146886	0.236777	0.005	1.63333	0.12	0.056621	0.05	0.171934	0.0774216	1081.9
CTRL558	60 - 69	healthy	Anxiety, OA, Onychomycosis		iSpecimen						Control		CAUCASIAN	NON-HISPANIC		74.7	0.486551	0.22112	3.70428	6.62835	59.3	13.8872	6.8	0.633795	0.3	60.3101	7.6	602.676	45.7463	2	0.5	0.721251	0.5	2.62685	42.9772	0.029	14.3578	5.32623	0.4	0.482595	0.675465	0.005	2.90146	0.165921	0.03	0.271795	0.295347	0.202258	1081.9
CTRL559	50 - 59	healthy	HTN, GERD,		iSpecimen						Control		CAUCASIAN	NON-HISPANIC		74.7	0.2	0.148854	0.3	5.2	59.3	10.6422	6.8	0.410542	0.3	60.3101	7.6	446.991	48.1014	2.24909	0.5	0.804573	0.501063	2	29.0906	0.029	24.3423	5.08493	0.4	0.399726	0.121057	0.005	3.27254	0.206535	0.0469923	0.185729	0.362204	0.165666	1081.9
CTRL560	50 - 59	healthy	carpal tunnel, deafness		iSpecimen						Control		CAUCASIAN	NON-HISPANIC		74.7	0.2	0.159948	1.08434	5.2	59.3	13.8872	6.8	0.728635	0.3	175.6	7.6	285.3	101.495	2	0.5	0.3	0.722308	2	45.9724	0.029	21.9088	3.7	0.4	0.605593	3.22788	0.005	2.03446	0.159951	0.0572748	0.120074	0.348159	0.195547	1081.9
CTRL561	60 - 69	healthy			iSpecimen						Control		CAUCASIAN	NON-HISPANIC		74.7	0.2	0.0514998	1.08434	5.2	59.3	10.6422	6.8	0.523461	0.3	277.895	7.6	484.644	43.5084	2	0.5	0.3	0.501063	2	44.0192	0.029	18.1918	3.7	0.535268	0.478482	3.26144	0.005	1.21397	0.28949	0.0554455	0.264473	0.477028	0.334501	1081.9
CTRL562	60 - 69	healthy	HTN, T2DM, Pain	T2DM	iSpecimen						Control		CAUCASIAN	NON-HISPANIC		74.7	0.2	0.119225	1.08434	5.2	99.2858	11.9	6.8	0.550582	0.3	60.3101	7.6	579.302	33.5727	2	0.5	2.58972	0.5	6.70533	38.8987	0.029	25.6258	3.7	0.4	0.156057	0.163128	0.005	1.03424	0.12848	0.056581	0.05	0.121866	0.0748573	1081.9
CTRL563	50 - 59	healthy	RA		iSpecimen						Control		CAUCASIAN	NON-HISPANIC		74.7	0.2	0.239373	0.3	5.2	59.3	13.8872	6.8	0.467002	0.3	84.2936	7.6	484.644	30.2	2	0.5	1.29179	0.831816	3.83951	34.7931	0.029	30.0023	4.12848	0.4	0.173598	0.322246	0.005	0.856908	0.12	0.03	0.11462	0.160431	0.0758953	1081.9
CTRL564	50 - 59	healthy	HTN, Urinary incontinence, Neuropathy, Anemia, T2DM, GERD	T2DM	iSpecimen						Control		CAUCASIAN	NON-HISPANIC		74.7	0.2	0.0905309	1.94545	5.2	59.3	10.6422	6.8	0.495416	0.3	42.8	7.6	479.245	30.2	2	0.5	0.3	0.5	2	32.1286	0.0290647	8.4	3.7	0.691336	0.760689	1.31679	0.005	0.847052	0.204243	0.0509218	0.232521	0.434901	0.26556	1081.9
CTRL565	60 - 69	healthy	Chronic Allergies, HTN		iSpecimen						Control		CAUCASIAN	NON-HISPANIC		74.7	0.2	0.0514439	1.27729	5.2	59.3	12.4396	6.8	0.481258	0.3	60.3101	7.6	463.426	36.1153	2.78081	0.5	0.3	0.5	2	37.7146	0.029	8.4	3.7	0.4	0.467602	1.7221	0.005	1.06996	0.12	0.122704	0.105236	0.207398	0.202138	1081.9
CTRL566	60 - 69	healthy	Arthritis, HTN,		iSpecimen						Control		CAUCASIAN	NON-HISPANIC		74.7	0.2	0.413027	1.85102	5.2	59.3	10.6422	6.8	0.578912	0.3	408.516	7.6	639.468	36.1153	2	0.5	0.3	1.16203	2	34.9792	0.029	8.4	3.7	0.4	0.0564409	0.0681927	0.005	0.665931	0.12	0.127926	0.05	0.114178	0.0510733	1081.9
CTRL567	70 - 79	healthy	Hypertension		iSpecimen						Control		CAUCASIAN	NON-HISPANIC		74.7	2.42078	0.305941	6.40984	5.2	59.3	13.8872	7.68404	0.438956	0.338096	42.8	396.975	533.129	31.0301	2.78081	0.5	0.3	0.5	2	53.5892	0.029	8.4	3.7	6.28658	0.10989	0.255424	0.0535203	1.72477	0.154445	0.0758419	0.170934	1.60625	0.152049	1081.9
CTRL568	50 - 59	healthy			iSpecimen						Control		CAUCASIAN	NON-HISPANIC		74.7	0.27662	0.0747986	1.27729	5.2	59.3	16.278	7.03445	0.410542	0.380748	142.168	407.668	285.3	215.439	2	0.5	0.804573	0.722308	5.06894	81.5026	0.0440701	20.6905	3.7	11.2951	0.947777	0.68694	0.005	3.62268	0.359775	0.411967	0.273749	3.07578	0.656941	1081.9
CTRL569	50 - 59	healthy	Lisinopril		iSpecimen						Control		AFRICAN-AMERICAN	NON-HISPANIC		74.7	0.217874	0.268396	1.65611	5.2	59.3	13.0329	7.66523	0.410542	0.3	259.742	241.691	564.949	85.0456	3.29799	0.5	2.43942	0.94079	2	76.5207	0.0290647	8.4	12.6871	5.60488	0.389434	2.50429	0.005	2.07513	0.294323	0.368598	0.398874	2.45537	0.296494	1081.9
CTRL570	50 - 59	healthy	Hypertension		iSpecimen						Control		AFRICAN-AMERICAN	NON-HISPANIC		74.7	1.78916	0.397992	2.97138	5.2	59.3	13.8872	41.0748	0.687248	0.893964	94.2008	440.808	612.101	72.1569	2	0.5	0.3	0.943552	2.0839	84.4554	0.0440701	8.4	3.7	20.0859	0.43506	0.538721	0.0465619	2.97463	0.438825	0.475319	0.850376	3.48603	0.657643	1081.9
CTRL571	50 - 59	healthy			iSpecimen						Control		CAUCASIAN	NON-HISPANIC		74.7	3.87226	0.063382	4.79717	5.2	72.1467	16.278	18.0916	0.674489	0.637236	175.6	529.261	451.967	53.3043	4.06816	0.5	9.42412	0.722308	4.27825	67.5821	0.0531705	8.4	25.8122	6.92951	0.214622	0.197954	0.0367392	1.94438	0.239447	0.24202	0.0822624	3.08149	0.291765	1081.9
CTRL572	50 - 59	healthy			iSpecimen						Control		AFRICAN-AMERICAN	NON-HISPANIC		74.7	1.6122	0.0778688	2.22787	5.2	59.3	18.6687	9.48947	0.410542	0.380748	94.2008	421.451	479.245	30.2	2.78081	0.5	5.08315	0.943552	5.20684	63.1664	0.0290647	8.4	20.1966	18.169	0.208059	2.58445	0.005	2.20092	0.315594	0.576588	0.0981647	3.7456	0.395849	1081.9
CTRL573	50 - 59	healthy	Hypertension		iSpecimen						Control		AFRICAN-AMERICAN	NON-HISPANIC		74.7	1.14727	1.04683	1.47023	5.2	72.1467	18.6687	55.3356	0.381697	0.89392	887.934	819.907	639.468	316.305	3.80093	0.5	3.0298	2.66946	2	151.086	0.0290647	71.3614	3.7	29.6199	0.310579	0.580688	0.0700433	2.2938	0.662746	0.981344	0.217657	4.56399	0.52053	1081.9
CTRL574	60 - 69	healthy	Hypertensionn		iSpecimen						Control		AFRICAN-AMERICAN	NON-HISPANIC		74.7	0.706816	0.297889	1.65611	5.2	59.3	13.8872	12.4132	0.660499	0.423448	94.2008	307.846	372.432	38.5349	2	0.5	0.3	1.16203	2	70.7714	0.0290647	8.4	3.7	4.61911	0.218572	0.365878	0.005	1.43613	0.15275	0.401614	0.05	1.67123	0.150048	1081.9
CTRL575	60 - 69	healthy			iSpecimen						Control		CAUCASIAN	NON-HISPANIC		74.7	1.66532	0.152664	5.69662	10.1291	59.3	22.4699	20.8432	0.381697	0.722618	350.055	842.321	285.3	43.3686	2.78081	0.5	0.3	1.37871	4.46341	84.9779	0.0440701	8.4	3.7	6.21486	0.444738	2.30112	0.0389714	3.65239	0.242809	1.27901	0.191078	2.72786	0.321499	1081.9
CTRL576	50 - 59	healthy			iSpecimen						Control		CAUCASIAN	NON-HISPANIC		74.7	1.25509	0.157459	9.58315	5.2	59.3	15.145	11.8383	0.465882	0.380748	118.184	516.236	285.3	36.1153	2	0.5	0.3	0.722308	2.53605	56.296	0.029	8.4	3.7	5.00324	0.505976	0.26729	0.005	3.38782	0.277241	0.2395	0.631129	2.19369	0.360087	1081.9
CTRL577	70 - 79	healthy	Hypertension		iSpecimen						Control		CAUCASIAN	NON-HISPANIC		74.7	1.20109	0.236266	8.3551	5.2	59.3	15.145	20.2768	0.495158	0.380853	697.915	310.047	285.3	261.482	2.78081	0.5	0.3	0.943552	2.26437	36.1847	0.0290647	8.4	3.7	4.00665	0.155884	0.180996	0.005	1.88038	0.140073	0.195306	0.05	1.88506	0.217399	1081.9
CTRL578	60 - 69	healthy	Diabetes Type 2	T2DM	iSpecimen						Control		CAUCASIAN	NON-HISPANIC		74.7	0.935597	0.0407783	1.36792	5.2	107.149	10.0575	6.8	0.447937	0.3	100.834	352.146	409.755	30.2	9.80008	0.5	0.3	0.5	2.5907	47.2001	0.029	8.4	13.0695	2.09571	0.0687115	0.0926784	0.005	1.69604	0.12	0.0711006	0.05	0.647022	0.087836	1081.9
CTRL579	50 - 59	healthy			iSpecimen						Control		CAUCASIAN	NON-HISPANIC		74.7	0.289137	0.156534	0.484097	5.2	152.193	12.2076	6.8	0.464908	0.3	276.716	104.894	409.831	100.602	2.81832	0.5	0.3	2.14691	2	52.4326	0.0342324	8.4	3.7	8.0446	0.290333	0.614034	0.0339707	2.46722	0.258589	0.108793	0.105505	1.73957	0.237247	2207.64
CTRL580	50 - 59	healthy			iSpecimen						Control		AFRICAN-AMERICAN	NON-HISPANIC		74.7	1.09842	0.0468958	3.4318	5.2	128.997	12.2076	9.26757	0.530196	0.30658	148.02	229.289	310.78	286.604	3.13464	0.5	1.91652	1.8562	2	39.8356	0.0705344	8.4	7.44434	14.9146	0.214819	0.293353	0.0709032	3.05588	0.373402	0.267913	0.325678	3.15204	0.313624	1081.9
CTRL581	50 - 59	healthy			iSpecimen						Control		CAUCASIAN	NON-HISPANIC		74.7	1.77995	0.0513456	0.931514	5.2	59.3	12.2076	14.9586	0.383	0.3	269.956	246.906	317.78	36.9686	2	0.5	1.8177	0.861138	2	36.1849	0.029	31.2481	3.7	13.368	0.240164	0.258885	0.0172313	3.85537	0.325818	0.383927	0.18794	2.89301	0.359198	1645.66
CTRL582	60 - 69	healthy			iSpecimen						Control		AFRICAN-AMERICAN	NON-HISPANIC		74.7	0.477031	0.03	0.650607	5.2	93.7438	10.0575	6.8	0.349654	0.3	87.7565	36.1598	303.649	48.1424	2	0.5	1.86802	0.5	2	25.587	0.029	8.4	11.8616	6.3653	0.151467	0.663639	0.0327052	1.83425	0.24311	0.221796	0.0974881	2.09969	0.217434	1081.9
CTRL583	50 - 59	healthy			iSpecimen						Control		AFRICAN-AMERICAN	NON-HISPANIC		74.7	0.289475	0.278146	0.859276	5.2	132.511	10.0575	6.8	0.514215	0.3	71.5597	7.6	409.831	40.7967	2.81832	0.5	1.62319	0.719854	10.7868	46.238	0.029	24.0523	6.4487	0.4	0.186795	1.75806	0.005	2.31388	0.12	0.0850572	0.0914206	0.245485	0.110088	1081.9
CTRL584	70 - 79	healthy			iSpecimen						Control		CAUCASIAN	NON-HISPANIC		74.7	0.262662	0.101594	0.777718	5.2	59.3	10.2154	6.8	0.365626	0.3	71.5597	43.7319	409.831	31.1152	2	0.5	1.72194	0.5	2	25.0425	0.029	8.4	12.3473	4.73295	0.159657	0.404126	0.005	2.28873	0.186745	0.128355	0.103179	1.27161	0.18996	1081.9
CTRL585	60 - 69	healthy			iSpecimen						Control		AFRICAN-AMERICAN	NON-HISPANIC		74.7	0.235757	0.101146	0.934819	5.2	132.511	11.7738	8.05414	0.416038	0.337899	385.416	102.426	589.519	31.9422	2	0.5	0.3	0.5	2	32.9299	0.0499327	8.4	3.7	5.19244	0.103944	0.207118	0.005	2.34495	0.204521	0.365371	0.05	2.23316	0.22405	1081.9
CTRL586	60 - 69	healthy			iSpecimen						Control		AFRICAN-AMERICAN	NON-HISPANIC		74.7	0.678652	0.0320524	7.10385	5.2	107.149	10.0575	13.0798	0.399154	0.369367	255.473	285.953	328.662	36.9686	2.14382	0.5	4.35186	0.861138	2.02589	38.8788	0.0342324	8.4	11.375	13.373	0.25195	0.746951	0.005	2.57769	0.230859	0.31278	0.0556586	2.71583	0.310707	1081.9
CTRL587	60 - 69	healthy			iSpecimen						Control		AFRICAN-AMERICAN	NON-HISPANIC		74.7	0.2	0.179477	2.48297	5.2	59.3	7.90745	6.8	0.266457	0.3	42.8	16.6934	303.781	30.2	2	0.5	1.40178	0.5	4.12552	26.4712	0.029	8.4	8.43298	2.1955	0.228294	2.07304	0.005	1.11518	0.165346	0.153615	0.0620545	0.924242	0.126552	1081.9
CTRL588	60 - 69	healthy			iSpecimen						Control		AFRICAN-AMERICAN	NON-HISPANIC		74.7	0.719265	0.353516	0.63256	5.2	132.511	7.90745	13.2557	0.2	0.590327	247.221	129.157	374.163	85.5693	2.31162	0.5	3.37809	1.003	7.29033	25.4941	0.0415268	40.7115	15.0648	5.13776	0.136142	0.643238	0.0196412	1.05387	0.184841	0.392031	0.0882264	2.18744	0.322205	1081.9
CTRL589	50 - 59	healthy	MIGRAINES,OBESITY		iSpecimen						Control		CAUCASIAN	NON-HISPANIC		74.7	0.2	0.03	1.29147	5.2	194.274	7.91432	6.8	0.568084	0.3	112.885	7.6	372.643	78.8676	3.13073	0.5	0.804292	0.608997	2	31.1307	0.029	11.6663	3.7	0.4	0.102482	0.159549	0.005	1.24585	0.128722	0.15712	0.05	0.344627	0.081097	1081.9
CTRL590	50 - 59	healthy	OBESITY,HYPERLIPIDEMIA,DDD,ARTHRITIS		iSpecimen						Control		CAUCASIAN	NON-HISPANIC		74.7	0.345157	0.222279	1.74791	5.82552	498.788	11.4439	7.03539	0.960671	0.519716	93.6765	7.6	285.3	30.2	6.3521	0.751672	0.3	1.4117	2	47.0874	0.0511038	8.4	3.7	0.402912	0.495204	0.928408	0.005	4.41642	0.19863	0.105352	0.147756	0.360542	0.173191	1081.9
CTRL591	50 - 59	healthy	ARTHRITIS,HYPERTENSION,OBESITY,DIVERTICULITIS		iSpecimen						Control		CAUCASIAN	NON-HISPANIC		74.7	0.344143	0.2443	7.19956	5.2	588.714	11.4439	6.8	0.56768	0.33217	593.064	7.6	333.913	97.1504	4.92898	0.5	1.06783	0.768887	2	26.3979	0.029	13.2597	6.84055	0.4	0.176545	1.24738	0.005	2.26731	0.120282	0.114021	0.05	0.366686	0.11161	1081.9
CTRL592	50 - 59	healthy	OSTEOPENIA,HYPERLIPIDEMIA,MENOPAUSAL SYMPTOMS		iSpecimen						Control		CAUCASIAN	NON-HISPANIC		74.7	0.59226	0.0646923	2.78354	5.2	193.121	5.64066	6.8	0.527592	0.3	42.8	7.6	285.3	51.2849	2.70207	0.5	0.471991	0.608997	2	35.1273	0.029	8.4442	4.45485	0.4	0.05	0.30935	0.005	1.26197	0.153735	0.127415	0.05	0.271249	0.0569168	1081.9
CTRL593	60 - 69	healthy	CAD,ASTHMA,DIABETES,GERD,ED,HYPERLIPIDEMIA,HYPERTENSION,INSOMNIA,LIVER DISEASE,NEUROPATHY	T2DM	iSpecimen						Control		CAUCASIAN	NON-HISPANIC		74.7	0.267458	0.109479	1.29486	5.2	59.3	5.64066	6.8	0.72765	0.3	42.8	10.2435	285.3	30.2	4.9063	0.5	0.3	1.24984	2	25.6952	0.02954	8.4	3.7	2.1007	0.247004	0.159551	0.005	2.18195	0.222608	0.273164	0.429606	0.905403	0.167381	1081.9
CTRL594	70 - 79	healthy	HYPERLIPIDEMIA,ARTHRITIS,HSV 2,OAB,OBESITY		iSpecimen						Control		CAUCASIAN	NON-HISPANIC		74.7	0.605565	0.0489375	13.5012	5.2	498.291	9.17025	6.8	0.648279	0.388416	93.6765	20.0773	285.3	119.037	2.70207	0.5	1.00917	0.5	2	34.9144	0.029	17.5685	6.53951	5.19026	2.80385	5.45051	0.005	1.91718	0.609633	0.262341	0.441224	1.77513	1.44654	1499.04
CTRL595	50 - 59	healthy	overweight		iSpecimen						Control		CAUCASIAN	NON-HISPANIC		74.7	1.7792	0.0541735	4.92388	5.2	294.461	11.4439	6.8	0.445871	0.36966	57.0453	22.4191	383.454	81.6887	3.96434	0.5	2.73439	0.768887	2	35.1015	0.029	26.4036	7.62069	0.684333	0.0947532	0.0660395	0.005	2.14608	0.174287	0.103077	0.0932068	0.626584	0.0954354	1081.9
CTRL596	60 - 69	healthy	asthma,hypertension,obesity		iSpecimen						Control		CAUCASIAN	NON-HISPANIC		74.7	0.56143	0.0944501	2.78354	5.2	420.465	11.4439	6.8	0.756145	0.407189	115.365	10.3949	285.3	136.957	4.3228	0.5	1.06844	1.25181	2	28.9284	0.029	8.4442	3.7	1.85577	0.413463	3.5735	0.005	1.00668	0.242586	0.441521	0.149009	0.50532	0.178942	65513.9
CTRL597	50 - 59	healthy	CKD,HPERTENSION,THYROID DISORDER,DEPRESSION,ANXIETY, PAIN, HEART DISEASE,ACID REFLUX		iSpecimen						Control		CAUCASIAN	NON-HISPANIC		74.7	0.40711	0.25245	8.34474	5.2	303.595	7.91432	7.15237	0.568218	0.3	57.0453	19.6204	285.3	30.2	3.13073	0.5	0.3	0.768887	2	39.8722	0.034612	8.4	3.7	0.4	0.0793963	0.365559	0.005	2.00369	0.190543	0.173191	0.05	0.594856	0.141098	1081.9
CTRL598	50 - 59	healthy			Oregon Health Sciences University						Control					74.7	0.770357	0.168846	0.83392	5.2	59.3	8.1545	6.8	0.495116	0.3	53.3316	7.6	311.255	114.288	2	0.5	3.58307	0.5	3.75582	31.6599	0.029	31.0237	16.9824	0.4	0.206777	0.561957	0.005	2.39845	0.130578	0.0404432	0.05	0.161084	0.113675	1081.9
CTRL599	60 - 69	healthy			Oregon Health Sciences University						Control					74.7	0.946158	0.200508	0.965095	5.2	59.3	13.5101	6.8	0.571134	0.3	76.1793	7.6	467.588	107.691	2	0.5	7.21812	0.764739	2	27.596	0.0474405	33.4092	3.7	0.4	0.0741839	0.11866	0.005	1.33645	0.12	0.03	0.05	0.115207	0.0831106	1081.9
CTRL600	60 - 69	healthy			Oregon Health Sciences University						Control					74.7	0.565165	0.302205	2.92573	5.2	59.3	3.6	6.8	0.638708	0.3	53.3316	7.6	314.514	60.349	2	0.5	0.426887	0.764739	2	30.7885	0.029	12.0601	3.7	0.4	0.13448	0.293871	0.005	2.44803	0.19085	0.03	0.119409	0.232872	0.119963	1081.9
CTRL601	70 - 79	healthy			Oregon Health Sciences University						Control					74.7	1.99786	0.0852622	9.83768	64.6567	426.331	6.92127	6.8	0.405469	0.3	63.0202	7.6	285.3	31.619	2	0.5	2.97126	3.87178	2	23.4781	0.029	12.0416	5.33827	0.4	0.330268	0.156849	0.005	2.04709	0.122453	0.03	0.149351	0.182388	0.119535	11938.5
CTRL602	60 - 69	healthy			Oregon Health Sciences University						Control					74.7	0.271073	0.095763	2.15429	14.3371	59.3	6.92127	6.8	0.50475	0.3	76.1793	7.6	295.3	30.2	2	0.5	2.12563	0.5	2	11.0782	0.029	24.6928	5.12769	0.4	0.564546	0.572068	0.005	3.46118	0.21626	0.03	0.468915	0.216283	0.179881	1081.9
CTRL603	50 - 59	healthy			Oregon Health Sciences University						Control					74.7	0.359444	0.267107	4.69827	5.2	59.3	11.2233	6.8	0.610763	0.3	94.9695	7.6	294.416	64.2375	2	0.5	0.397393	1.22659	2	29.7179	0.241493	19.6305	3.7	0.4	0.41409	0.525779	0.005	2.95359	0.232892	0.03	0.241834	0.312305	0.161815	1081.9
CTRL604	60 - 69	healthy			Oregon Health Sciences University						Control					74.7	0.403561	0.250634	2.28281	7.88164	59.3	11.2233	6.8	0.501514	0.3	76.1793	7.6	285.3	41.2753	2.08838	0.5	0.557707	0.764739	2	31.4116	0.029	18.7841	3.7	1.75823	0.439541	0.293162	0.005	2.89677	0.212165	0.03	0.345787	0.551286	0.258093	1081.9
CTRL605	60 - 69	healthy			Oregon Health Sciences University						Control					74.7	0.477065	0.0476398	2.02523	5.2	72.3092	23.1173	6.8	0.716742	0.3	53.3316	7.6	332.689	30.2	2	0.5	1.86569	0.5	2.00637	49.5893	0.029	11.0535	3.7	0.4	0.32954	0.34257	0.005	2.05896	0.154372	0.03	0.414538	0.218329	0.209254	1208.56
CTRL606	50 - 59	healthy			Oregon Health Sciences University						Control					74.7	0.887639	0.357032	0.97474	5.2	59.3	6.92127	6.8	0.478371	0.3	122.167	7.6	285.3	71.6311	2	0.5	0.3	0.764739	2	22.0534	0.029	8.4	3.7	0.4	0.295904	0.256805	0.005	1.89782	0.173772	0.03	0.339532	0.149797	0.171587	1081.9
CTRL607	60 - 69	healthy			Oregon Health Sciences University						Control					74.7	0.359416	0.156338	3.43552	5.5986	59.3	6.92127	6.8	0.638474	0.3	408.276	7.6	365.236	141.436	2.2716	0.5	0.612192	1.22533	2	24.5895	0.029	27.1736	3.7	0.4	0.236287	0.534857	0.005	1.84966	0.121391	0.03	0.22568	0.200631	0.14973	1081.9
CTRL608	60 - 69	healthy			Oregon Health Sciences University						Control					74.7	1.29713	0.322452	0.97474	5.2	97.9546	11.2233	6.8	0.820063	0.3	152.121	8.9974	287.398	44.2184	2	0.5	2.12848	0.764739	2	30.9618	0.029	13.9739	7.22637	0.4	0.0775002	0.193947	0.005	1.96207	0.129914	0.03	0.05	0.199483	0.0878001	4833.44
CTRL609	60 - 69	healthy			Oregon Health Sciences University						Control					74.7	0.447536	0.241908	1.50369	5.2	59.3	6.92127	6.8	0.691144	0.3	53.3316	7.6	285.3	30.2	2	0.5	0.507929	0.5	2	25.8534	0.029	11.0116	3.7	0.4	0.155025	0.375431	0.005	1.6621	0.12	0.03	0.128559	0.173094	0.130798	1081.9
CTRL610	60 - 69	healthy			Oregon Health Sciences University						Control					74.7	0.653181	0.293191	7.9286	5.2	72.3092	9.65741	35.3221	0.54577	0.3	109.634	7.6	374.103	75.4499	2.08838	0.5	0.44988	0.5	2	33.7042	0.27316	14.8303	3.7	0.4	0.183945	0.0663339	0.005	2.23877	0.12837	0.03	0.566314	0.21194	0.138	1081.9
CTRL611	60 - 69	healthy			Oregon Health Sciences University						Control					74.7	0.2	0.165946	0.971759	5.2	59.3	6.92127	6.8	0.637767	0.3	76.1793	7.6	285.3	30.2	2	0.5	0.3	0.5	2	32.2394	0.029	8.4	3.7	0.4	0.231192	0.378497	0.005	2.23499	0.15523	0.03	0.122535	0.192681	0.133181	1081.9
CTRL612	50 - 59	healthy			Oregon Health Sciences University						Control					74.7	0.673402	0.189068	11.5603	5.2	1104.85	9.96756	6.8	0.468918	0.3	156.314	7.6	285.3	46.0259	5.00366	0.984569	2.48859	1.9481	2	15.3749	0.137647	8.4	5.5396	4.74062	0.846264	2.24318	0.005	4.1984	0.263113	0.140454	0.0920937	1.72858	0.428405	1081.9
CTRL613	60 - 69	healthy			Oregon Health Sciences University						Control					74.7	2.05795	0.321822	9.44246	5.2	257.935	3.6	6.8	0.410041	0.3	85.549	7.6	285.3	30.2	2	0.5	0.743543	0.815763	2.56312	15.8679	0.029	8.4	3.7	4.38351	0.201094	0.701046	0.005	1.46891	0.151105	0.238565	0.0703365	1.88714	0.225652	43959
CTRL614	60 - 69	healthy			Oregon Health Sciences University						Control					74.7	0.216691	0.189492	6.92216	5.2	163.89	21.0395	6.8	0.488674	0.3	120.036	7.6	285.3	30.2	3.76706	0.613255	16.7101	0.658751	2.63719	34.2961	0.0350837	8.4	3.7	0.4	0.2271	0.310862	0.005	2.20815	0.173229	0.0384062	0.130699	0.224193	0.166677	1081.9
CTRL615	60 - 69	healthy			Oregon Health Sciences University						Control					74.7	0.277609	0.356729	1.8184	5.2	163.89	3.6	6.8	0.505921	0.3	138.642	7.6	285.3	30.2	2	0.5	0.332789	1.13276	2	21.6241	0.0350837	8.4	3.7	0.4	0.182616	0.995829	0.005	1.03961	0.12	0.03	0.05	0.163019	0.0849541	1081.9
CTRL616	70 - 79	healthy			Oregon Health Sciences University						Control					74.7	0.764721	0.10548	3.90784	5.2	163.89	3.6	6.8	0.399649	0.3	163.813	7.6	285.3	30.2	2	0.5	0.816372	0.501739	2	19.0446	0.0350837	8.4	11.4821	0.550639	0.952839	0.468775	0.005	5.68115	0.288752	0.059119	0.276769	0.363231	0.417173	1081.9
CTRL617	50 - 59	healthy			Oregon Health Sciences University						Control					74.7	0.551643	0.21372	3.58462	5.2	213.876	3.6	6.8	0.527099	0.3	59.5406	7.6	285.3	30.2	2	0.5	0.3	0.895533	2	28.0244	0.386695	8.78723	3.7	0.4	0.47304	0.876493	0.005	3.77101	0.186189	0.0320238	0.180884	0.296624	0.261274	6009.72
CTRL618	50 - 59	acute pancreatitis	chronic gastritis	Acute Pancreatitis	ProteoGenex						Control		CAUCASIAN			74.7	3.12545	0.520777	0.3	5.2	59.3	6.41909	9.09231	1.64365	0.605531	85.3422	56.8211	285.3	111.256	2.8438	0.5	0.3	3.20221	2	6.4	0.0528437	8.4	3.7	3.21362	0.05	0.248835	0.005	2.67703	0.312312	0.16617	0.070711	2.45553	0.390624	1638.65
CTRL619	50 - 59	acute pancreatitis	chronic bronchitis	Acute Pancreatitis	ProteoGenex						Control		CAUCASIAN			74.7	0.419254	0.215897	0.3	8.0866	59.3	6.41909	6.8	1.48945	0.418587	98.2552	19.1846	285.608	37.7254	2.14831	0.5	0.3	0.765311	2	6.4	0.036264	15.3554	3.7	0.693735	0.294592	0.564103	0.0234564	2.32466	0.217301	0.196232	0.218877	0.561041	0.227113	1188.57
CTRL620	40 - 49	chronic pancreatitis, exacerbation	no	Chronic Pancreatitis	ProteoGenex						Control		CAUCASIAN			74.7	2.15506	1.55539	2.64381	16.0653	816.782	13.9489	24.0498	1.16996	0.794229	7362.77	85.9688	966.262	916.314	7.83414	0.972411	1.78574	12.7655	2	6.4	0.0604965	199.376	7.73837	1.33031	0.336338	0.146507	0.005	3.25126	0.27355	0.291484	0.05	1.40512	0.242227	9480.49
CTRL621	50 - 59	acute pancreatitis	no	Acute Pancreatitis	ProteoGenex						Control		CAUCASIAN			74.7	2.74546	0.198168	0.3	5.2	59.3	6.41909	6.8	0.956862	0.418587	51.0646	33.9827	366.25	47.6684	2.49605	0.5	2.70982	1.40926	2	6.4	0.036264	8.4	3.7	1.90288	0.670146	0.276982	0.005	2.49941	0.436019	0.159653	0.136792	1.56712	0.344069	1423.97
CTRL622	50 - 59	acute pancreatitis	no	Acute Pancreatitis	ProteoGenex						Control		CAUCASIAN			74.7	3.01728	0.441879	0.394931	6.83303	59.3	6.41909	7.53036	1.51315	0.624288	68.9411	30.5479	285.3	91.1724	2.49605	0.5	1.4754	2.05814	2	6.4	0.0477112	8.4	3.7	2.26545	0.591981	0.331281	0.005	2.51602	0.431561	0.180464	0.133262	1.83506	0.464386	1167.32
CTRL623	50 - 59	acute pancreatitis	no	Acute Pancreatitis	ProteoGenex						Control		CAUCASIAN			74.7	2.08536	0.333577	2.95273	5.2	59.3	6.41909	8.31134	1.205	0.344353	68.9411	85.9908	285.3	153.45	2.8438	0.5	0.3	2.22083	2	6.4	0.0294909	8.4	3.7	4.31506	0.581282	1.58711	0.005	3.49604	0.38859	0.487005	0.115072	2.08539	0.513431	1339.39
CTRL624	50 - 59	acute pancreatitis	no	Acute Pancreatitis	ProteoGenex						Control		CAUCASIAN			74.7	0.867686	0.342203	1.87424	5.2	59.3	6.41909	6.8	0.710397	0.493148	203.838	27.982	418.451	39.8444	3.0163	0.5	2.13194	0.925455	2	6.4	0.0419876	44.4423	12.6968	0.550605	0.2065	0.378018	0.0167867	2.32189	0.243203	0.287396	0.0562336	0.554303	0.144064	2132.52
CTRL625	40 - 49	acute pancreatitis	obesity	Acute Pancreatitis	ProteoGenex						Control		CAUCASIAN			74.7	2.85345	0.264364	1.07371	5.2	59.3	6.41909	9.85842	1.59634	0.344353	187.581	72.5743	285.3	53.4463	3.18803	0.5	0.3	1.24754	2	6.4	0.0419876	8.4	3.7	1.32618	0.246984	0.372182	0.005	3.50395	0.291569	0.348693	0.136907	1.5133	0.304404	1081.9
CTRL626	40 - 49	acute pancreatitis	obesity	Acute Pancreatitis	ProteoGenex						Control		CAUCASIAN			74.7	2.25964	0.22347	0.734322	5.2	59.3	6.41909	6.8	1.43015	0.38147	184.909	24.4569	325.65	55.3388	2.14831	0.5	0.3	0.925455	2	6.4	0.0294909	8.4	3.7	0.759963	0.145579	0.269512	0.005	2.23105	0.230228	0.208776	0.0946489	0.800369	0.199464	1081.9
CTRL627	40 - 49	acute pancreatitis	obesity	Acute Pancreatitis	ProteoGenex						Control		CAUCASIAN			74.7	2.1789	0.1269	0.567903	5.2	59.3	6.41909	6.8	1.12297	0.3	85.3422	7.6	364.101	31.7312	2	0.5	0.3	0.5	2	6.4	0.029	8.4	3.7	0.808699	0.300824	0.270047	0.005	3.83548	0.268118	0.141573	0.144283	0.666883	0.282613	1081.9
CTRL628	50 - 59	acute pancreatitis	chronic gastritis, bronchitis	Acute Pancreatitis	ProteoGenex						Control		CAUCASIAN			74.7	1.1867	0.198932	0.567903	5.2	59.3	3.6	7.51157	1.11055	0.3	51.0646	25.7987	315.943	30.2	2	0.5	0.691567	0.526358	2	6.4	0.0419876	8.4	3.7	1.13533	0.245892	0.470201	0.005	1.99065	0.282669	0.398701	0.0586781	0.586055	0.161181	1081.9
PDAC106	50 - 59	pancreatic cancer			Oregon Health Sciences University	IA				Ductal carcinoma	Case	I			Approved	74.7	1.88439	0.296581	8.52664	5.2	59.3	11.6665	6.8	0.433229	0.3	42.8	7.6	347.442	871.654	2	0.5	0.3	2.40552	2	21.0539	0.029	20.4885	4.9793	0.402543	0.593739	5.01763	0.019867	3.96216	0.152337	0.0651339	0.253842	0.407024	0.304457	1081.9
PDAC107	80 - 89	pancreatic cancer			Oregon Health Sciences University	IB				Ductal carcinoma	Case	I			Approved	74.7	1.62527	0.421115	14.4123	5.2	90.9384	11.6665	6.8	0.931827	0.3	126.383	7.6	604.751	213.285	2.75575	0.5	0.3	1.53452	58.5437	45.9558	0.029	22.6505	4.75832	0.4	0.406663	1.61799	0.0315646	2.01747	0.173139	0.127137	0.101382	0.952495	0.3064	1081.9
PDAC108	70 - 79	pancreatic cancer			Oregon Health Sciences University	IA				Ductal carcinoma	Case	I			Approved	74.7	1.42586	0.228971	36.4558	5.2	71.0862	9.02308	6.8	0.706528	0.3	59.2581	7.6	422.912	229.323	2.21094	0.5	0.3	0.674256	7.66625	30.8741	0.029	13.7726	6.1764	0.4	0.465244	0.75848	0.0531216	2.83213	0.176171	0.0558947	0.18021	0.466913	0.288893	1081.9
PDAC109	60 - 69	pancreatic cancer			Oregon Health Sciences University	IB				Ductal carcinoma	Case	I			Approved	74.7	0.867302	0.394617	3.18414	5.2	71.0862	9.02308	6.8	0.733083	0.3	59.2581	7.6	442.89	326.794	2	0.5	0.3	2.05809	8.87315	29.2468	0.029	19.6151	4.09984	0.4	0.404927	2.34515	0.0245833	2.79736	0.193881	0.179585	0.122806	0.630424	0.287863	1252
PDAC110	60 - 69	pancreatic cancer			Oregon Health Sciences University	IB				Ductal carcinoma	Case	I			Approved	74.7	7.13139	0.416848	30.2816	74.6881	59.3	9.02308	6.8	0.519884	0.3	341.825	7.6	873.721	246.962	3.01969	0.5	0.478096	2.2315	2	24.8497	0.029	52.3666	4.09984	0.765685	0.463472	4.07885	0.0178961	4.68723	0.258434	0.0542413	0.294639	0.887572	0.352368	1081.9
PDAC111	50 - 59	pancreatic cancer			Oregon Health Sciences University	IA				Ductal carcinoma	Case	I			Approved	74.7	0.827389	0.262876	168.497	5.2	59.3	5.65501	6.8	0.439745	0.3	42.8	7.6	419.002	125.139	2	0.5	0.3	0.502664	2	10.9776	0.029	8.4	3.7	0.4	0.231892	1.13427	0.005	2.97344	0.165121	0.03	0.0814075	0.264712	0.147451	1081.9
PDAC112	70 - 79	pancreatic cancer			Oregon Health Sciences University	IB				Ductal carcinoma	Case	I			Approved	74.7	0.787473	0.268599	40.7329	8.95003	59.3	8.29842	6.8	0.626575	0.3	114.241	7.6	378.027	305.621	2.21892	0.5	0.3	1.53592	2	10.8494	0.118423	21.3464	5.41081	0.4	0.457484	5.5117	0.005	3.8657	0.275235	0.0631718	0.0953133	0.753916	0.322526	1081.9
PDAC113	60 - 69	pancreatic cancer			Oregon Health Sciences University	IB				Ductal carcinoma	Case	I			Approved	74.7	1.81461	0.170578	73.4488	5.2	59.3	9.02308	6.8	0.2	0.3	42.8	7.6	721.247	120.555	2	0.5	0.319277	0.5	2	6.4	0.029	16.7983	8.01733	0.4	0.316387	3.6278	0.005	2.49643	0.315251	0.154291	0.121885	1.09462	0.379432	1081.9
PDAC114	60 - 69	pancreatic cancer			Oregon Health Sciences University	IB				Ductal carcinoma	Case	I			Approved	74.7	1.79472	0.0993437	4.62394	5.2	71.0862	11.6665	6.8	0.30449	0.3	42.8	7.6	422.134	232.555	2	0.5	0.3	0.502664	2	14.1862	0.029	8.77531	3.7	0.4	0.240373	1.63	0.00837841	3.78413	0.176497	0.092129	0.0717705	0.850214	0.222514	1081.9
PDAC115	50 - 59	pancreatic cancer			Oregon Health Sciences University	IB				Ductal carcinoma	Case	I			Approved	74.7	1.28569	0.265213	129.176	6.33484	59.3	20.718	6.8	0.652945	0.3	155.489	7.6	478.219	263.69	2	0.5	0.3	0.67267	2	40.2341	0.0328543	35.5473	9.1482	0.458904	0.278986	4.4489	0.005	5.00487	0.140077	0.174955	0.116475	1.70865	0.286514	1081.9
PDAC116	70 - 79	pancreatic cancer			BioTheme	IIA				Ductal adenocarcinoma	Case	II	CAUCASIAN		Approved	74.7	1.6272	0.0423125	4.46957	5.2	66.8418	13.2784	6.8	0.294611	0.3	108.675	9.26568	475.913	30.2	2	0.5	0.3	0.5	2	21.3234	0.0717922	8.4	3.7	0.4	0.157093	0.305438	0.005	1.95869	0.172856	0.042726	0.0997665	0.622694	0.122236	1249.74
PDAC117	80 - 89	pancreatic cancer			BioTheme	IIB				Moderately differntiated adenocarcinoma	Case	II	CAUCASIAN		Approved	74.7	0.350202	0.336342	28.2032	5.2	709.359	13.2227	6.8	0.447375	0.380734	85.7119	7.6	416.968	45.6167	108.53	0.5	0.906258	0.604671	5.76378	40.2887	0.0499583	21.7878	7.36944	0.508852	0.30181	10.7186	0.005	3.24465	0.21894	0.103816	0.197143	0.633853	0.20627	1081.9
PDAC118	60 - 69	pancreatic cancer			BioTheme	IIB				Adenocarcinoma	Case	II	CAUCASIAN		Approved	74.7	0.414729	0.116273	17.1479	17.7832	59.3	10.5835	6.8	0.294611	0.3	82.8647	7.6	433.257	31.3295	2	0.5	1.19532	1.29119	2	10.3297	0.042179	8.4	3.7	1.68824	0.942714	27.9222	0.005	3.62218	0.237107	0.180369	0.545147	0.863717	0.464219	1081.9
PDAC119	70 - 79	pancreatic cancer			BioTheme	IIB				Adenocarcinoma	Case	II	CAUCASIAN		Approved	74.7	0.412431	0.1051	42.6912	5.2	59.3	7.22284	6.8	0.46288	0.3	62.0697	10.0854	416.325	30.2	3.39514	0.5	0.932388	0.5	2	36.8106	0.029	52.2438	11.8128	0.4	0.0839742	0.22978	0.005	1.12719	0.145218	0.0932438	0.05	0.331354	0.0686445	1081.9
PDAC120	60 - 69	pancreatic cancer			BioTheme	IIB				Ductal adenocarcinoma	Case	II	CAUCASIAN		Approved	74.7	0.277622	0.301764	56.3145	7.5807	482.604	7.22284	6.8	0.33957	0.412449	62.0697	7.6	285.3	30.2	2	0.5	0.305428	0.5	40.0432	35.5811	0.0325389	8.69917	3.7	0.4	0.155694	0.918908	0.005	3.58085	0.185604	0.145481	0.05	0.436643	0.0895976	1081.9
PDAC121	80 - 89	pancreatic cancer			BioTheme	IIB				Adenocarcinoma	Case	II	CAUCASIAN		Approved	74.7	0.526483	0.283603	39.9136	7.63868	482.604	7.22284	6.8	0.424464	0.3	85.7119	36.2401	632.482	43.7458	2.3938	0.5	1.11907	0.604671	2	34.5619	0.0325389	45.0845	8.53096	0.883055	0.509572	3.5757	0.005	3.95846	0.307589	0.202801	0.181125	1.00782	0.353104	1081.9
PDAC122	40 - 49	pancreatic cancer			BioTheme	IIB				Ductal adenocarcinoma	Case	II	CAUCASIAN		Approved	74.7	0.322327	0.0344432	4.6462	5.2	150.426	8.7493	6.8	0.513984	0.3	57.0547	16.4003	285.3	30.2	2.59686	0.5	0.3	0.5	2	38.025	0.029	8.59989	3.7	0.4	0.231905	0.92329	0.005	1.80348	0.136668	0.0329658	0.0550897	0.286918	0.0912277	1081.9
PDAC123	50 - 59	pancreatic cancer			BioTheme	IIB				Adenocarcinoma	Case	II	CAUCASIAN		Approved	74.7	0.2	0.0894855	9.74819	5.2	59.3	10.5835	6.8	0.399917	0.3	57.0547	7.64612	300.291	30.2	2	0.5	0.492233	0.5	2.84336	28.2207	0.029	12.4426	4.48327	0.4	0.0909093	1.32144	0.005	0.454469	0.12	0.0435917	0.05	0.15212	0.0566574	1081.9
PDAC124	70 - 79	pancreatic cancer			BioTheme	IIB				Ductal adenocarcinoma	Case	II	CAUCASIAN		Approved	74.7	0.445703	0.080016	97.2772	8.02256	97.0453	10.5835	6.8	0.323195	0.3	57.0547	8.41586	400.188	30.2	4.27959	0.5	0.595349	0.5	22.6069	24.8377	0.029	26.5869	5.53233	0.600583	0.180804	5.23189	0.0105302	3.14328	0.342568	0.113349	0.159674	0.915376	0.135563	1081.9
PDAC125	80 - 89	pancreatic cancer			BioTheme	IIB				Ductal carcinoma	Case	II	CAUCASIAN		Approved	74.7	0.662862	0.172667	10.189	5.2	124.527	10.5835	6.8	0.456827	0.3	57.0547	7.6	335.96	30.2	2.17399	0.5	1.09707	0.5	2	42.2086	0.0321143	8.4	3.7	0.4	0.104743	0.531115	0.005	1.13449	0.222785	0.0579854	0.05	0.489227	0.111762	1081.9
PDAC126	80 - 89	pancreatic cancer			Oregon Health Sciences University	IIB				Ductal carcinoma	Case	II			Approved	74.7	0.807375	0.879689	64.1726	21.3182	59.3	9.02308	6.8	0.626752	0.3	59.2581	7.6	398.56	158.833	2	0.5	0.3	1.01689	58.5777	24.0309	0.029	13.1203	4.97858	0.4	0.285814	0.708288	0.0333023	2.41696	0.203863	0.10312	0.118552	0.695333	0.313722	1081.9
PDAC127	70 - 79	pancreatic cancer			Oregon Health Sciences University	IIB				Ductal carcinoma	Case	II			Approved	74.7	0.667709	0.20563	328.99	14.4639	61.4997	42.2628	6.8	0.598558	0.3	79.6529	7.6	378.604	168.835	2.21892	0.5	0.3	0.502664	2.13133	28.736	0.029	8.4	5.85296	0.4	0.48534	1.67872	0.0232903	3.72092	0.169756	0.0504289	0.10583	0.58437	0.218433	1381.53
PDAC128	70 - 79	pancreatic cancer			Oregon Health Sciences University	IIB				Ductal carcinoma	Case	II			Approved	74.7	11.6369	2.5098	3.90867	785.995	169.224	9.02308	6.8	0.852427	0.3	59.2581	7.6	386.394	215.874	2.21892	0.5	0.3	1.18848	3.2505	32.8706	0.0353455	19.1896	4.53957	0.4	0.300718	1.38244	0.0149556	2.84251	0.12	0.0472581	0.069815	0.385727	0.189918	1081.9
PDAC129	50 - 59	pancreatic cancer			Oregon Health Sciences University	IIB				Ductal carcinoma	Case	II			Approved	74.7	0.667709	0.296145	392.631	6.74612	151.307	11.6665	6.8	0.779396	0.5237	85.5936	7.6	311.141	383.418	2.75575	0.5	0.3	1.70793	2	14.7739	0.0328543	12.2539	4.75983	0.4	0.298567	0.75913	0.005	2.8201	0.12	0.039668	0.05	0.4179	0.151384	6384.75
PDAC130	70 - 79	pancreatic cancer			Oregon Health Sciences University	IIA				Ductal carcinoma	Case	II			Approved	74.7	1.75478	0.299636	27.5089	6.74612	112.742	9.02308	6.8	0.719699	0.3	59.2581	7.6	365.598	191.203	2	0.5	0.3	0.5	2	37.58	0.029	9.20899	5.19666	0.541025	0.211636	2.39928	0.0312402	3.24764	0.12	0.098754	0.057749	0.428311	0.185209	1081.9
PDAC131	60 - 69	pancreatic cancer			Oregon Health Sciences University	IIB				Ductal carcinoma	Case	II			Approved	74.7	0.667709	0.406055	123.859	5.2	59.3	8.29842	11.7717	0.499801	0.443593	42.8	7.6	753.414	163.826	2	0.5	0.345725	0.674256	124.939	25.1767	0.029	31.2871	5.41679	0.882314	0.291163	9.72776	0.0111622	4.63921	0.200481	0.0390518	0.138615	1.54481	0.284288	1081.9
PDAC132	50 - 59	pancreatic cancer			Oregon Health Sciences University	IIA				Ductal carcinoma	Case	II			Approved	74.7	2.36195	0.156168	113.787	74.0312	71.0862	9.02308	6.8	0.852358	0.470298	284.17	7.6	460.143	146.214	2.75575	0.5	0.3	1.18848	2	39.09	0.029	24.3771	4.75983	1.0388	0.782027	2.22788	0.00791179	3.66615	0.176953	0.154184	0.121285	0.936381	0.363743	16293.9
PDAC133	80 - 89	pancreatic cancer			Oregon Health Sciences University	IIB				Ductal carcinoma	Case	II			Approved	74.7	2.60193	0.0872356	413.261	8.92514	187.936	11.6665	6.8	0.958205	0.3	42.8	7.6	409.087	137.302	2.21892	0.5	0.3	0.844262	2	49.7634	0.029	14.4216	4.75698	0.4	0.258542	1.14175	0.0157704	2.67407	0.12	0.0682865	0.307732	0.472293	0.234613	1081.9
PDAC134	80 - 89	pancreatic cancer			Oregon Health Sciences University	IIB				Ductal carcinoma	Case	II			Approved	74.7	1.58538	0.527364	660.601	7.4996	89.963	11.6665	6.8	0.505325	0.3	59.2581	7.6	724.744	176.111	2.48562	0.5	0.375312	1.1903	2	31.0903	0.0945047	20.0524	3.7	0.4	0.420836	3.27018	0.0212686	2.70496	0.200759	0.164636	0.189635	0.695579	0.31031	1081.9
PDAC135	60 - 69	pancreatic cancer			Oregon Health Sciences University	IIB				Ductal carcinoma	Case	II			Approved	74.7	0.787473	0.594977	4.21841	30.4174	59.3	5.65501	6.8	0.56026	0.3	42.8	7.6	427.434	850.116	4.85092	0.5	0.3	1.18848	2	30.7313	0.029	13.5562	4.75983	0.4	0.372664	0.769204	0.0559827	4.11329	0.211019	0.0820302	0.505892	0.611313	0.321728	1081.9
[truncated: 20 more columns]
