# Supplementary material for: Development of a blood-based extracellular vesicle classifier for detection of early-stage pancreatic ductal adenocarcinoma
Source: Commun Med (Lond). 2023 Oct 19;3:146. doi: 10.1038/s43856-023-00351-4 (PMC10587093; doi:10.1038/s43856-023-00351-4)
Supplement: Supplementary file 3 — Supplementary Data 3 [file 43856_2023_351_MOESM3_ESM.xlsx]

## Sheet: Table S3
Supplementary Data 3. Pearson-r Correlation Coefficients between EV protein markers
CA125 | EXO	CA15-3 | EXO	CA19-9 | EXO	FGF-2 | EXO	IL-6 | EXO	Leptin | EXO	MIF | EXO	OPN | EXO	Prolactin | EXO	SCF | EXO	TNFa | EXO	TRAIL | EXO	VEGF | EXO	b-HCG | EXO	sFas | EXO	Cathepsin D | EXO	FAPa | EXO	Ferritin | EXO	IGFBP3 | EXO	MIA | EXO	MPO | EXO	SHBG | EXO	TIMP-1 | EXO	TIMP-2 | EXO	Osteopontin | EXO	sE-Selectin | EXO	sHGFR/c-Met | EXO	sHer2 | EXO	sHer3 | EXO	sIL-6Ra | EXO	sNeuropilin-1 | EXO	sPECAM-1 | EXO	sVEGFR1 | EXO	sVEGFR2 | EXO	sVEGFR3 | EXO	sc-Kit/SCFR | EXO	Marker
1	0.14645	0.209548	-0.0291876	0.140171	-0.0302946	0.0347179	0.033469	0.0571948	-0.0320453	0.0871166	0.0920683	-0.146716	0.0943249	0.0449433	0.0717913	0.0333439	-0.00838792	0.132517	0.0206699	0.0400985	0.0225325	0.0996945	0.0202211	0.0450714	0.0591288	0.0926695	0.108792	0.124339	0.0970194	0.132679	0.139517	0.124533	0.139068	-0.0334583	0.0921352	CA125 | EXO
0.14645	1	0.0536294	0.140918	0.044327	0.173005	-0.0353551	0.213438	0.266844	0.129883	-0.0231261	0.420196	-0.123358	0.0980975	0.24214	-0.0130339	-0.00433121	0.0195462	-0.00261032	-0.0163379	0.00491778	-0.0253462	0.0408309	-0.00608721	0.0684096	0.0808202	0.116144	0.196975	-0.167958	0.0959332	0.0938948	0.131622	0.039071	0.288018	-0.100856	0.136752	CA15-3 | EXO
0.209548	0.0536294	1	0.0377899	0.106785	-0.0249388	-0.01186	0.0311703	0.0749388	-0.0150181	-0.0147267	0.0185482	0.0580599	-0.0119125	-0.0149193	0.0901135	0.0886516	0.0452752	0.00109449	0.117379	0.0669801	0.115558	0.0808149	0.103625	-0.00826693	-0.0463711	-0.0359433	-0.00991499	-0.00775968	-0.0390246	-0.0145921	0.0117918	-0.0186151	0.0756624	0.0152729	-0.0402023	CA19-9 | EXO
-0.0291876	0.140918	0.0377899	1	-0.011223	0.268258	0.0344179	0.0696736	0.0160306	0.227055	0.0674857	0.246769	0.0600716	0.00491941	0.102094	0.0610903	0.0448238	0.0217776	0.0487076	0.0413362	0.0482378	0.0653299	0.104573	0.0608026	0.0839906	0.0345282	0.0124928	0.112457	-0.0361013	0.0250274	0.044655	0.164746	-0.00280745	-0.00572097	0.202909	0.0760114	FGF-2 | EXO
0.140171	0.044327	0.106785	-0.011223	1	0.0884956	-0.100158	0.181267	0.132451	0.0200348	-0.150442	0.195988	0.0169383	0.0285194	-0.00472892	0.0242063	0.096208	0.194533	0.123959	0.0773287	0.183085	0.0644311	0.0354223	0.0784499	0.101951	0.00284907	0.0763957	-0.0463216	0.0499411	0.0992813	0.0628499	-0.0575595	0.00850337	-0.0288046	-0.0204809	0.0725486	IL-6 | EXO
-0.0302946	0.173005	-0.0249388	0.268258	0.0884956	1	0.0245189	0.0530852	0.0673108	0.171473	0.0518605	0.587041	-0.0202261	0.00469576	0.0794969	-0.00618148	0.0455184	-0.0232691	0.0634362	-0.00336947	0.0121513	-0.00867797	0.0747282	0.00676596	0.0460241	0.0087206	0.0299672	0.0641799	-0.0594177	0.0856053	-0.0424035	0.0582032	0.0198783	-0.035228	0.0988517	0.0550304	Leptin | EXO
0.0347179	-0.0353551	-0.01186	0.0344179	-0.100158	0.0245189	1	-0.0399421	-0.0674397	0.000341199	0.119808	0.0359731	0.154065	-0.0457133	-0.0636059	0.182189	-0.0422767	-0.0084005	-0.0877218	-0.0199575	0.0449941	-0.0247322	0.249703	-0.0243745	0.0598825	0.0796118	-0.0821562	0.0586605	0.188868	0.0154834	-0.0286164	0.118814	0.290006	0.114956	0.0932653	-0.0261087	MIF | EXO
0.033469	0.213438	0.0311703	0.0696736	0.181267	0.0530852	-0.0399421	1	0.249829	0.0655511	0.0109646	0.1264	-0.099273	-0.00878304	0.187968	0.0674938	0.00685164	0.870178	0.0326205	0.00401517	0.637492	-0.00365896	0.338969	0.0249243	0.766533	0.0574193	0.175142	0.0519458	-0.0804187	0.101151	0.0503206	0.0222503	-0.0337601	0.0952486	-0.00791831	0.0491096	OPN | EXO
0.0571948	0.266844	0.0749388	0.0160306	0.132451	0.0673108	-0.0674397	0.249829	1	0.0725723	-0.0205701	0.327664	-0.10407	0.0417879	0.094509	0.304932	0.344333	0.124233	0.238552	0.393394	0.271371	0.3976	0.222481	0.348053	0.0860543	0.0399849	0.0613516	-0.0154296	-0.0310538	0.0843966	0.11957	-0.0209377	-0.0568097	0.016659	-0.0465623	0.101829	Prolactin | EXO
-0.0320453	0.129883	-0.0150181	0.227055	0.0200348	0.171473	0.000341199	0.0655511	0.0725723	1	0.0442086	0.19194	0.0109508	0.0284576	0.0274367	0.00640175	-0.00943785	0.0272232	-0.0345744	0.000142912	0.044135	-0.00499035	0.0503055	-0.000774656	0.0564655	0.000202581	-0.0350095	0.0374832	-0.0265609	-0.0126726	-0.0196203	0.0433617	0.00867935	0.00346349	-0.00971583	0.00379161	SCF | EXO
0.0871166	-0.0231261	-0.0147267	0.0674857	-0.150442	0.0518605	0.119808	0.0109646	-0.0205701	0.0442086	1	0.0135492	0.152852	-0.00120217	0.0868685	0.0123839	-0.0246118	-0.0250214	-0.0977952	-0.0131568	-0.0251129	-0.000918375	0.00851577	-0.0273444	0.0516164	-0.0415577	-0.030666	-0.0443437	0.0995004	-0.0787159	-0.0596672	0.00780428	0.0230281	-0.0649903	0.13345	-0.0870592	TNFa | EXO
0.0920683	0.420196	0.0185482	0.246769	0.195988	0.587041	0.0359731	0.1264	0.327664	0.19194	0.0135492	1	-0.110376	0.0179419	0.240477	0.0500669	0.0841329	-0.00658665	0.163757	0.0656903	0.0665344	0.0597971	0.113371	0.0668645	0.0392491	0.24903	0.155645	0.0959761	0.0437213	0.220221	0.184681	0.103144	0.122675	0.127959	0.000931726	0.171573	TRAIL | EXO
-0.146716	-0.123358	0.0580599	0.0600716	0.0169383	-0.0202261	0.154065	-0.099273	-0.10407	0.0109508	0.152852	-0.110376	1	-0.0623028	-0.288931	-0.0185145	-0.090529	0.00665652	-0.295073	-0.0384523	-0.080227	-0.0387201	-0.0951974	-0.0673406	-0.0979666	-0.200023	-0.243414	-0.320755	0.27805	-0.268731	-0.23438	-0.130829	-0.117023	-0.175576	0.0656988	-0.286082	VEGF | EXO
0.0943249	0.0980975	-0.0119125	0.00491941	0.0285194	0.00469576	-0.0457133	-0.00878304	0.0417879	0.0284576	-0.00120217	0.0179419	-0.0623028	1	0.04974	-0.0318401	-0.0193627	-0.0118837	0.0716271	-0.0116377	-0.00414425	0.00303709	-0.0484876	-0.0127118	-0.0123665	-0.0275042	0.0418406	0.0357362	-0.0584867	-0.00214995	-0.0154613	0.00644509	0.00618244	0.0576444	-0.0340023	0.0155472	b-HCG | EXO
0.0449433	0.24214	-0.0149193	0.102094	-0.00472892	0.0794969	-0.0636059	0.187968	0.094509	0.0274367	0.0868685	0.240477	-0.288931	0.04974	1	0.0551071	0.0610621	0.0666512	0.129213	0.0497321	0.0896042	0.0489792	0.12245	0.0563194	0.0512904	0.143458	0.145982	0.175058	-0.169919	0.141838	0.154745	0.140929	-0.0321358	0.121319	-0.0655758	0.161611	sFas | EXO
0.0717913	-0.0130339	0.0901135	0.0610903	0.0242063	-0.00618148	0.182189	0.0674938	0.304932	0.00640175	0.0123839	0.0500669	-0.0185145	-0.0318401	0.0551071	1	0.76453	0.136368	0.274709	0.83077	0.572457	0.801554	0.684813	0.80763	0.0997093	0.119907	0.0158239	-0.00593556	0.0445948	0.0980308	0.0995697	0.184901	0.153927	0.0600829	-0.019517	0.0809109	Cathepsin D | EXO
0.0333439	-0.00433121	0.0886516	0.0448238	0.096208	0.0455184	-0.0422767	0.00685164	0.344333	-0.00943785	-0.0246118	0.0841329	-0.090529	-0.0193627	0.0610621	0.76453	1	0.0514434	0.335424	0.898311	0.484839	0.922347	0.475715	0.884659	-0.0154047	0.0644589	0.0493301	0.0170748	-0.0535629	0.112412	0.100826	0.0141203	0.0540342	0.0194693	-0.0474204	0.0957981	FAPa | EXO
-0.00838792	0.0195462	0.0452752	0.0217776	0.194533	-0.0232691	-0.0084005	0.870178	0.124233	0.0272232	-0.0250214	-0.00658665	0.00665652	-0.0118837	0.0666512	0.136368	0.0514434	1	0.0605072	0.0542691	0.734709	0.053144	0.409178	0.0788017	0.795645	0.0371531	0.15444	-0.0415981	0.00354366	0.0678244	0.0417384	-0.0365739	-0.0355555	0.00627762	0.0237781	0.0327556	Ferritin | EXO
0.132517	-0.00261032	0.00109449	0.0487076	0.123959	0.0634362	-0.0877218	0.0326205	0.238552	-0.0345744	-0.0977952	0.163757	-0.295073	0.0716271	0.129213	0.274709	0.335424	0.0605072	1	0.212059	0.232283	0.259596	0.29426	0.246282	-0.0287063	0.211037	0.13774	0.0843546	0.0476678	0.307683	0.256644	0.13578	0.043599	-0.053341	-0.0134154	0.353015	IGFBP3 | EXO
0.0206699	-0.0163379	0.117379	0.0413362	0.0773287	-0.00336947	-0.0199575	0.00401517	0.393394	0.000142912	-0.0131568	0.0656903	-0.0384523	-0.0116377	0.0497321	0.83077	0.898311	0.0542691	0.212059	1	0.537028	0.966985	0.473005	0.946734	-0.0068439	-0.000440393	-0.00566109	-0.0105706	-0.0404657	0.00730036	0.020043	-0.00602375	0.0293465	-0.00499953	-0.0451752	0.00704668	MIA | EXO
0.0400985	0.00491778	0.0669801	0.0482378	0.183085	0.0121513	0.0449941	0.637492	0.271371	0.044135	-0.0251129	0.0665344	-0.080227	-0.00414425	0.0896042	0.572457	0.484839	0.734709	0.232283	0.537028	1	0.528311	0.623993	0.524189	0.603653	0.118878	0.164298	0.0409092	-0.0326179	0.133006	0.0837085	0.059306	0.0592398	0.0549304	0.00719898	0.108374	MPO | EXO
0.0225325	-0.0253462	0.115558	0.0653299	0.0644311	-0.00867797	-0.0247322	-0.00365896	0.3976	-0.00499035	-0.000918375	0.0597971	-0.0387201	0.00303709	0.0489792	0.801554	0.922347	0.053144	0.259596	0.966985	0.528311	1	0.449519	0.901404	-0.0200254	0.0150991	0.022494	-0.000426062	-0.0387516	0.036096	0.0454668	-0.00865137	0.0133205	-0.0158607	-0.0426256	0.0429967	SHBG | EXO
0.0996945	0.0408309	0.0808149	0.104573	0.0354223	0.0747282	0.249703	0.338969	0.222481	0.0503055	0.00851577	0.113371	-0.0951974	-0.0484876	0.12245	0.684813	0.475715	0.409178	0.29426	0.473005	0.623993	0.449519	1	0.532319	0.422225	0.167452	0.0750498	0.104428	-0.0521199	0.14988	0.141226	0.273479	0.231497	0.168245	0.084605	0.134172	TIMP-1 | EXO
0.0202211	-0.00608721	0.103625	0.0608026	0.0784499	0.00676596	-0.0243745	0.0249243	0.348053	-0.000774656	-0.0273444	0.0668645	-0.0673406	-0.0127118	0.0563194	0.80763	0.884659	0.0788017	0.246282	0.946734	0.524189	0.901404	0.532319	1	0.0323337	0.0287257	0.027402	0.0172771	-0.0682682	0.0340374	0.0531927	0.0086585	0.0375785	0.0241719	-0.0294935	0.0385093	TIMP-2 | EXO
0.0450714	0.0684096	-0.00826693	0.0839906	0.101951	0.0460241	0.0598825	0.766533	0.0860543	0.0564655	0.0516164	0.0392491	-0.0979666	-0.0123665	0.0512904	0.0997093	-0.0154047	0.795645	-0.0287063	-0.0068439	0.603653	-0.0200254	0.422225	0.0323337	1	0.0978217	0.216834	0.149498	-0.0530224	0.136462	0.0512098	0.129756	0.144693	0.176533	0.178363	0.0685418	Osteopontin | EXO
0.0591288	0.0808202	-0.0463711	0.0345282	0.00284907	0.0087206	0.0796118	0.0574193	0.0399849	0.000202581	-0.0415577	0.24903	-0.200023	-0.0275042	0.143458	0.119907	0.0644589	0.0371531	0.211037	-0.000440393	0.118878	0.0150991	0.167452	0.0287257	0.0978217	1	0.516245	0.141034	0.155547	0.744275	0.793922	0.218613	0.272325	0.379978	-0.0672096	0.71694	sE-Selectin | EXO
0.0926695	0.116144	-0.0359433	0.0124928	0.0763957	0.0299672	-0.0821562	0.175142	0.0613516	-0.0350095	-0.030666	0.155645	-0.243414	0.0418406	0.145982	0.0158239	0.0493301	0.15444	0.13774	-0.00566109	0.164298	0.022494	0.0750498	0.027402	0.216834	0.516245	1	0.292604	-0.0376417	0.599487	0.590894	0.134016	0.034021	0.340846	0.0116473	0.554129	sHGFR/c-Met | EXO
0.108792	0.196975	-0.00991499	0.112457	-0.0463216	0.0641799	0.0586605	0.0519458	-0.0154296	0.0374832	-0.0443437	0.0959761	-0.320755	0.0357362	0.175058	-0.00593556	0.0170748	-0.0415981	0.0843546	-0.0105706	0.0409092	-0.000426062	0.104428	0.0172771	0.149498	0.141034	0.292604	1	-0.193772	0.159885	0.0940081	0.514106	0.0752408	0.331099	0.0695471	0.179073	sHer2 | EXO
0.124339	-0.167958	-0.00775968	-0.0361013	0.0499411	-0.0594177	0.188868	-0.0804187	-0.0310538	-0.0265609	0.0995004	0.0437213	0.27805	-0.0584867	-0.169919	0.0445948	-0.0535629	0.00354366	0.0476678	-0.0404657	-0.0326179	-0.0387516	-0.0521199	-0.0682682	-0.0530224	0.155547	-0.0376417	-0.193772	1	0.00356218	0.0244171	-0.0636521	0.162005	-0.0928331	0.165184	0.0527151	sHer3 | EXO
0.0970194	0.0959332	-0.0390246	0.0250274	0.0992813	0.0856053	0.0154834	0.101151	0.0843966	-0.0126726	-0.0787159	0.220221	-0.268731	-0.00214995	0.141838	0.0980308	0.112412	0.0678244	0.307683	0.00730036	0.133006	0.036096	0.14988	0.0340374	0.136462	0.744275	0.599487	0.159885	0.00356218	1	0.782656	0.137745	0.136066	0.380154	-0.0685691	0.795024	sIL-6Ra | EXO
0.132679	0.0938948	-0.0145921	0.044655	0.0628499	-0.0424035	-0.0286164	0.0503206	0.11957	-0.0196203	-0.0596672	0.184681	-0.23438	-0.0154613	0.154745	0.0995697	0.100826	0.0417384	0.256644	0.020043	0.0837085	0.0454668	0.141226	0.0531927	0.0512098	0.793922	0.590894	0.0940081	0.0244171	0.782656	1	0.143432	0.0888267	0.230796	-0.0917305	0.741785	sNeuropilin-1 | EXO
0.139517	0.131622	0.0117918	0.164746	-0.0575595	0.0582032	0.118814	0.0222503	-0.0209377	0.0433617	0.00780428	0.103144	-0.130829	0.00644509	0.140929	0.184901	0.0141203	-0.0365739	0.13578	-0.00602375	0.059306	-0.00865137	0.273479	0.0086585	0.129756	0.218613	0.134016	0.514106	-0.0636521	0.137745	0.143432	1	0.194423	0.311056	0.0508884	0.165635	sPECAM-1 | EXO
0.124533	0.039071	-0.0186151	-0.00280745	0.00850337	0.0198783	0.290006	-0.0337601	-0.0568097	0.00867935	0.0230281	0.122675	-0.117023	0.00618244	-0.0321358	0.153927	0.0540342	-0.0355555	0.043599	0.0293465	0.0592398	0.0133205	0.231497	0.0375785	0.144693	0.272325	0.034021	0.0752408	0.162005	0.136066	0.0888267	0.194423	1	0.413626	0.0948567	0.141156	sVEGFR1 | EXO
0.139068	0.288018	0.0756624	-0.00572097	-0.0288046	-0.035228	0.114956	0.0952486	0.016659	0.00346349	-0.0649903	0.127959	-0.175576	0.0576444	0.121319	0.0600829	0.0194693	0.00627762	-0.053341	-0.00499953	0.0549304	-0.0158607	0.168245	0.0241719	0.176533	0.379978	0.340846	0.331099	-0.0928331	0.380154	0.230796	0.311056	0.413626	1	-0.116967	0.365747	sVEGFR2 | EXO
-0.0334583	-0.100856	0.0152729	0.202909	-0.0204809	0.0988517	0.0932653	-0.00791831	-0.0465623	-0.00971583	0.13345	0.000931726	0.0656988	-0.0340023	-0.0655758	-0.019517	-0.0474204	0.0237781	-0.0134154	-0.0451752	0.00719898	-0.0426256	0.084605	-0.0294935	0.178363	-0.0672096	0.0116473	0.0695471	0.165184	-0.0685691	-0.0917305	0.0508884	0.0948567	-0.116967	1	-0.101041	sVEGFR3 | EXO
0.0921352	0.136752	-0.0402023	0.0760114	0.0725486	0.0550304	-0.0261087	0.0491096	0.101829	0.00379161	-0.0870592	0.171573	-0.286082	0.0155472	0.161611	0.0809109	0.0957981	0.0327556	0.353015	0.00704668	0.108374	0.0429967	0.134172	0.0385093	0.0685418	0.71694	0.554129	0.179073	0.0527151	0.795024	0.741785	0.165635	0.141156	0.365747	-0.101041	1	sc-Kit/SCFR | EXO
