# Supplementary material for: Development of a blood-based extracellular vesicle classifier for detection of early-stage pancreatic ductal adenocarcinoma
Source: Commun Med (Lond). 2023 Oct 19;3:146. doi: 10.1038/s43856-023-00351-4 (PMC10587093; doi:10.1038/s43856-023-00351-4)
Supplement: Supplementary file 4 — Supplementary Data 4 [file 43856_2023_351_MOESM4_ESM.xlsx]

## Sheet: Table S4
Supplementary Data 4. Permutation Feature Importance in Cross-Validation for the Training Set in ExoVita Pancreas Classifier
Higher permutation score values indicate greater loss in performance and, therefore, greater importance to the model. For example, randomly shuffling the values of CA19-9 | EXO in cross-validation resulted in a loss in AUC of .0793, on average, from the AUC computed using the observed values of CA19-9 | EXO.
Feature	Permutation Feature Importance			Feature in ExoVita Pancreas final model
	pAUC	AUC	Sensitivity @ 99% Specificity
CA19-9 | EXO	0.1979	0.0793	0.4501	Yes
Prolactin | EXO	0.1751	0.0875	0.3787	Yes
Ferritin | EXO	0.0926	0.0405	0.2064	Yes
Leptin | EXO	0.0359	0.0224	0.0532	Yes
FAPa | EXO	0.0338	0.0115	0.1429	No
CA15-3 | EXO	0.0304	0.0187	0.0636	Yes
sE-Selectin | EXO	0.0155	0.0093	0.0264	No
Cathepsin D | EXO	0.0104	0.0067	-0.0072	No
sHer3 | EXO	0.0077	0.0037	0.0342	Yes
OPN | EXO	0.0072	-0.0005	0.0321	No
sIL-6Ra | EXO	0.0069	0.0029	0.0571	No
FGF-2 | EXO	0.0053	0.0019	0.0018	Yes
sc-Kit/SCFR | EXO	0.0034	0.0031	0.0023	No
TRAIL | EXO	0.0031	0.0008	0.0029	No
TIMP-1 | EXO	-0.0005	-0.0014	0.0048	No
CA125 | EXO	-0.0005	0.0015	0	No
sHGFR/c-Met | EXO	-0.002	-0.0019	-0.0115	No
IGFBP3 | EXO	-0.0062	-0.0013	-0.0151	No
sVEGFR3 | EXO	-0.007	-0.0027	-0.0079	No
IL-6 | EXO	-0.007	-0.0016	-0.0395	No
MIA | EXO	-0.0117	-0.0029	0	No
