# Supplementary material for: Development of a blood-based extracellular vesicle classifier for detection of early-stage pancreatic ductal adenocarcinoma
Source: Commun Med (Lond). 2023 Oct 19;3:146. doi: 10.1038/s43856-023-00351-4 (PMC10587093; doi:10.1038/s43856-023-00351-4)
Supplement: Supplementary file 5 — Supplementary Data 5 [file 43856_2023_351_MOESM5_ESM.xlsx]

## Sheet: Table S5
Supplementary Data 5. Mean and Median CV Values in EV Protein Biomarkers for Perturbation Analysis
Biomarker	CV - Mean	CV - Median
CA125	0.26097	0.187403
CA15-3	0.322306	0.243882
CA19-9	0.300641	0.203361
CEA	0.377095	0.297787
CYFRA21-1	0.347969	0.149634
Cathepsin D	0.305322	0.22946
FAPa	0.363378	0.279976
FGF-2	0.262709	0.177465
Ferritin	0.293719	0.228105
HGF	0.279297	0.21099
IGFBP3	0.245327	0.186978
IL-6	0.268976	0.161375
IL-8	0.290098	0.204631
Leptin	0.297508	0.223769
MIA	0.211275	0.152909
MIF	0.289577	0.20934
MPO	0.233453	0.16066
OPN	0.232759	0.164512
Osteopontin	0.337963	0.258671
Prolactin	0.379083	0.286881
SCF	0.252179	0.201832
SHBG	0.384058	0.306151
TIMP-1	0.22177	0.165209
TIMP-2	0.254516	0.202162
TNFa	0.360579	0.269832
TRAIL	0.321179	0.273512
Tenascin C	0.389009	0.120699
Total PSA	0.327627	0.2003
VEGF	0.240565	0.117787
b-HCG	0.23997	0.178911
sAXL	0.301266	0.236423
sE-Selectin	0.269867	0.2033
sEGFR	0.315068	0.242076
sFas	0.310765	0.173707
sFasL	0.297164	0.175916
sHGFR/c-Met	0.277071	0.195456
sHer2	0.386861	0.205604
sHer3	0.285585	0.183983
sIL-6Ra	0.361188	0.280225
sNeuropilin-1	0.458066	0.388227
sPECAM-1	0.391892	0.251159
sTie-2	0.303775	0.221779
sVEGFR1	0.290277	0.238084
sVEGFR2	0.315797	0.246225
sVEGFR3	0.398462	0.330893
sc-Kit/SCFR	0.340084	0.260522
suPAR	0.286736	0.218637
