# Supplementary material for: Development of a blood-based extracellular vesicle classifier for detection of early-stage pancreatic ductal adenocarcinoma
Source: Commun Med (Lond). 2023 Oct 19;3:146. doi: 10.1038/s43856-023-00351-4 (PMC10587093; doi:10.1038/s43856-023-00351-4)
Supplement: Supplementary file 6 — Supplementary Data 6 [file 43856_2023_351_MOESM6_ESM.xlsx]

## Sheet: Table S6
Supplementary Data 6. ExoVita Pancreas Biomarker Information and Relevance for Cancer
Biomarker	Gene Name	Protein Name	Known role in cancer
CA15-3	MUC-1	Mucin-1	CA15-3 plays a key role in cancer progression. A transmembrane glycoprotein, CA15-3 can be overexpressed or aberrantly glycosylated in cancer. It interacts with pathways that regulate cancer invasion, angiogenesis, metastasis, and apoptosis. These include the MAPK, Akt, p53, and Wnt/ß-catenin pathways.
CA19-9	ST6GALNAC6	Sialyl-Lewis A	CA19-9 represents a family of sialyl transferases initially identified for its elevated expression in cancer. CA19-9 can modify cell surface proteins (e.g., fibulin-1; E-selectin) that regulate cell interactions with matrix or other cells, thus modulating cancer invasion or metastasis.
Ferritin	FTL; FTH1	Ferritin	As an iron storage protein, Ferritin plays roles in tumorigenesis, impacting cancer growth, survival, angiogenesis, and immune function. It regulates pathways, including TGF- β and Wnt/ β-catenin, to affect the EMT transition leading to cancer metastasis.
FGF-2	FGF2	Fibroblast Growth Factor 2	FGF2 is a signaling protein that regulates normal cell growth; its overexpression enables cancer proliferation, invasion, apoptosis, angiogenesis, and metastasis.
sHer3	ERBB3	Human epidermal growth factor receptor 3	HER3 is a receptor protein kinase that modulates signaling pathways crucial to cancer proliferation and metastasis. These include the PI-3K/Akt and Src pathways; HER3 levels affect response to EGFR targeted therapy.
Leptin	LEP	Leptin	Leptin is hormone normally regulating energy and fat storage. In cancer, leptin promotes cancer proliferation, angiogenesis, and metastasis; it also has been linked to formation of cancer stem cells. It may impact multiple signaling pathways, including Jak2-STAT-3, MAPK1/3, PI3K-Akt1, and those inducing IL-6 and IL-8 production.
Prolactin	PRL	Prolactin	Prolactin is a hormone initially linked to milk production, but now known to promote proliferation and survival in cancer. Binding to its receptor can stimulate oncogenic signaling cascades, such as the JAK/STAT pathway.
