# Supplementary material for: Development of a blood-based extracellular vesicle classifier for detection of early-stage pancreatic ductal adenocarcinoma
Source: Commun Med (Lond). 2023 Oct 19;3:146. doi: 10.1038/s43856-023-00351-4 (PMC10587093; doi:10.1038/s43856-023-00351-4)
Supplement: Supplementary file 7 — Supplementary Data 7 [file 43856_2023_351_MOESM7_ESM.xlsx]

## Sheet: Table S7
Supplementary Data 7. Performance of ExoVita O=Pancreas Classifier at All Possible Thresholds (Cutoffs) from the Training Set
Detailed information of model performane at all possible thresolds set on the training set. Briefly, the threhold is selected from the ExoVita Score on the training set and then the performance is estimated in both datasets.
ExoVita Score Threshold	Training - Specificity	Training - Sensitivity	Validation - Specificity	Validation - Sensitivity
0.999954	1	0	1	0
0.999886	1	0.00952381	1	0
0.999879	1	0.0190476	1	0
0.99981	1	0.0285714	1	0
0.999767	1	0.0380952	1	0
0.999504	1	0.047619	1	0
0.999488	1	0.0571429	1	0
0.999476	1	0.0666667	1	0
0.99939	1	0.0761905	1	0
0.999326	1	0.0857143	1	0
0.998905	1	0.0952381	1	0
0.99795	1	0.104762	1	0
0.99752	1	0.114286	1	0
0.996964	1	0.12381	1	0.0333333
0.996719	1	0.133333	1	0.0333333
0.996686	1	0.142857	1	0.0333333
0.996474	1	0.152381	1	0.0333333
0.996199	1	0.161905	1	0.0333333
0.995565	1	0.171429	1	0.0666667
0.995399	1	0.180952	1	0.0666667
0.994863	1	0.190476	1	0.0666667
0.994782	1	0.2	1	0.0666667
0.994031	1	0.209524	1	0.0666667
0.993301	1	0.219048	1	0.133333
0.992576	1	0.228571	1	0.133333
0.989768	1	0.238095	1	0.2
0.988993	1	0.247619	1	0.2
0.988129	1	0.257143	1	0.2
0.987586	1	0.266667	1	0.2
0.987262	1	0.27619	1	0.2
0.985766	1	0.285714	1	0.2
0.985752	1	0.295238	1	0.2
0.985716	0.998165	0.295238	1	0.2
0.984151	0.998165	0.304762	1	0.233333
0.983552	0.998165	0.314286	1	0.233333
0.981617	0.998165	0.32381	1	0.233333
0.98139	0.998165	0.333333	1	0.233333
0.980724	0.998165	0.342857	1	0.266667
0.980417	0.998165	0.352381	1	0.266667
0.979787	0.998165	0.361905	1	0.266667
0.978614	0.998165	0.371429	1	0.266667
0.977343	0.998165	0.380952	1	0.266667
0.975879	0.998165	0.390476	1	0.266667
0.974408	0.998165	0.4	1	0.266667
0.973941	0.998165	0.409524	1	0.266667
0.972637	0.998165	0.419048	0.987952	0.266667
0.97216	0.998165	0.428571	0.987952	0.266667
0.971339	0.998165	0.438095	0.987952	0.266667
0.957842	0.998165	0.447619	0.987952	0.3
0.954314	0.998165	0.457143	0.987952	0.3
0.950971	0.998165	0.466667	0.987952	0.333333
0.947851	0.998165	0.47619	0.987952	0.366667
0.947758	0.998165	0.485714	0.987952	0.366667
0.947591	0.998165	0.495238	0.987952	0.366667
0.940424	0.998165	0.504762	0.987952	0.366667
0.92756	0.998165	0.514286	0.987952	0.4
0.926942	0.998165	0.52381	0.987952	0.4
0.926277	0.998165	0.533333	0.987952	0.4
0.923355	0.998165	0.542857	0.987952	0.4
0.918226	0.998165	0.552381	0.987952	0.433333
0.911234	0.998165	0.561905	0.987952	0.433333
0.910123	0.998165	0.571429	0.987952	0.433333
0.883108	0.998165	0.580952	0.987952	0.466667
0.881751	0.998165	0.590476	0.987952	0.466667
0.860333	0.998165	0.6	0.987952	0.5
0.851977	0.99633	0.6	0.987952	0.5
0.837417	0.994495	0.6	0.987952	0.533333
0.836104	0.994495	0.609524	0.987952	0.533333
0.833354	0.994495	0.619048	0.987952	0.533333
0.799356	0.994495	0.628571	0.987952	0.566667
0.785368	0.992661	0.628571	0.987952	0.566667
0.772858	0.990826	0.628571	0.987952	0.566667
0.772117	0.990826	0.638095	0.987952	0.566667
0.749858	0.990826	0.647619	0.987952	0.566667
0.698226	0.990826	0.657143	0.987952	0.633333
0.682746	0.990826	0.666667	0.987952	0.633333
0.666096	0.988991	0.666667	0.987952	0.633333
0.664571	0.988991	0.67619	0.987952	0.633333
0.653988	0.987156	0.67619	0.987952	0.633333
0.646906	0.987156	0.685714	0.975904	0.633333
0.636497	0.987156	0.695238	0.975904	0.633333
0.615361	0.985321	0.695238	0.975904	0.666667
0.611814	0.983486	0.695238	0.975904	0.666667
0.590636	0.983486	0.704762	0.975904	0.733333
0.585777	0.981651	0.704762	0.975904	0.733333
0.547809	0.981651	0.714286	0.975904	0.733333
0.544774	0.981651	0.72381	0.975904	0.733333
0.536261	0.981651	0.733333	0.975904	0.766667
0.51932	0.981651	0.742857	0.975904	0.766667
0.517374	0.981651	0.752381	0.975904	0.766667
0.494642	0.981651	0.761905	0.975904	0.766667
0.493224	0.979817	0.761905	0.975904	0.766667
0.490329	0.977982	0.761905	0.975904	0.766667
0.485312	0.976147	0.761905	0.975904	0.766667
0.466675	0.976147	0.771429	0.975904	0.766667
0.446378	0.974312	0.771429	0.975904	0.833333
0.433414	0.974312	0.780952	0.975904	0.833333
0.428045	0.974312	0.790476	0.975904	0.833333
0.423837	0.972477	0.790476	0.975904	0.833333
0.396728	0.970642	0.790476	0.975904	0.833333
0.395974	0.968807	0.790476	0.975904	0.833333
0.392543	0.968807	0.8	0.975904	0.833333
0.383472	0.968807	0.809524	0.975904	0.833333
0.381002	0.968807	0.819048	0.975904	0.833333
0.37814	0.968807	0.828571	0.975904	0.833333
0.376118	0.966972	0.828571	0.975904	0.833333
0.374951	0.966972	0.838095	0.975904	0.833333
0.373959	0.965138	0.838095	0.975904	0.833333
0.356712	0.965138	0.847619	0.975904	0.866667
0.35301	0.963303	0.847619	0.975904	0.866667
0.340768	0.963303	0.857143	0.975904	0.866667
0.337623	0.963303	0.866667	0.975904	0.866667
0.328397	0.963303	0.87619	0.975904	0.866667
0.321566	0.963303	0.885714	0.963855	0.866667
0.306101	0.963303	0.895238	0.963855	0.866667
0.297428	0.961468	0.895238	0.963855	0.866667
0.289916	0.961468	0.904762	0.963855	0.866667
0.260202	0.959633	0.904762	0.963855	0.866667
0.259848	0.957798	0.904762	0.963855	0.866667
0.259822	0.955963	0.904762	0.963855	0.866667
0.256984	0.954128	0.904762	0.963855	0.866667
0.250317	0.952294	0.904762	0.963855	0.866667
0.241056	0.950459	0.904762	0.963855	0.866667
0.235183	0.948624	0.904762	0.963855	0.866667
0.215865	0.946789	0.904762	0.963855	0.9
0.212069	0.944954	0.904762	0.963855	0.9
0.198886	0.943119	0.904762	0.951807	0.9
0.19241	0.941284	0.904762	0.939759	0.9
0.187807	0.93945	0.904762	0.939759	0.9
0.182088	0.937615	0.904762	0.939759	0.9
0.176243	0.937615	0.914286	0.939759	0.9
0.173979	0.93578	0.914286	0.939759	0.9
0.171721	0.933945	0.914286	0.939759	0.9
0.167368	0.93211	0.914286	0.927711	0.9
0.162466	0.930275	0.914286	0.927711	0.9
0.161994	0.930275	0.92381	0.927711	0.9
0.161667	0.92844	0.92381	0.927711	0.9
0.161196	0.926606	0.92381	0.927711	0.9
0.160811	0.924771	0.92381	0.927711	0.9
0.159275	0.922936	0.92381	0.927711	0.9
0.156938	0.921101	0.92381	0.927711	0.9
0.156725	0.919266	0.92381	0.927711	0.9
0.154382	0.917431	0.92381	0.927711	0.9
0.152706	0.915596	0.92381	0.927711	0.9
0.150562	0.913761	0.92381	0.927711	0.9
0.148121	0.913761	0.933333	0.927711	0.9
0.146579	0.911927	0.933333	0.927711	0.9
0.144644	0.910092	0.933333	0.927711	0.9
0.139556	0.908257	0.933333	0.927711	0.9
0.134502	0.906422	0.933333	0.927711	0.9
0.127023	0.904587	0.933333	0.927711	0.9
0.127002	0.902752	0.933333	0.927711	0.9
0.122553	0.902752	0.942857	0.927711	0.9
0.121422	0.900917	0.942857	0.927711	0.9
0.121196	0.899083	0.942857	0.927711	0.9
0.120041	0.897248	0.942857	0.927711	0.9
0.114914	0.895413	0.942857	0.915663	0.9
0.110188	0.893578	0.942857	0.903614	0.9
0.107522	0.893578	0.952381	0.903614	0.9
0.106979	0.891743	0.952381	0.903614	0.9
0.106508	0.889908	0.952381	0.903614	0.9
0.106171	0.888073	0.952381	0.903614	0.9
0.101501	0.886239	0.952381	0.903614	0.9
0.101197	0.884404	0.952381	0.903614	0.9
0.10109	0.882569	0.952381	0.903614	0.9
0.0972173	0.880734	0.952381	0.903614	0.9
0.0956148	0.878899	0.952381	0.903614	0.9
0.0953431	0.877064	0.952381	0.903614	0.9
0.0945996	0.875229	0.952381	0.903614	0.9
0.0933997	0.873394	0.952381	0.903614	0.9
0.091047	0.87156	0.952381	0.903614	0.9
0.0895138	0.869725	0.952381	0.903614	0.9
0.0889982	0.86789	0.952381	0.903614	0.933333
0.087601	0.866055	0.952381	0.903614	0.933333
0.0842188	0.86422	0.952381	0.891566	0.933333
0.0836937	0.862385	0.952381	0.891566	0.933333
0.0831748	0.86055	0.952381	0.891566	0.933333
0.0815165	0.858716	0.952381	0.891566	0.933333
0.0815056	0.856881	0.952381	0.891566	0.933333
0.0814168	0.855046	0.952381	0.891566	0.933333
0.0760882	0.855046	0.961905	0.891566	0.933333
0.074069	0.853211	0.961905	0.891566	0.933333
0.0718388	0.851376	0.961905	0.879518	0.933333
0.071605	0.849541	0.961905	0.879518	0.933333
0.0701719	0.847706	0.961905	0.86747	0.933333
0.0701604	0.845872	0.961905	0.86747	0.933333
0.0659989	0.844037	0.961905	0.843373	0.933333
0.0650261	0.842202	0.961905	0.831325	0.933333
0.0632632	0.840367	0.961905	0.807229	0.933333
0.0627282	0.838532	0.961905	0.807229	0.933333
0.0620775	0.836697	0.961905	0.807229	0.933333
0.0608504	0.834862	0.961905	0.807229	0.933333
0.0606682	0.833028	0.961905	0.807229	0.933333
0.0566588	0.831193	0.961905	0.783133	0.933333
0.0525797	0.829358	0.961905	0.771084	0.966667
0.0525221	0.827523	0.961905	0.771084	0.966667
0.0521455	0.825688	0.961905	0.771084	0.966667
0.0509267	0.823853	0.961905	0.759036	0.966667
0.0500246	0.822018	0.961905	0.73494	0.966667
0.0491483	0.820183	0.961905	0.73494	0.966667
0.0479451	0.818349	0.961905	0.73494	0.966667
0.047268	0.816514	0.961905	0.73494	0.966667
0.0465801	0.814679	0.961905	0.73494	0.966667
0.0455395	0.812844	0.961905	0.73494	0.966667
0.0447842	0.811009	0.961905	0.73494	0.966667
0.0445235	0.809174	0.961905	0.73494	0.966667
0.0442115	0.807339	0.961905	0.73494	0.966667
0.0437801	0.805505	0.961905	0.73494	0.966667
0.0435769	0.80367	0.961905	0.73494	0.966667
0.0434644	0.801835	0.961905	0.73494	0.966667
0.0432155	0.8	0.961905	0.73494	0.966667
0.0427951	0.798165	0.961905	0.73494	0.966667
0.0425309	0.79633	0.961905	0.73494	0.966667
0.0422089	0.794495	0.961905	0.73494	0.966667
0.0420044	0.792661	0.961905	0.73494	0.966667
0.0413447	0.790826	0.961905	0.722892	0.966667
0.040554	0.788991	0.961905	0.722892	0.966667
0.0393948	0.787156	0.961905	0.722892	0.966667
0.0393433	0.785321	0.961905	0.722892	0.966667
0.0392304	0.783486	0.961905	0.722892	0.966667
0.0390949	0.781651	0.961905	0.722892	0.966667
0.0381446	0.779817	0.961905	0.722892	0.966667
0.0372517	0.777982	0.961905	0.710843	0.966667
0.036545	0.777982	0.971429	0.710843	0.966667
0.0331878	0.776147	0.971429	0.698795	0.966667
0.0330052	0.774312	0.971429	0.698795	0.966667
0.0324337	0.772477	0.971429	0.698795	0.966667
0.031368	0.770642	0.971429	0.698795	0.966667
0.0307876	0.768807	0.971429	0.698795	0.966667
0.0305875	0.768807	0.980952	0.698795	0.966667
0.0301601	0.766972	0.980952	0.698795	0.966667
0.0297574	0.765138	0.980952	0.698795	0.966667
0.0286676	0.763303	0.980952	0.698795	0.966667
0.0286586	0.761468	0.980952	0.698795	0.966667
0.0285688	0.759633	0.980952	0.698795	0.966667
0.0280374	0.757798	0.980952	0.698795	0.966667
0.027974	0.755963	0.980952	0.698795	0.966667
0.0275853	0.754128	0.980952	0.698795	0.966667
0.0274829	0.752294	0.980952	0.698795	0.966667
0.0259828	0.750459	0.980952	0.698795	0.966667
0.0259328	0.748624	0.980952	0.698795	0.966667
0.0256094	0.746789	0.980952	0.698795	0.966667
0.02555	0.744954	0.980952	0.698795	0.966667
0.0254389	0.743119	0.980952	0.698795	0.966667
0.0252511	0.741284	0.980952	0.698795	0.966667
0.0251837	0.73945	0.980952	0.698795	0.966667
0.0247935	0.737615	0.980952	0.686747	0.966667
0.0246741	0.73578	0.980952	0.686747	0.966667
0.0246018	0.733945	0.980952	0.686747	0.966667
0.0244898	0.73211	0.980952	0.686747	0.966667
0.0240897	0.730275	0.980952	0.686747	0.966667
0.0240449	0.72844	0.980952	0.686747	0.966667
0.0238486	0.726606	0.980952	0.686747	0.966667
0.0236878	0.724771	0.980952	0.686747	0.966667
0.0234506	0.722936	0.980952	0.686747	0.966667
0.0231345	0.721101	0.980952	0.686747	0.966667
0.0230728	0.719266	0.980952	0.686747	0.966667
0.0227456	0.717431	0.980952	0.686747	0.966667
0.0226334	0.715596	0.980952	0.686747	0.966667
0.0219169	0.713761	0.980952	0.686747	0.966667
0.0198695	0.711927	0.980952	0.674699	0.966667
0.0189874	0.710092	0.980952	0.674699	0.966667
0.0186712	0.708257	0.980952	0.662651	0.966667
0.0183933	0.706422	0.980952	0.662651	0.966667
0.0182605	0.704587	0.980952	0.662651	0.966667
0.0182314	0.702752	0.980952	0.662651	0.966667
0.0181298	0.700917	0.980952	0.662651	0.966667
0.0179439	0.699083	0.980952	0.662651	0.966667
0.0173217	0.697248	0.980952	0.662651	0.966667
0.0171339	0.695413	0.980952	0.662651	0.966667
0.0167957	0.693578	0.980952	0.662651	0.966667
0.0165076	0.691743	0.980952	0.650602	0.966667
0.0161589	0.689908	0.980952	0.650602	0.966667
0.0160106	0.688073	0.980952	0.650602	0.966667
0.0158462	0.686239	0.980952	0.638554	0.966667
0.0157944	0.684404	0.980952	0.638554	0.966667
0.0157054	0.682569	0.980952	0.638554	0.966667
0.0151191	0.680734	0.980952	0.638554	0.966667
0.0148965	0.678899	0.980952	0.638554	0.966667
0.0148569	0.677064	0.980952	0.638554	0.966667
0.0147187	0.675229	0.980952	0.638554	0.966667
0.0147143	0.673394	0.980952	0.638554	0.966667
0.0146036	0.67156	0.980952	0.638554	0.966667
0.0144958	0.669725	0.980952	0.638554	0.966667
0.014312	0.66789	0.980952	0.638554	0.966667
0.0143018	0.66789	0.990476	0.638554	0.966667
0.0142656	0.666055	0.990476	0.638554	0.966667
0.0138574	0.66422	0.990476	0.626506	0.966667
0.0138382	0.662385	0.990476	0.626506	0.966667
0.0137633	0.66055	0.990476	0.626506	0.966667
0.0137423	0.658716	0.990476	0.626506	0.966667
0.0136254	0.656881	0.990476	0.626506	0.966667
0.0130662	0.655046	0.990476	0.614458	0.966667
0.012983	0.653211	0.990476	0.60241	0.966667
0.012869	0.651376	0.990476	0.60241	0.966667
0.0127176	0.649541	0.990476	0.60241	0.966667
0.0124289	0.647706	0.990476	0.60241	0.966667
0.012369	0.645872	0.990476	0.60241	0.966667
0.0122203	0.644037	0.990476	0.60241	0.966667
0.0121741	0.642202	0.990476	0.60241	0.966667
0.0120496	0.640367	0.990476	0.60241	0.966667
0.0119454	0.638532	0.990476	0.60241	0.966667
0.0119278	0.636697	0.990476	0.60241	0.966667
0.0119075	0.634862	0.990476	0.60241	0.966667
0.0118247	0.633028	0.990476	0.60241	0.966667
0.01159	0.631193	0.990476	0.60241	0.966667
0.0114112	0.629358	0.990476	0.60241	0.966667
0.0113938	0.627523	0.990476	0.60241	0.966667
0.0111957	0.625688	0.990476	0.60241	0.966667
0.0110792	0.623853	0.990476	0.60241	0.966667
0.0109979	0.622018	0.990476	0.60241	0.966667
0.0109265	0.620183	0.990476	0.590361	0.966667
0.0108872	0.618349	0.990476	0.590361	0.966667
0.0107599	0.616514	0.990476	0.578313	1
0.0107526	0.614679	0.990476	0.578313	1
0.0107141	0.612844	0.990476	0.578313	1
0.0106469	0.611009	0.990476	0.578313	1
0.0106212	0.609174	0.990476	0.578313	1
0.0105712	0.607339	0.990476	0.578313	1
0.0105327	0.605505	0.990476	0.578313	1
0.0104779	0.60367	0.990476	0.578313	1
0.0104265	0.601835	0.990476	0.578313	1
0.0103326	0.6	0.990476	0.578313	1
0.010148	0.598165	0.990476	0.578313	1
0.0101231	0.59633	0.990476	0.578313	1
0.00971847	0.594495	0.990476	0.566265	1
0.00967358	0.592661	0.990476	0.566265	1
0.00956891	0.590826	0.990476	0.566265	1
0.00954543	0.588991	0.990476	0.566265	1
0.00950035	0.587156	0.990476	0.566265	1
0.0093524	0.585321	0.990476	0.566265	1
0.00934313	0.583486	0.990476	0.566265	1
0.00930733	0.581651	0.990476	0.566265	1
0.00913469	0.579817	0.990476	0.566265	1
0.00904526	0.577982	0.990476	0.554217	1
0.00893498	0.576147	0.990476	0.554217	1
0.00877357	0.574312	0.990476	0.554217	1
0.0087178	0.572477	0.990476	0.554217	1
0.00865525	0.570642	0.990476	0.554217	1
0.00864501	0.568807	0.990476	0.554217	1
0.00862408	0.566972	0.990476	0.554217	1
0.00858305	0.565138	0.990476	0.554217	1
0.00855832	0.563303	0.990476	0.554217	1
0.00838714	0.561468	0.990476	0.554217	1
0.00818307	0.559633	0.990476	0.554217	1
0.00804956	0.557798	0.990476	0.542169	1
0.00803799	0.555963	0.990476	0.542169	1
0.00801226	0.554128	0.990476	0.542169	1
0.00788126	0.552294	0.990476	0.542169	1
0.00781705	0.550459	0.990476	0.542169	1
0.007796	0.548624	0.990476	0.542169	1
0.00758576	0.546789	0.990476	0.542169	1
0.0074399	0.544954	0.990476	0.542169	1
0.007439	0.543119	0.990476	0.542169	1
0.00737503	0.541284	0.990476	0.53012	1
0.00736812	0.53945	0.990476	0.53012	1
0.00724758	0.537615	0.990476	0.53012	1
0.00712473	0.53578	0.990476	0.53012	1
0.00698316	0.533945	0.990476	0.53012	1
0.00695602	0.53211	0.990476	0.53012	1
0.00683445	0.530275	0.990476	0.53012	1
0.00677197	0.52844	0.990476	0.53012	1
0.00672536	0.526606	0.990476	0.53012	1
0.00669572	0.524771	0.990476	0.53012	1
0.00658657	0.522936	0.990476	0.518072	1
0.00654272	0.521101	0.990476	0.518072	1
0.00643223	0.519266	0.990476	0.518072	1
0.00642521	0.517431	0.990476	0.518072	1
0.00640325	0.515596	0.990476	0.518072	1
0.00630473	0.513761	0.990476	0.506024	1
0.00616345	0.511927	0.990476	0.506024	1
0.00614993	0.510092	0.990476	0.506024	1
0.00609876	0.508257	0.990476	0.506024	1
0.00608367	0.506422	0.990476	0.506024	1
0.00600922	0.504587	0.990476	0.493976	1
0.00594859	0.502752	0.990476	0.493976	1
0.00585665	0.500917	0.990476	0.493976	1
0.00572468	0.499083	0.990476	0.46988	1
0.00570036	0.497248	0.990476	0.46988	1
0.00557169	0.495413	0.990476	0.457831	1
0.00547112	0.493578	0.990476	0.457831	1
0.00546599	0.491743	0.990476	0.457831	1
0.00545521	0.489908	0.990476	0.457831	1
0.00539966	0.488073	0.990476	0.457831	1
0.00534406	0.486239	0.990476	0.457831	1
0.00532696	0.484404	0.990476	0.457831	1
0.00530342	0.482569	0.990476	0.457831	1
0.00530108	0.480734	0.990476	0.457831	1
0.0052943	0.478899	0.990476	0.457831	1
0.00526755	0.477064	0.990476	0.457831	1
0.00513214	0.475229	0.990476	0.445783	1
0.00508173	0.473394	0.990476	0.445783	1
0.00504103	0.47156	0.990476	0.445783	1
0.00497017	0.469725	0.990476	0.445783	1
0.00495471	0.46789	0.990476	0.445783	1
0.00488327	0.466055	0.990476	0.445783	1
0.00487797	0.46422	0.990476	0.445783	1
0.00480491	0.462385	0.990476	0.445783	1
0.00480422	0.46055	0.990476	0.445783	1
0.00472489	0.458716	0.990476	0.445783	1
0.00463415	0.456881	0.990476	0.433735	1
0.00461024	0.455046	0.990476	0.433735	1
0.0044994	0.453211	0.990476	0.421687	1
0.00449304	0.451376	0.990476	0.421687	1
0.00447456	0.449541	0.990476	0.421687	1
0.00443375	0.447706	0.990476	0.421687	1
0.00427347	0.445872	0.990476	0.421687	1
0.00425992	0.444037	0.990476	0.421687	1
0.00417835	0.442202	0.990476	0.409639	1
0.00416331	0.440367	0.990476	0.409639	1
0.00410761	0.438532	0.990476	0.409639	1
0.00409733	0.436697	0.990476	0.409639	1
0.00406396	0.434862	0.990476	0.409639	1
0.00397166	0.433028	0.990476	0.409639	1
0.00396217	0.431193	0.990476	0.409639	1
0.00393674	0.429358	0.990476	0.409639	1
0.00386676	0.427523	0.990476	0.409639	1
0.00385973	0.425688	0.990476	0.409639	1
0.00384948	0.423853	0.990476	0.409639	1
0.00376569	0.422018	0.990476	0.409639	1
0.00367563	0.420183	0.990476	0.409639	1
0.00363471	0.418349	0.990476	0.409639	1
0.00349292	0.416514	0.990476	0.39759	1
0.00345542	0.414679	0.990476	0.39759	1
0.00342238	0.412844	0.990476	0.39759	1
0.00341436	0.411009	0.990476	0.39759	1
0.00340469	0.409174	0.990476	0.39759	1
0.00331012	0.407339	0.990476	0.39759	1
0.00330888	0.405505	0.990476	0.39759	1
0.00326866	0.40367	0.990476	0.39759	1
0.00322088	0.401835	0.990476	0.385542	1
0.00318294	0.4	0.990476	0.385542	1
0.00313597	0.398165	0.990476	0.385542	1
0.00313557	0.39633	0.990476	0.385542	1
0.00306841	0.394495	0.990476	0.385542	1
0.00301173	0.392661	0.990476	0.373494	1
0.00290382	0.390826	0.990476	0.373494	1
0.00290266	0.388991	0.990476	0.373494	1
0.00290211	0.387156	0.990476	0.373494	1
0.00279765	0.385321	0.990476	0.373494	1
0.00276912	0.383486	0.990476	0.373494	1
0.00275213	0.381651	0.990476	0.373494	1
0.0027517	0.379817	0.990476	0.373494	1
0.00268387	0.377982	0.990476	0.373494	1
0.00261838	0.376147	0.990476	0.361446	1
0.0025505	0.374312	0.990476	0.349398	1
0.00250201	0.372477	0.990476	0.349398	1
0.00241124	0.370642	0.990476	0.349398	1
0.00232345	0.368807	0.990476	0.349398	1
0.00230489	0.366972	0.990476	0.349398	1
0.00229727	0.365138	0.990476	0.349398	1
0.00227079	0.363303	0.990476	0.349398	1
0.00225077	0.361468	0.990476	0.349398	1
0.00224371	0.359633	0.990476	0.349398	1
0.00223914	0.357798	0.990476	0.349398	1
0.00223339	0.355963	0.990476	0.349398	1
0.00222656	0.354128	0.990476	0.349398	1
0.00217263	0.352294	0.990476	0.349398	1
0.00216964	0.350459	0.990476	0.349398	1
0.00216484	0.348624	0.990476	0.349398	1
0.00212893	0.346789	0.990476	0.349398	1
0.00211872	0.344954	0.990476	0.349398	1
0.00209639	0.343119	0.990476	0.349398	1
0.00208809	0.341284	0.990476	0.349398	1
0.00205594	0.33945	0.990476	0.349398	1
0.00204708	0.337615	0.990476	0.349398	1
0.00199969	0.33578	0.990476	0.349398	1
0.00198979	0.333945	0.990476	0.349398	1
0.00198724	0.33211	0.990476	0.349398	1
0.0019222	0.330275	0.990476	0.349398	1
0.00190244	0.32844	0.990476	0.337349	1
0.00190137	0.326606	0.990476	0.337349	1
0.00188763	0.324771	0.990476	0.337349	1
0.00188634	0.322936	0.990476	0.337349	1
0.00188487	0.321101	0.990476	0.337349	1
0.00186231	0.319266	0.990476	0.325301	1
0.00185252	0.317431	0.990476	0.325301	1
0.00183146	0.315596	0.990476	0.325301	1
0.00176633	0.313761	0.990476	0.301205	1
0.00176383	0.311927	0.990476	0.301205	1
0.00174279	0.310092	0.990476	0.301205	1
0.00174168	0.308257	0.990476	0.301205	1
0.00173753	0.306422	0.990476	0.301205	1
0.00173314	0.304587	0.990476	0.301205	1
0.0017259	0.302752	0.990476	0.301205	1
0.00171065	0.300917	0.990476	0.301205	1
0.00167855	0.299083	0.990476	0.289157	1
0.00165808	0.297248	0.990476	0.289157	1
0.00161611	0.295413	0.990476	0.289157	1
0.0016055	0.293578	0.990476	0.289157	1
0.00156568	0.291743	0.990476	0.289157	1
0.00156227	0.289908	0.990476	0.289157	1
0.00154169	0.288073	0.990476	0.289157	1
0.00153594	0.286239	0.990476	0.289157	1
0.00152929	0.284404	0.990476	0.289157	1
0.00152338	0.282569	0.990476	0.289157	1
0.0014788	0.280734	0.990476	0.289157	1
0.00146963	0.278899	0.990476	0.289157	1
0.00146525	0.277064	0.990476	0.289157	1
0.00144879	0.275229	0.990476	0.289157	1
0.00142367	0.273394	0.990476	0.277108	1
0.0014071	0.27156	0.990476	0.277108	1
0.00139587	0.269725	0.990476	0.277108	1
0.00136799	0.26789	0.990476	0.277108	1
0.00135298	0.266055	0.990476	0.26506	1
0.00135001	0.26422	0.990476	0.26506	1
0.00133987	0.262385	0.990476	0.26506	1
0.00133481	0.26055	0.990476	0.26506	1
0.00132198	0.258716	0.990476	0.26506	1
0.0013049	0.256881	0.990476	0.26506	1
0.00127551	0.255046	0.990476	0.26506	1
0.00125642	0.253211	0.990476	0.26506	1
0.00124985	0.251376	0.990476	0.26506	1
0.00124606	0.249541	0.990476	0.26506	1
0.00123351	0.247706	0.990476	0.26506	1
0.00122225	0.245872	0.990476	0.26506	1
0.00122086	0.244037	0.990476	0.26506	1
0.0012123	0.242202	0.990476	0.26506	1
0.00119903	0.240367	0.990476	0.26506	1
0.0011879	0.238532	0.990476	0.26506	1
0.00117763	0.236697	0.990476	0.253012	1
0.00113949	0.234862	0.990476	0.253012	1
0.00112386	0.233028	0.990476	0.253012	1
0.00111349	0.231193	0.990476	0.253012	1
0.00110272	0.229358	0.990476	0.253012	1
0.00106756	0.227523	0.990476	0.240964	1
0.00105451	0.225688	0.990476	0.240964	1
0.00104907	0.223853	0.990476	0.240964	1
0.0010301	0.222018	0.990476	0.228916	1
0.00101772	0.220183	0.990476	0.228916	1
0.00100235	0.218349	0.990476	0.228916	1
0.00100134	0.216514	0.990476	0.228916	1
0.000987599	0.214679	0.990476	0.204819	1
0.000984786	0.212844	0.990476	0.204819	1
0.000980947	0.211009	0.990476	0.204819	1
0.000923563	0.209174	0.990476	0.204819	1
0.000905323	0.207339	0.990476	0.204819	1
0.000900842	0.205505	0.990476	0.204819	1
0.000885358	0.20367	0.990476	0.204819	1
0.000852008	0.201835	0.990476	0.204819	1
0.000821898	0.2	0.990476	0.204819	1
0.000779756	0.198165	0.990476	0.192771	1
0.000773032	0.19633	0.990476	0.180723	1
0.000763489	0.194495	0.990476	0.180723	1
0.000758212	0.192661	0.990476	0.180723	1
0.000756997	0.190826	0.990476	0.180723	1
0.000754852	0.188991	0.990476	0.180723	1
0.000739733	0.187156	0.990476	0.180723	1
0.000738242	0.185321	0.990476	0.180723	1
0.000734733	0.183486	0.990476	0.180723	1
0.000732217	0.181651	0.990476	0.180723	1
0.000719453	0.179817	0.990476	0.156627	1
0.000711085	0.177982	0.990476	0.144578	1
0.000710823	0.176147	0.990476	0.144578	1
0.000695287	0.174312	0.990476	0.13253	1
0.000683947	0.172477	0.990476	0.13253	1
0.000660056	0.170642	0.990476	0.13253	1
0.000657071	0.168807	0.990476	0.13253	1
0.000649588	0.166972	0.990476	0.13253	1
0.00062361	0.165138	0.990476	0.120482	1
0.000620242	0.163303	0.990476	0.120482	1
0.000612993	0.161468	0.990476	0.120482	1
0.000606184	0.159633	0.990476	0.120482	1
0.000604678	0.157798	0.990476	0.120482	1
0.00060252	0.155963	0.990476	0.120482	1
0.000590217	0.154128	0.990476	0.120482	1
0.000579454	0.152294	0.990476	0.120482	1
0.000566295	0.150459	0.990476	0.108434	1
0.000563603	0.148624	0.990476	0.108434	1
0.000557582	0.146789	0.990476	0.108434	1
0.000539079	0.144954	0.990476	0.108434	1
0.000530641	0.143119	0.990476	0.108434	1
0.00050925	0.141284	0.990476	0.108434	1
0.000507405	0.13945	0.990476	0.108434	1
0.000505692	0.137615	0.990476	0.108434	1
0.000502349	0.13578	0.990476	0.108434	1
0.000499536	0.133945	0.990476	0.108434	1
0.000491301	0.13211	0.990476	0.108434	1
0.000487361	0.130275	0.990476	0.108434	1
0.000482178	0.12844	0.990476	0.108434	1
0.000467478	0.126606	0.990476	0.108434	1
0.000447736	0.124771	0.990476	0.108434	1
0.000444642	0.122936	0.990476	0.0963855	1
0.00044457	0.121101	0.990476	0.0963855	1
0.000435341	0.119266	0.990476	0.0963855	1
0.000426426	0.117431	0.990476	0.0963855	1
0.000397874	0.115596	0.990476	0.0963855	1
0.00039121	0.113761	0.990476	0.0963855	1
0.00038254	0.111927	0.990476	0.0963855	1
0.000381599	0.110092	0.990476	0.0963855	1
0.000377471	0.108257	0.990476	0.0963855	1
0.000375135	0.106422	0.990476	0.0963855	1
0.000370676	0.104587	0.990476	0.0963855	1
0.000369328	0.102752	0.990476	0.0963855	1
0.000365492	0.100917	0.990476	0.0963855	1
0.000364166	0.0990826	0.990476	0.0963855	1
0.000361425	0.0972477	0.990476	0.0963855	1
0.000359851	0.0954128	0.990476	0.0963855	1
0.0003459	0.093578	0.990476	0.0963855	1
0.000343566	0.0917431	0.990476	0.0963855	1
0.000318424	0.0899083	0.990476	0.0843373	1
0.000309909	0.0899083	1	0.0843373	1
0.000307252	0.0880734	1	0.0843373	1
0.000303299	0.0862385	1	0.0843373	1
0.000284215	0.0844037	1	0.0843373	1
0.000276809	0.0825688	1	0.0843373	1
0.000273891	0.0807339	1	0.0843373	1
0.000270821	0.0788991	1	0.0843373	1
0.00026728	0.0770642	1	0.0843373	1
0.000229421	0.0752294	1	0.0843373	1
0.000223572	0.0733945	1	0.0843373	1
0.000222276	0.0715596	1	0.0843373	1
0.000220402	0.0697248	1	0.0843373	1
0.000215682	0.0678899	1	0.0843373	1
0.00021311	0.066055	1	0.0843373	1
0.000188126	0.0642202	1	0.0722892	1
0.000186155	0.0623853	1	0.060241	1
0.000181682	0.0605505	1	0.060241	1
0.000181456	0.0587156	1	0.060241	1
0.000180214	0.0568807	1	0.060241	1
0.000174086	0.0550459	1	0.060241	1
0.0001498	0.053211	1	0.0481928	1
0.000147484	0.0513761	1	0.0481928	1
0.000146071	0.0495413	1	0.0481928	1
0.000140806	0.0477064	1	0.0361446	1
0.000138429	0.0458716	1	0.0361446	1
0.000131096	0.0440367	1	0.0361446	1
0.000125606	0.0422018	1	0.0361446	1
0.000122209	0.040367	1	0.0361446	1
0.000120209	0.0385321	1	0.0361446	1
0.000119935	0.0366972	1	0.0361446	1
0.000118111	0.0348624	1	0.0361446	1
0.000117272	0.0330275	1	0.0361446	1
0.000112566	0.0311927	1	0.0240964	1
0.000110409	0.0293578	1	0.0240964	1
0.000107994	0.0275229	1	0.0240964	1
0.000101139	0.0256881	1	0.0240964	1
9.85e-05	0.0238532	1	0.0240964	1
9.5e-05	0.0220183	1	0.0240964	1
8.61e-05	0.0201835	1	0.0240964	1
7.97e-05	0.0183486	1	0.0240964	1
7.22e-05	0.0165138	1	0.0240964	1
7.16e-05	0.0146789	1	0.0240964	1
6.77e-05	0.012844	1	0.0240964	1
5.96e-05	0.0110092	1	0.0240964	1
5.56e-05	0.00917431	1	0.0240964	1
5.44e-05	0.00733945	1	0.0240964	1
5.28e-05	0.00550459	1	0.0240964	1
4.3e-05	0.00366972	1	0.0240964	1
1.56e-05	0.00183486	1	0.0120482	1
0	0	1	0	1
