# Supplementary material for: Development of a blood-based extracellular vesicle classifier for detection of early-stage pancreatic ductal adenocarcinoma
Source: Commun Med (Lond). 2023 Oct 19;3:146. doi: 10.1038/s43856-023-00351-4 (PMC10587093; doi:10.1038/s43856-023-00351-4)
Supplement: Supplementary file 8 — Supplementary Data 8 [file 43856_2023_351_MOESM8_ESM.xlsx]

## Sheet: Table S8
Supplementary Data 8. Perturbation Analysis Probability and 95% Confidence Interval for Each Subject in Each Perturbation Set
SubjectID	Perturbation Set	Subject Age Range	PatientDiagnosis	MedicalHistory	Biorepository	SubjectCancerStage	T	N	M	Histology	SubjectDiagnosisCategory	Cohort	CaseControl	CaseControlDetail	CaseDetailControl	CaseDetailControlDetail	GradeMap	ExoVita Score in Perturbation Dataset	Lower95 ExoVita Score	Upper95 ExoVita Score
PDAC040	1	50 - 59	pancreatic cancer		Discovery Life Sciences	IIB	T2	N1	M0	Ductal Adenocarcinoma	Pancreatic	Cancer	Case	Case	Case - Pancreatic	Case - Pancreatic	II	0.172144	0.0837274	0.398112
PDAC040	10	50 - 59	pancreatic cancer		Discovery Life Sciences	IIB	T2	N1	M0	Ductal Adenocarcinoma	Pancreatic	Cancer	Case	Case	Case - Pancreatic	Case - Pancreatic	II	0.232164	0.0837274	0.398112
PDAC040	100	50 - 59	pancreatic cancer		Discovery Life Sciences	IIB	T2	N1	M0	Ductal Adenocarcinoma	Pancreatic	Cancer	Case	Case	Case - Pancreatic	Case - Pancreatic	II	0.381872	0.0837274	0.398112
PDAC040	11	50 - 59	pancreatic cancer		Discovery Life Sciences	IIB	T2	N1	M0	Ductal Adenocarcinoma	Pancreatic	Cancer	Case	Case	Case - Pancreatic	Case - Pancreatic	II	0.27616	0.0837274	0.398112
PDAC040	12	50 - 59	pancreatic cancer		Discovery Life Sciences	IIB	T2	N1	M0	Ductal Adenocarcinoma	Pancreatic	Cancer	Case	Case	Case - Pancreatic	Case - Pancreatic	II	0.18811	0.0837274	0.398112
PDAC040	13	50 - 59	pancreatic cancer		Discovery Life Sciences	IIB	T2	N1	M0	Ductal Adenocarcinoma	Pancreatic	Cancer	Case	Case	Case - Pancreatic	Case - Pancreatic	II	0.1897	0.0837274	0.398112
PDAC040	14	50 - 59	pancreatic cancer		Discovery Life Sciences	IIB	T2	N1	M0	Ductal Adenocarcinoma	Pancreatic	Cancer	Case	Case	Case - Pancreatic	Case - Pancreatic	II	0.135765	0.0837274	0.398112
PDAC040	15	50 - 59	pancreatic cancer		Discovery Life Sciences	IIB	T2	N1	M0	Ductal Adenocarcinoma	Pancreatic	Cancer	Case	Case	Case - Pancreatic	Case - Pancreatic	II	0.270085	0.0837274	0.398112
PDAC040	16	50 - 59	pancreatic cancer		Discovery Life Sciences	IIB	T2	N1	M0	Ductal Adenocarcinoma	Pancreatic	Cancer	Case	Case	Case - Pancreatic	Case - Pancreatic	II	0.185912	0.0837274	0.398112
PDAC040	17	50 - 59	pancreatic cancer		Discovery Life Sciences	IIB	T2	N1	M0	Ductal Adenocarcinoma	Pancreatic	Cancer	Case	Case	Case - Pancreatic	Case - Pancreatic	II	0.133821	0.0837274	0.398112
PDAC040	18	50 - 59	pancreatic cancer		Discovery Life Sciences	IIB	T2	N1	M0	Ductal Adenocarcinoma	Pancreatic	Cancer	Case	Case	Case - Pancreatic	Case - Pancreatic	II	0.157864	0.0837274	0.398112
PDAC040	19	50 - 59	pancreatic cancer		Discovery Life Sciences	IIB	T2	N1	M0	Ductal Adenocarcinoma	Pancreatic	Cancer	Case	Case	Case - Pancreatic	Case - Pancreatic	II	0.225414	0.0837274	0.398112
PDAC040	2	50 - 59	pancreatic cancer		Discovery Life Sciences	IIB	T2	N1	M0	Ductal Adenocarcinoma	Pancreatic	Cancer	Case	Case	Case - Pancreatic	Case - Pancreatic	II	0.312688	0.0837274	0.398112
PDAC040	20	50 - 59	pancreatic cancer		Discovery Life Sciences	IIB	T2	N1	M0	Ductal Adenocarcinoma	Pancreatic	Cancer	Case	Case	Case - Pancreatic	Case - Pancreatic	II	0.311703	0.0837274	0.398112
PDAC040	21	50 - 59	pancreatic cancer		Discovery Life Sciences	IIB	T2	N1	M0	Ductal Adenocarcinoma	Pancreatic	Cancer	Case	Case	Case - Pancreatic	Case - Pancreatic	II	0.253241	0.0837274	0.398112
PDAC040	22	50 - 59	pancreatic cancer		Discovery Life Sciences	IIB	T2	N1	M0	Ductal Adenocarcinoma	Pancreatic	Cancer	Case	Case	Case - Pancreatic	Case - Pancreatic	II	0.105305	0.0837274	0.398112
PDAC040	23	50 - 59	pancreatic cancer		Discovery Life Sciences	IIB	T2	N1	M0	Ductal Adenocarcinoma	Pancreatic	Cancer	Case	Case	Case - Pancreatic	Case - Pancreatic	II	0.308841	0.0837274	0.398112
PDAC040	24	50 - 59	pancreatic cancer		Discovery Life Sciences	IIB	T2	N1	M0	Ductal Adenocarcinoma	Pancreatic	Cancer	Case	Case	Case - Pancreatic	Case - Pancreatic	II	0.209306	0.0837274	0.398112
PDAC040	25	50 - 59	pancreatic cancer		Discovery Life Sciences	IIB	T2	N1	M0	Ductal Adenocarcinoma	Pancreatic	Cancer	Case	Case	Case - Pancreatic	Case - Pancreatic	II	0.30674	0.0837274	0.398112
PDAC040	26	50 - 59	pancreatic cancer		Discovery Life Sciences	IIB	T2	N1	M0	Ductal Adenocarcinoma	Pancreatic	Cancer	Case	Case	Case - Pancreatic	Case - Pancreatic	II	0.143886	0.0837274	0.398112
PDAC040	27	50 - 59	pancreatic cancer		Discovery Life Sciences	IIB	T2	N1	M0	Ductal Adenocarcinoma	Pancreatic	Cancer	Case	Case	Case - Pancreatic	Case - Pancreatic	II	0.299179	0.0837274	0.398112
PDAC040	28	50 - 59	pancreatic cancer		Discovery Life Sciences	IIB	T2	N1	M0	Ductal Adenocarcinoma	Pancreatic	Cancer	Case	Case	Case - Pancreatic	Case - Pancreatic	II	0.10347	0.0837274	0.398112
PDAC040	29	50 - 59	pancreatic cancer		Discovery Life Sciences	IIB	T2	N1	M0	Ductal Adenocarcinoma	Pancreatic	Cancer	Case	Case	Case - Pancreatic	Case - Pancreatic	II	0.22588	0.0837274	0.398112
PDAC040	3	50 - 59	pancreatic cancer		Discovery Life Sciences	IIB	T2	N1	M0	Ductal Adenocarcinoma	Pancreatic	Cancer	Case	Case	Case - Pancreatic	Case - Pancreatic	II	0.359864	0.0837274	0.398112
PDAC040	30	50 - 59	pancreatic cancer		Discovery Life Sciences	IIB	T2	N1	M0	Ductal Adenocarcinoma	Pancreatic	Cancer	Case	Case	Case - Pancreatic	Case - Pancreatic	II	0.147529	0.0837274	0.398112
PDAC040	31	50 - 59	pancreatic cancer		Discovery Life Sciences	IIB	T2	N1	M0	Ductal Adenocarcinoma	Pancreatic	Cancer	Case	Case	Case - Pancreatic	Case - Pancreatic	II	0.280273	0.0837274	0.398112
PDAC040	32	50 - 59	pancreatic cancer		Discovery Life Sciences	IIB	T2	N1	M0	Ductal Adenocarcinoma	Pancreatic	Cancer	Case	Case	Case - Pancreatic	Case - Pancreatic	II	0.288503	0.0837274	0.398112
PDAC040	33	50 - 59	pancreatic cancer		Discovery Life Sciences	IIB	T2	N1	M0	Ductal Adenocarcinoma	Pancreatic	Cancer	Case	Case	Case - Pancreatic	Case - Pancreatic	II	0.196573	0.0837274	0.398112
PDAC040	34	50 - 59	pancreatic cancer		Discovery Life Sciences	IIB	T2	N1	M0	Ductal Adenocarcinoma	Pancreatic	Cancer	Case	Case	Case - Pancreatic	Case - Pancreatic	II	0.236772	0.0837274	0.398112
PDAC040	35	50 - 59	pancreatic cancer		Discovery Life Sciences	IIB	T2	N1	M0	Ductal Adenocarcinoma	Pancreatic	Cancer	Case	Case	Case - Pancreatic	Case - Pancreatic	II	0.276213	0.0837274	0.398112
PDAC040	36	50 - 59	pancreatic cancer		Discovery Life Sciences	IIB	T2	N1	M0	Ductal Adenocarcinoma	Pancreatic	Cancer	Case	Case	Case - Pancreatic	Case - Pancreatic	II	0.231829	0.0837274	0.398112
PDAC040	37	50 - 59	pancreatic cancer		Discovery Life Sciences	IIB	T2	N1	M0	Ductal Adenocarcinoma	Pancreatic	Cancer	Case	Case	Case - Pancreatic	Case - Pancreatic	II	0.189945	0.0837274	0.398112
PDAC040	38	50 - 59	pancreatic cancer		Discovery Life Sciences	IIB	T2	N1	M0	Ductal Adenocarcinoma	Pancreatic	Cancer	Case	Case	Case - Pancreatic	Case - Pancreatic	II	0.174569	0.0837274	0.398112
PDAC040	39	50 - 59	pancreatic cancer		Discovery Life Sciences	IIB	T2	N1	M0	Ductal Adenocarcinoma	Pancreatic	Cancer	Case	Case	Case - Pancreatic	Case - Pancreatic	II	0.114131	0.0837274	0.398112
PDAC040	4	50 - 59	pancreatic cancer		Discovery Life Sciences	IIB	T2	N1	M0	Ductal Adenocarcinoma	Pancreatic	Cancer	Case	Case	Case - Pancreatic	Case - Pancreatic	II	0.317654	0.0837274	0.398112
PDAC040	40	50 - 59	pancreatic cancer		Discovery Life Sciences	IIB	T2	N1	M0	Ductal Adenocarcinoma	Pancreatic	Cancer	Case	Case	Case - Pancreatic	Case - Pancreatic	II	0.104112	0.0837274	0.398112
PDAC040	41	50 - 59	pancreatic cancer		Discovery Life Sciences	IIB	T2	N1	M0	Ductal Adenocarcinoma	Pancreatic	Cancer	Case	Case	Case - Pancreatic	Case - Pancreatic	II	0.216318	0.0837274	0.398112
PDAC040	42	50 - 59	pancreatic cancer		Discovery Life Sciences	IIB	T2	N1	M0	Ductal Adenocarcinoma	Pancreatic	Cancer	Case	Case	Case - Pancreatic	Case - Pancreatic	II	0.148558	0.0837274	0.398112
PDAC040	43	50 - 59	pancreatic cancer		Discovery Life Sciences	IIB	T2	N1	M0	Ductal Adenocarcinoma	Pancreatic	Cancer	Case	Case	Case - Pancreatic	Case - Pancreatic	II	0.25024	0.0837274	0.398112
PDAC040	44	50 - 59	pancreatic cancer		Discovery Life Sciences	IIB	T2	N1	M0	Ductal Adenocarcinoma	Pancreatic	Cancer	Case	Case	Case - Pancreatic	Case - Pancreatic	II	0.31145	0.0837274	0.398112
PDAC040	45	50 - 59	pancreatic cancer		Discovery Life Sciences	IIB	T2	N1	M0	Ductal Adenocarcinoma	Pancreatic	Cancer	Case	Case	Case - Pancreatic	Case - Pancreatic	II	0.316453	0.0837274	0.398112
PDAC040	46	50 - 59	pancreatic cancer		Discovery Life Sciences	IIB	T2	N1	M0	Ductal Adenocarcinoma	Pancreatic	Cancer	Case	Case	Case - Pancreatic	Case - Pancreatic	II	0.135569	0.0837274	0.398112
PDAC040	47	50 - 59	pancreatic cancer		Discovery Life Sciences	IIB	T2	N1	M0	Ductal Adenocarcinoma	Pancreatic	Cancer	Case	Case	Case - Pancreatic	Case - Pancreatic	II	0.30438	0.0837274	0.398112
PDAC040	48	50 - 59	pancreatic cancer		Discovery Life Sciences	IIB	T2	N1	M0	Ductal Adenocarcinoma	Pancreatic	Cancer	Case	Case	Case - Pancreatic	Case - Pancreatic	II	0.374464	0.0837274	0.398112
PDAC040	49	50 - 59	pancreatic cancer		Discovery Life Sciences	IIB	T2	N1	M0	Ductal Adenocarcinoma	Pancreatic	Cancer	Case	Case	Case - Pancreatic	Case - Pancreatic	II	0.115643	0.0837274	0.398112
PDAC040	5	50 - 59	pancreatic cancer		Discovery Life Sciences	IIB	T2	N1	M0	Ductal Adenocarcinoma	Pancreatic	Cancer	Case	Case	Case - Pancreatic	Case - Pancreatic	II	0.196802	0.0837274	0.398112
PDAC040	50	50 - 59	pancreatic cancer		Discovery Life Sciences	IIB	T2	N1	M0	Ductal Adenocarcinoma	Pancreatic	Cancer	Case	Case	Case - Pancreatic	Case - Pancreatic	II	0.354435	0.0837274	0.398112
PDAC040	51	50 - 59	pancreatic cancer		Discovery Life Sciences	IIB	T2	N1	M0	Ductal Adenocarcinoma	Pancreatic	Cancer	Case	Case	Case - Pancreatic	Case - Pancreatic	II	0.492729	0.0837274	0.398112
PDAC040	52	50 - 59	pancreatic cancer		Discovery Life Sciences	IIB	T2	N1	M0	Ductal Adenocarcinoma	Pancreatic	Cancer	Case	Case	Case - Pancreatic	Case - Pancreatic	II	0.121844	0.0837274	0.398112
PDAC040	53	50 - 59	pancreatic cancer		Discovery Life Sciences	IIB	T2	N1	M0	Ductal Adenocarcinoma	Pancreatic	Cancer	Case	Case	Case - Pancreatic	Case - Pancreatic	II	0.0837727	0.0837274	0.398112
PDAC040	54	50 - 59	pancreatic cancer		Discovery Life Sciences	IIB	T2	N1	M0	Ductal Adenocarcinoma	Pancreatic	Cancer	Case	Case	Case - Pancreatic	Case - Pancreatic	II	0.304759	0.0837274	0.398112
PDAC040	55	50 - 59	pancreatic cancer		Discovery Life Sciences	IIB	T2	N1	M0	Ductal Adenocarcinoma	Pancreatic	Cancer	Case	Case	Case - Pancreatic	Case - Pancreatic	II	0.261687	0.0837274	0.398112
PDAC040	56	50 - 59	pancreatic cancer		Discovery Life Sciences	IIB	T2	N1	M0	Ductal Adenocarcinoma	Pancreatic	Cancer	Case	Case	Case - Pancreatic	Case - Pancreatic	II	0.214842	0.0837274	0.398112
PDAC040	57	50 - 59	pancreatic cancer		Discovery Life Sciences	IIB	T2	N1	M0	Ductal Adenocarcinoma	Pancreatic	Cancer	Case	Case	Case - Pancreatic	Case - Pancreatic	II	0.220233	0.0837274	0.398112
PDAC040	58	50 - 59	pancreatic cancer		Discovery Life Sciences	IIB	T2	N1	M0	Ductal Adenocarcinoma	Pancreatic	Cancer	Case	Case	Case - Pancreatic	Case - Pancreatic	II	0.256927	0.0837274	0.398112
PDAC040	59	50 - 59	pancreatic cancer		Discovery Life Sciences	IIB	T2	N1	M0	Ductal Adenocarcinoma	Pancreatic	Cancer	Case	Case	Case - Pancreatic	Case - Pancreatic	II	0.254682	0.0837274	0.398112
PDAC040	6	50 - 59	pancreatic cancer		Discovery Life Sciences	IIB	T2	N1	M0	Ductal Adenocarcinoma	Pancreatic	Cancer	Case	Case	Case - Pancreatic	Case - Pancreatic	II	0.193225	0.0837274	0.398112
PDAC040	60	50 - 59	pancreatic cancer		Discovery Life Sciences	IIB	T2	N1	M0	Ductal Adenocarcinoma	Pancreatic	Cancer	Case	Case	Case - Pancreatic	Case - Pancreatic	II	0.253308	0.0837274	0.398112
PDAC040	61	50 - 59	pancreatic cancer		Discovery Life Sciences	IIB	T2	N1	M0	Ductal Adenocarcinoma	Pancreatic	Cancer	Case	Case	Case - Pancreatic	Case - Pancreatic	II	0.203061	0.0837274	0.398112
PDAC040	62	50 - 59	pancreatic cancer		Discovery Life Sciences	IIB	T2	N1	M0	Ductal Adenocarcinoma	Pancreatic	Cancer	Case	Case	Case - Pancreatic	Case - Pancreatic	II	0.0825215	0.0837274	0.398112
PDAC040	63	50 - 59	pancreatic cancer		Discovery Life Sciences	IIB	T2	N1	M0	Ductal Adenocarcinoma	Pancreatic	Cancer	Case	Case	Case - Pancreatic	Case - Pancreatic	II	0.207897	0.0837274	0.398112
PDAC040	64	50 - 59	pancreatic cancer		Discovery Life Sciences	IIB	T2	N1	M0	Ductal Adenocarcinoma	Pancreatic	Cancer	Case	Case	Case - Pancreatic	Case - Pancreatic	II	0.272264	0.0837274	0.398112
PDAC040	65	50 - 59	pancreatic cancer		Discovery Life Sciences	IIB	T2	N1	M0	Ductal Adenocarcinoma	Pancreatic	Cancer	Case	Case	Case - Pancreatic	Case - Pancreatic	II	0.106109	0.0837274	0.398112
PDAC040	66	50 - 59	pancreatic cancer		Discovery Life Sciences	IIB	T2	N1	M0	Ductal Adenocarcinoma	Pancreatic	Cancer	Case	Case	Case - Pancreatic	Case - Pancreatic	II	0.0912145	0.0837274	0.398112
PDAC040	67	50 - 59	pancreatic cancer		Discovery Life Sciences	IIB	T2	N1	M0	Ductal Adenocarcinoma	Pancreatic	Cancer	Case	Case	Case - Pancreatic	Case - Pancreatic	II	0.0828666	0.0837274	0.398112
PDAC040	68	50 - 59	pancreatic cancer		Discovery Life Sciences	IIB	T2	N1	M0	Ductal Adenocarcinoma	Pancreatic	Cancer	Case	Case	Case - Pancreatic	Case - Pancreatic	II	0.159418	0.0837274	0.398112
PDAC040	69	50 - 59	pancreatic cancer		Discovery Life Sciences	IIB	T2	N1	M0	Ductal Adenocarcinoma	Pancreatic	Cancer	Case	Case	Case - Pancreatic	Case - Pancreatic	II	0.0692155	0.0837274	0.398112
PDAC040	7	50 - 59	pancreatic cancer		Discovery Life Sciences	IIB	T2	N1	M0	Ductal Adenocarcinoma	Pancreatic	Cancer	Case	Case	Case - Pancreatic	Case - Pancreatic	II	0.167134	0.0837274	0.398112
PDAC040	70	50 - 59	pancreatic cancer		Discovery Life Sciences	IIB	T2	N1	M0	Ductal Adenocarcinoma	Pancreatic	Cancer	Case	Case	Case - Pancreatic	Case - Pancreatic	II	0.424352	0.0837274	0.398112
PDAC040	71	50 - 59	pancreatic cancer		Discovery Life Sciences	IIB	T2	N1	M0	Ductal Adenocarcinoma	Pancreatic	Cancer	Case	Case	Case - Pancreatic	Case - Pancreatic	II	0.225212	0.0837274	0.398112
PDAC040	72	50 - 59	pancreatic cancer		Discovery Life Sciences	IIB	T2	N1	M0	Ductal Adenocarcinoma	Pancreatic	Cancer	Case	Case	Case - Pancreatic	Case - Pancreatic	II	0.235175	0.0837274	0.398112
PDAC040	73	50 - 59	pancreatic cancer		Discovery Life Sciences	IIB	T2	N1	M0	Ductal Adenocarcinoma	Pancreatic	Cancer	Case	Case	Case - Pancreatic	Case - Pancreatic	II	0.397945	0.0837274	0.398112
PDAC040	74	50 - 59	pancreatic cancer		Discovery Life Sciences	IIB	T2	N1	M0	Ductal Adenocarcinoma	Pancreatic	Cancer	Case	Case	Case - Pancreatic	Case - Pancreatic	II	0.45181	0.0837274	0.398112
PDAC040	75	50 - 59	pancreatic cancer		Discovery Life Sciences	IIB	T2	N1	M0	Ductal Adenocarcinoma	Pancreatic	Cancer	Case	Case	Case - Pancreatic	Case - Pancreatic	II	0.166339	0.0837274	0.398112
PDAC040	76	50 - 59	pancreatic cancer		Discovery Life Sciences	IIB	T2	N1	M0	Ductal Adenocarcinoma	Pancreatic	Cancer	Case	Case	Case - Pancreatic	Case - Pancreatic	II	0.401292	0.0837274	0.398112
PDAC040	77	50 - 59	pancreatic cancer		Discovery Life Sciences	IIB	T2	N1	M0	Ductal Adenocarcinoma	Pancreatic	Cancer	Case	Case	Case - Pancreatic	Case - Pancreatic	II	0.168286	0.0837274	0.398112
PDAC040	78	50 - 59	pancreatic cancer		Discovery Life Sciences	IIB	T2	N1	M0	Ductal Adenocarcinoma	Pancreatic	Cancer	Case	Case	Case - Pancreatic	Case - Pancreatic	II	0.285749	0.0837274	0.398112
PDAC040	79	50 - 59	pancreatic cancer		Discovery Life Sciences	IIB	T2	N1	M0	Ductal Adenocarcinoma	Pancreatic	Cancer	Case	Case	Case - Pancreatic	Case - Pancreatic	II	0.128584	0.0837274	0.398112
PDAC040	8	50 - 59	pancreatic cancer		Discovery Life Sciences	IIB	T2	N1	M0	Ductal Adenocarcinoma	Pancreatic	Cancer	Case	Case	Case - Pancreatic	Case - Pancreatic	II	0.24908	0.0837274	0.398112
PDAC040	80	50 - 59	pancreatic cancer		Discovery Life Sciences	IIB	T2	N1	M0	Ductal Adenocarcinoma	Pancreatic	Cancer	Case	Case	Case - Pancreatic	Case - Pancreatic	II	0.116496	0.0837274	0.398112
PDAC040	81	50 - 59	pancreatic cancer		Discovery Life Sciences	IIB	T2	N1	M0	Ductal Adenocarcinoma	Pancreatic	Cancer	Case	Case	Case - Pancreatic	Case - Pancreatic	II	0.331141	0.0837274	0.398112
PDAC040	82	50 - 59	pancreatic cancer		Discovery Life Sciences	IIB	T2	N1	M0	Ductal Adenocarcinoma	Pancreatic	Cancer	Case	Case	Case - Pancreatic	Case - Pancreatic	II	0.0919502	0.0837274	0.398112
PDAC040	83	50 - 59	pancreatic cancer		Discovery Life Sciences	IIB	T2	N1	M0	Ductal Adenocarcinoma	Pancreatic	Cancer	Case	Case	Case - Pancreatic	Case - Pancreatic	II	0.0739041	0.0837274	0.398112
PDAC040	84	50 - 59	pancreatic cancer		Discovery Life Sciences	IIB	T2	N1	M0	Ductal Adenocarcinoma	Pancreatic	Cancer	Case	Case	Case - Pancreatic	Case - Pancreatic	II	0.0683775	0.0837274	0.398112
PDAC040	85	50 - 59	pancreatic cancer		Discovery Life Sciences	IIB	T2	N1	M0	Ductal Adenocarcinoma	Pancreatic	Cancer	Case	Case	Case - Pancreatic	Case - Pancreatic	II	0.128421	0.0837274	0.398112
PDAC040	86	50 - 59	pancreatic cancer		Discovery Life Sciences	IIB	T2	N1	M0	Ductal Adenocarcinoma	Pancreatic	Cancer	Case	Case	Case - Pancreatic	Case - Pancreatic	II	0.216333	0.0837274	0.398112
PDAC040	87	50 - 59	pancreatic cancer		Discovery Life Sciences	IIB	T2	N1	M0	Ductal Adenocarcinoma	Pancreatic	Cancer	Case	Case	Case - Pancreatic	Case - Pancreatic	II	0.215518	0.0837274	0.398112
PDAC040	88	50 - 59	pancreatic cancer		Discovery Life Sciences	IIB	T2	N1	M0	Ductal Adenocarcinoma	Pancreatic	Cancer	Case	Case	Case - Pancreatic	Case - Pancreatic	II	0.284959	0.0837274	0.398112
PDAC040	89	50 - 59	pancreatic cancer		Discovery Life Sciences	IIB	T2	N1	M0	Ductal Adenocarcinoma	Pancreatic	Cancer	Case	Case	Case - Pancreatic	Case - Pancreatic	II	0.208248	0.0837274	0.398112
PDAC040	9	50 - 59	pancreatic cancer		Discovery Life Sciences	IIB	T2	N1	M0	Ductal Adenocarcinoma	Pancreatic	Cancer	Case	Case	Case - Pancreatic	Case - Pancreatic	II	0.248504	0.0837274	0.398112
PDAC040	90	50 - 59	pancreatic cancer		Discovery Life Sciences	IIB	T2	N1	M0	Ductal Adenocarcinoma	Pancreatic	Cancer	Case	Case	Case - Pancreatic	Case - Pancreatic	II	0.32661	0.0837274	0.398112
PDAC040	91	50 - 59	pancreatic cancer		Discovery Life Sciences	IIB	T2	N1	M0	Ductal Adenocarcinoma	Pancreatic	Cancer	Case	Case	Case - Pancreatic	Case - Pancreatic	II	0.246119	0.0837274	0.398112
PDAC040	92	50 - 59	pancreatic cancer		Discovery Life Sciences	IIB	T2	N1	M0	Ductal Adenocarcinoma	Pancreatic	Cancer	Case	Case	Case - Pancreatic	Case - Pancreatic	II	0.131101	0.0837274	0.398112
PDAC040	93	50 - 59	pancreatic cancer		Discovery Life Sciences	IIB	T2	N1	M0	Ductal Adenocarcinoma	Pancreatic	Cancer	Case	Case	Case - Pancreatic	Case - Pancreatic	II	0.320176	0.0837274	0.398112
PDAC040	94	50 - 59	pancreatic cancer		Discovery Life Sciences	IIB	T2	N1	M0	Ductal Adenocarcinoma	Pancreatic	Cancer	Case	Case	Case - Pancreatic	Case - Pancreatic	II	0.254395	0.0837274	0.398112
PDAC040	95	50 - 59	pancreatic cancer		Discovery Life Sciences	IIB	T2	N1	M0	Ductal Adenocarcinoma	Pancreatic	Cancer	Case	Case	Case - Pancreatic	Case - Pancreatic	II	0.424098	0.0837274	0.398112
PDAC040	96	50 - 59	pancreatic cancer		Discovery Life Sciences	IIB	T2	N1	M0	Ductal Adenocarcinoma	Pancreatic	Cancer	Case	Case	Case - Pancreatic	Case - Pancreatic	II	0.281754	0.0837274	0.398112
PDAC040	97	50 - 59	pancreatic cancer		Discovery Life Sciences	IIB	T2	N1	M0	Ductal Adenocarcinoma	Pancreatic	Cancer	Case	Case	Case - Pancreatic	Case - Pancreatic	II	0.330985	0.0837274	0.398112
PDAC040	98	50 - 59	pancreatic cancer		Discovery Life Sciences	IIB	T2	N1	M0	Ductal Adenocarcinoma	Pancreatic	Cancer	Case	Case	Case - Pancreatic	Case - Pancreatic	II	0.21675	0.0837274	0.398112
PDAC040	99	50 - 59	pancreatic cancer		Discovery Life Sciences	IIB	T2	N1	M0	Ductal Adenocarcinoma	Pancreatic	Cancer	Case	Case	Case - Pancreatic	Case - Pancreatic	II	0.268052	0.0837274	0.398112
PDAC001	1	40 - 49	pancreatic cancer		Discovery Life Sciences	IA	T1b	N0	M0	Adenocarcinoma	Pancreatic	Cancer	Case	Case	Case - Pancreatic	Case - Pancreatic	I	0.863435	0.524868	0.888862
PDAC001	10	40 - 49	pancreatic cancer		Discovery Life Sciences	IA	T1b	N0	M0	Adenocarcinoma	Pancreatic	Cancer	Case	Case	Case - Pancreatic	Case - Pancreatic	I	0.876083	0.524868	0.888862
PDAC001	100	40 - 49	pancreatic cancer		Discovery Life Sciences	IA	T1b	N0	M0	Adenocarcinoma	Pancreatic	Cancer	Case	Case	Case - Pancreatic	Case - Pancreatic	I	0.670054	0.524868	0.888862
PDAC001	11	40 - 49	pancreatic cancer		Discovery Life Sciences	IA	T1b	N0	M0	Adenocarcinoma	Pancreatic	Cancer	Case	Case	Case - Pancreatic	Case - Pancreatic	I	0.504358	0.524868	0.888862
PDAC001	12	40 - 49	pancreatic cancer		Discovery Life Sciences	IA	T1b	N0	M0	Adenocarcinoma	Pancreatic	Cancer	Case	Case	Case - Pancreatic	Case - Pancreatic	I	0.596603	0.524868	0.888862
PDAC001	13	40 - 49	pancreatic cancer		Discovery Life Sciences	IA	T1b	N0	M0	Adenocarcinoma	Pancreatic	Cancer	Case	Case	Case - Pancreatic	Case - Pancreatic	I	0.813524	0.524868	0.888862
PDAC001	14	40 - 49	pancreatic cancer		Discovery Life Sciences	IA	T1b	N0	M0	Adenocarcinoma	Pancreatic	Cancer	Case	Case	Case - Pancreatic	Case - Pancreatic	I	0.748974	0.524868	0.888862
PDAC001	15	40 - 49	pancreatic cancer		Discovery Life Sciences	IA	T1b	N0	M0	Adenocarcinoma	Pancreatic	Cancer	Case	Case	Case - Pancreatic	Case - Pancreatic	I	0.765785	0.524868	0.888862
PDAC001	16	40 - 49	pancreatic cancer		Discovery Life Sciences	IA	T1b	N0	M0	Adenocarcinoma	Pancreatic	Cancer	Case	Case	Case - Pancreatic	Case - Pancreatic	I	0.51902	0.524868	0.888862
PDAC001	17	40 - 49	pancreatic cancer		Discovery Life Sciences	IA	T1b	N0	M0	Adenocarcinoma	Pancreatic	Cancer	Case	Case	Case - Pancreatic	Case - Pancreatic	I	0.613647	0.524868	0.888862
PDAC001	18	40 - 49	pancreatic cancer		Discovery Life Sciences	IA	T1b	N0	M0	Adenocarcinoma	Pancreatic	Cancer	Case	Case	Case - Pancreatic	Case - Pancreatic	I	0.83779	0.524868	0.888862
PDAC001	19	40 - 49	pancreatic cancer		Discovery Life Sciences	IA	T1b	N0	M0	Adenocarcinoma	Pancreatic	Cancer	Case	Case	Case - Pancreatic	Case - Pancreatic	I	0.600066	0.524868	0.888862
PDAC001	2	40 - 49	pancreatic cancer		Discovery Life Sciences	IA	T1b	N0	M0	Adenocarcinoma	Pancreatic	Cancer	Case	Case	Case - Pancreatic	Case - Pancreatic	I	0.814916	0.524868	0.888862
PDAC001	20	40 - 49	pancreatic cancer		Discovery Life Sciences	IA	T1b	N0	M0	Adenocarcinoma	Pancreatic	Cancer	Case	Case	Case - Pancreatic	Case - Pancreatic	I	0.730546	0.524868	0.888862
PDAC001	21	40 - 49	pancreatic cancer		Discovery Life Sciences	IA	T1b	N0	M0	Adenocarcinoma	Pancreatic	Cancer	Case	Case	Case - Pancreatic	Case - Pancreatic	I	0.859808	0.524868	0.888862
PDAC001	22	40 - 49	pancreatic cancer		Discovery Life Sciences	IA	T1b	N0	M0	Adenocarcinoma	Pancreatic	Cancer	Case	Case	Case - Pancreatic	Case - Pancreatic	I	0.698408	0.524868	0.888862
PDAC001	23	40 - 49	pancreatic cancer		Discovery Life Sciences	IA	T1b	N0	M0	Adenocarcinoma	Pancreatic	Cancer	Case	Case	Case - Pancreatic	Case - Pancreatic	I	0.859545	0.524868	0.888862
PDAC001	24	40 - 49	pancreatic cancer		Discovery Life Sciences	IA	T1b	N0	M0	Adenocarcinoma	Pancreatic	Cancer	Case	Case	Case - Pancreatic	Case - Pancreatic	I	0.778607	0.524868	0.888862
PDAC001	25	40 - 49	pancreatic cancer		Discovery Life Sciences	IA	T1b	N0	M0	Adenocarcinoma	Pancreatic	Cancer	Case	Case	Case - Pancreatic	Case - Pancreatic	I	0.675946	0.524868	0.888862
PDAC001	26	40 - 49	pancreatic cancer		Discovery Life Sciences	IA	T1b	N0	M0	Adenocarcinoma	Pancreatic	Cancer	Case	Case	Case - Pancreatic	Case - Pancreatic	I	0.807373	0.524868	0.888862
PDAC001	27	40 - 49	pancreatic cancer		Discovery Life Sciences	IA	T1b	N0	M0	Adenocarcinoma	Pancreatic	Cancer	Case	Case	Case - Pancreatic	Case - Pancreatic	I	0.708884	0.524868	0.888862
PDAC001	28	40 - 49	pancreatic cancer		Discovery Life Sciences	IA	T1b	N0	M0	Adenocarcinoma	Pancreatic	Cancer	Case	Case	Case - Pancreatic	Case - Pancreatic	I	0.73763	0.524868	0.888862
PDAC001	29	40 - 49	pancreatic cancer		Discovery Life Sciences	IA	T1b	N0	M0	Adenocarcinoma	Pancreatic	Cancer	Case	Case	Case - Pancreatic	Case - Pancreatic	I	0.751625	0.524868	0.888862
PDAC001	3	40 - 49	pancreatic cancer		Discovery Life Sciences	IA	T1b	N0	M0	Adenocarcinoma	Pancreatic	Cancer	Case	Case	Case - Pancreatic	Case - Pancreatic	I	0.784051	0.524868	0.888862
PDAC001	30	40 - 49	pancreatic cancer		Discovery Life Sciences	IA	T1b	N0	M0	Adenocarcinoma	Pancreatic	Cancer	Case	Case	Case - Pancreatic	Case - Pancreatic	I	0.84271	0.524868	0.888862
PDAC001	31	40 - 49	pancreatic cancer		Discovery Life Sciences	IA	T1b	N0	M0	Adenocarcinoma	Pancreatic	Cancer	Case	Case	Case - Pancreatic	Case - Pancreatic	I	0.563629	0.524868	0.888862
PDAC001	32	40 - 49	pancreatic cancer		Discovery Life Sciences	IA	T1b	N0	M0	Adenocarcinoma	Pancreatic	Cancer	Case	Case	Case - Pancreatic	Case - Pancreatic	I	0.7044	0.524868	0.888862
PDAC001	33	40 - 49	pancreatic cancer		Discovery Life Sciences	IA	T1b	N0	M0	Adenocarcinoma	Pancreatic	Cancer	Case	Case	Case - Pancreatic	Case - Pancreatic	I	0.80846	0.524868	0.888862
PDAC001	34	40 - 49	pancreatic cancer		Discovery Life Sciences	IA	T1b	N0	M0	Adenocarcinoma	Pancreatic	Cancer	Case	Case	Case - Pancreatic	Case - Pancreatic	I	0.90134	0.524868	0.888862
PDAC001	35	40 - 49	pancreatic cancer		Discovery Life Sciences	IA	T1b	N0	M0	Adenocarcinoma	Pancreatic	Cancer	Case	Case	Case - Pancreatic	Case - Pancreatic	I	0.723742	0.524868	0.888862
PDAC001	36	40 - 49	pancreatic cancer		Discovery Life Sciences	IA	T1b	N0	M0	Adenocarcinoma	Pancreatic	Cancer	Case	Case	Case - Pancreatic	Case - Pancreatic	I	0.726328	0.524868	0.888862
PDAC001	37	40 - 49	pancreatic cancer		Discovery Life Sciences	IA	T1b	N0	M0	Adenocarcinoma	Pancreatic	Cancer	Case	Case	Case - Pancreatic	Case - Pancreatic	I	0.808597	0.524868	0.888862
PDAC001	38	40 - 49	pancreatic cancer		Discovery Life Sciences	IA	T1b	N0	M0	Adenocarcinoma	Pancreatic	Cancer	Case	Case	Case - Pancreatic	Case - Pancreatic	I	0.781155	0.524868	0.888862
PDAC001	39	40 - 49	pancreatic cancer		Discovery Life Sciences	IA	T1b	N0	M0	Adenocarcinoma	Pancreatic	Cancer	Case	Case	Case - Pancreatic	Case - Pancreatic	I	0.824284	0.524868	0.888862
PDAC001	4	40 - 49	pancreatic cancer		Discovery Life Sciences	IA	T1b	N0	M0	Adenocarcinoma	Pancreatic	Cancer	Case	Case	Case - Pancreatic	Case - Pancreatic	I	0.888676	0.524868	0.888862
PDAC001	40	40 - 49	pancreatic cancer		Discovery Life Sciences	IA	T1b	N0	M0	Adenocarcinoma	Pancreatic	Cancer	Case	Case	Case - Pancreatic	Case - Pancreatic	I	0.837922	0.524868	0.888862
PDAC001	41	40 - 49	pancreatic cancer		Discovery Life Sciences	IA	T1b	N0	M0	Adenocarcinoma	Pancreatic	Cancer	Case	Case	Case - Pancreatic	Case - Pancreatic	I	0.722941	0.524868	0.888862
PDAC001	42	40 - 49	pancreatic cancer		Discovery Life Sciences	IA	T1b	N0	M0	Adenocarcinoma	Pancreatic	Cancer	Case	Case	Case - Pancreatic	Case - Pancreatic	I	0.877983	0.524868	0.888862
PDAC001	43	40 - 49	pancreatic cancer		Discovery Life Sciences	IA	T1b	N0	M0	Adenocarcinoma	Pancreatic	Cancer	Case	Case	Case - Pancreatic	Case - Pancreatic	I	0.838935	0.524868	0.888862
PDAC001	44	40 - 49	pancreatic cancer		Discovery Life Sciences	IA	T1b	N0	M0	Adenocarcinoma	Pancreatic	Cancer	Case	Case	Case - Pancreatic	Case - Pancreatic	I	0.586316	0.524868	0.888862
PDAC001	45	40 - 49	pancreatic cancer		Discovery Life Sciences	IA	T1b	N0	M0	Adenocarcinoma	Pancreatic	Cancer	Case	Case	Case - Pancreatic	Case - Pancreatic	I	0.887261	0.524868	0.888862
PDAC001	46	40 - 49	pancreatic cancer		Discovery Life Sciences	IA	T1b	N0	M0	Adenocarcinoma	Pancreatic	Cancer	Case	Case	Case - Pancreatic	Case - Pancreatic	I	0.8607	0.524868	0.888862
PDAC001	47	40 - 49	pancreatic cancer		Discovery Life Sciences	IA	T1b	N0	M0	Adenocarcinoma	Pancreatic	Cancer	Case	Case	Case - Pancreatic	Case - Pancreatic	I	0.865318	0.524868	0.888862
PDAC001	48	40 - 49	pancreatic cancer		Discovery Life Sciences	IA	T1b	N0	M0	Adenocarcinoma	Pancreatic	Cancer	Case	Case	Case - Pancreatic	Case - Pancreatic	I	0.576533	0.524868	0.888862
PDAC001	49	40 - 49	pancreatic cancer		Discovery Life Sciences	IA	T1b	N0	M0	Adenocarcinoma	Pancreatic	Cancer	Case	Case	Case - Pancreatic	Case - Pancreatic	I	0.846876	0.524868	0.888862
PDAC001	5	40 - 49	pancreatic cancer		Discovery Life Sciences	IA	T1b	N0	M0	Adenocarcinoma	Pancreatic	Cancer	Case	Case	Case - Pancreatic	Case - Pancreatic	I	0.477615	0.524868	0.888862
PDAC001	50	40 - 49	pancreatic cancer		Discovery Life Sciences	IA	T1b	N0	M0	Adenocarcinoma	Pancreatic	Cancer	Case	Case	Case - Pancreatic	Case - Pancreatic	I	0.510134	0.524868	0.888862
PDAC001	51	40 - 49	pancreatic cancer		Discovery Life Sciences	IA	T1b	N0	M0	Adenocarcinoma	Pancreatic	Cancer	Case	Case	Case - Pancreatic	Case - Pancreatic	I	0.819329	0.524868	0.888862
PDAC001	52	40 - 49	pancreatic cancer		Discovery Life Sciences	IA	T1b	N0	M0	Adenocarcinoma	Pancreatic	Cancer	Case	Case	Case - Pancreatic	Case - Pancreatic	I	0.602797	0.524868	0.888862
PDAC001	53	40 - 49	pancreatic cancer		Discovery Life Sciences	IA	T1b	N0	M0	Adenocarcinoma	Pancreatic	Cancer	Case	Case	Case - Pancreatic	Case - Pancreatic	I	0.794758	0.524868	0.888862
PDAC001	54	40 - 49	pancreatic cancer		Discovery Life Sciences	IA	T1b	N0	M0	Adenocarcinoma	Pancreatic	Cancer	Case	Case	Case - Pancreatic	Case - Pancreatic	I	0.718034	0.524868	0.888862
PDAC001	55	40 - 49	pancreatic cancer		Discovery Life Sciences	IA	T1b	N0	M0	Adenocarcinoma	Pancreatic	Cancer	Case	Case	Case - Pancreatic	Case - Pancreatic	I	0.759345	0.524868	0.888862
PDAC001	56	40 - 49	pancreatic cancer		Discovery Life Sciences	IA	T1b	N0	M0	Adenocarcinoma	Pancreatic	Cancer	Case	Case	Case - Pancreatic	Case - Pancreatic	I	0.76043	0.524868	0.888862
PDAC001	57	40 - 49	pancreatic cancer		Discovery Life Sciences	IA	T1b	N0	M0	Adenocarcinoma	Pancreatic	Cancer	Case	Case	Case - Pancreatic	Case - Pancreatic	I	0.789621	0.524868	0.888862
PDAC001	58	40 - 49	pancreatic cancer		Discovery Life Sciences	IA	T1b	N0	M0	Adenocarcinoma	Pancreatic	Cancer	Case	Case	Case - Pancreatic	Case - Pancreatic	I	0.804718	0.524868	0.888862
PDAC001	59	40 - 49	pancreatic cancer		Discovery Life Sciences	IA	T1b	N0	M0	Adenocarcinoma	Pancreatic	Cancer	Case	Case	Case - Pancreatic	Case - Pancreatic	I	0.85665	0.524868	0.888862
PDAC001	6	40 - 49	pancreatic cancer		Discovery Life Sciences	IA	T1b	N0	M0	Adenocarcinoma	Pancreatic	Cancer	Case	Case	Case - Pancreatic	Case - Pancreatic	I	0.599876	0.524868	0.888862
PDAC001	60	40 - 49	pancreatic cancer		Discovery Life Sciences	IA	T1b	N0	M0	Adenocarcinoma	Pancreatic	Cancer	Case	Case	Case - Pancreatic	Case - Pancreatic	I	0.647719	0.524868	0.888862
PDAC001	61	40 - 49	pancreatic cancer		Discovery Life Sciences	IA	T1b	N0	M0	Adenocarcinoma	Pancreatic	Cancer	Case	Case	Case - Pancreatic	Case - Pancreatic	I	0.617432	0.524868	0.888862
PDAC001	62	40 - 49	pancreatic cancer		Discovery Life Sciences	IA	T1b	N0	M0	Adenocarcinoma	Pancreatic	Cancer	Case	Case	Case - Pancreatic	Case - Pancreatic	I	0.568605	0.524868	0.888862
PDAC001	63	40 - 49	pancreatic cancer		Discovery Life Sciences	IA	T1b	N0	M0	Adenocarcinoma	Pancreatic	Cancer	Case	Case	Case - Pancreatic	Case - Pancreatic	I	0.788741	0.524868	0.888862
PDAC001	64	40 - 49	pancreatic cancer		Discovery Life Sciences	IA	T1b	N0	M0	Adenocarcinoma	Pancreatic	Cancer	Case	Case	Case - Pancreatic	Case - Pancreatic	I	0.683438	0.524868	0.888862
PDAC001	65	40 - 49	pancreatic cancer		Discovery Life Sciences	IA	T1b	N0	M0	Adenocarcinoma	Pancreatic	Cancer	Case	Case	Case - Pancreatic	Case - Pancreatic	I	0.556931	0.524868	0.888862
PDAC001	66	40 - 49	pancreatic cancer		Discovery Life Sciences	IA	T1b	N0	M0	Adenocarcinoma	Pancreatic	Cancer	Case	Case	Case - Pancreatic	Case - Pancreatic	I	0.824698	0.524868	0.888862
PDAC001	67	40 - 49	pancreatic cancer		Discovery Life Sciences	IA	T1b	N0	M0	Adenocarcinoma	Pancreatic	Cancer	Case	Case	Case - Pancreatic	Case - Pancreatic	I	0.839513	0.524868	0.888862
PDAC001	68	40 - 49	pancreatic cancer		Discovery Life Sciences	IA	T1b	N0	M0	Adenocarcinoma	Pancreatic	Cancer	Case	Case	Case - Pancreatic	Case - Pancreatic	I	0.631331	0.524868	0.888862
PDAC001	69	40 - 49	pancreatic cancer		Discovery Life Sciences	IA	T1b	N0	M0	Adenocarcinoma	Pancreatic	Cancer	Case	Case	Case - Pancreatic	Case - Pancreatic	I	0.491707	0.524868	0.888862
PDAC001	7	40 - 49	pancreatic cancer		Discovery Life Sciences	IA	T1b	N0	M0	Adenocarcinoma	Pancreatic	Cancer	Case	Case	Case - Pancreatic	Case - Pancreatic	I	0.790559	0.524868	0.888862
PDAC001	70	40 - 49	pancreatic cancer		Discovery Life Sciences	IA	T1b	N0	M0	Adenocarcinoma	Pancreatic	Cancer	Case	Case	Case - Pancreatic	Case - Pancreatic	I	0.562828	0.524868	0.888862
PDAC001	71	40 - 49	pancreatic cancer		Discovery Life Sciences	IA	T1b	N0	M0	Adenocarcinoma	Pancreatic	Cancer	Case	Case	Case - Pancreatic	Case - Pancreatic	I	0.77125	0.524868	0.888862
PDAC001	72	40 - 49	pancreatic cancer		Discovery Life Sciences	IA	T1b	N0	M0	Adenocarcinoma	Pancreatic	Cancer	Case	Case	Case - Pancreatic	Case - Pancreatic	I	0.689187	0.524868	0.888862
PDAC001	73	40 - 49	pancreatic cancer		Discovery Life Sciences	IA	T1b	N0	M0	Adenocarcinoma	Pancreatic	Cancer	Case	Case	Case - Pancreatic	Case - Pancreatic	I	0.857312	0.524868	0.888862
PDAC001	74	40 - 49	pancreatic cancer		Discovery Life Sciences	IA	T1b	N0	M0	Adenocarcinoma	Pancreatic	Cancer	Case	Case	Case - Pancreatic	Case - Pancreatic	I	0.53435	0.524868	0.888862
PDAC001	75	40 - 49	pancreatic cancer		Discovery Life Sciences	IA	T1b	N0	M0	Adenocarcinoma	Pancreatic	Cancer	Case	Case	Case - Pancreatic	Case - Pancreatic	I	0.776985	0.524868	0.888862
PDAC001	76	40 - 49	pancreatic cancer		Discovery Life Sciences	IA	T1b	N0	M0	Adenocarcinoma	Pancreatic	Cancer	Case	Case	Case - Pancreatic	Case - Pancreatic	I	0.649862	0.524868	0.888862
PDAC001	77	40 - 49	pancreatic cancer		Discovery Life Sciences	IA	T1b	N0	M0	Adenocarcinoma	Pancreatic	Cancer	Case	Case	Case - Pancreatic	Case - Pancreatic	I	0.868743	0.524868	0.888862
PDAC001	78	40 - 49	pancreatic cancer		Discovery Life Sciences	IA	T1b	N0	M0	Adenocarcinoma	Pancreatic	Cancer	Case	Case	Case - Pancreatic	Case - Pancreatic	I	0.832281	0.524868	0.888862
PDAC001	79	40 - 49	pancreatic cancer		Discovery Life Sciences	IA	T1b	N0	M0	Adenocarcinoma	Pancreatic	Cancer	Case	Case	Case - Pancreatic	Case - Pancreatic	I	0.90764	0.524868	0.888862
PDAC001	8	40 - 49	pancreatic cancer		Discovery Life Sciences	IA	T1b	N0	M0	Adenocarcinoma	Pancreatic	Cancer	Case	Case	Case - Pancreatic	Case - Pancreatic	I	0.724543	0.524868	0.888862
PDAC001	80	40 - 49	pancreatic cancer		Discovery Life Sciences	IA	T1b	N0	M0	Adenocarcinoma	Pancreatic	Cancer	Case	Case	Case - Pancreatic	Case - Pancreatic	I	0.661722	0.524868	0.888862
PDAC001	81	40 - 49	pancreatic cancer		Discovery Life Sciences	IA	T1b	N0	M0	Adenocarcinoma	Pancreatic	Cancer	Case	Case	Case - Pancreatic	Case - Pancreatic	I	0.841678	0.524868	0.888862
PDAC001	82	40 - 49	pancreatic cancer		Discovery Life Sciences	IA	T1b	N0	M0	Adenocarcinoma	Pancreatic	Cancer	Case	Case	Case - Pancreatic	Case - Pancreatic	I	0.604355	0.524868	0.888862
PDAC001	83	40 - 49	pancreatic cancer		Discovery Life Sciences	IA	T1b	N0	M0	Adenocarcinoma	Pancreatic	Cancer	Case	Case	Case - Pancreatic	Case - Pancreatic	I	0.892394	0.524868	0.888862
PDAC001	84	40 - 49	pancreatic cancer		Discovery Life Sciences	IA	T1b	N0	M0	Adenocarcinoma	Pancreatic	Cancer	Case	Case	Case - Pancreatic	Case - Pancreatic	I	0.729468	0.524868	0.888862
PDAC001	85	40 - 49	pancreatic cancer		Discovery Life Sciences	IA	T1b	N0	M0	Adenocarcinoma	Pancreatic	Cancer	Case	Case	Case - Pancreatic	Case - Pancreatic	I	0.733345	0.524868	0.888862
PDAC001	86	40 - 49	pancreatic cancer		Discovery Life Sciences	IA	T1b	N0	M0	Adenocarcinoma	Pancreatic	Cancer	Case	Case	Case - Pancreatic	Case - Pancreatic	I	0.68008	0.524868	0.888862
PDAC001	87	40 - 49	pancreatic cancer		Discovery Life Sciences	IA	T1b	N0	M0	Adenocarcinoma	Pancreatic	Cancer	Case	Case	Case - Pancreatic	Case - Pancreatic	I	0.815009	0.524868	0.888862
PDAC001	88	40 - 49	pancreatic cancer		Discovery Life Sciences	IA	T1b	N0	M0	Adenocarcinoma	Pancreatic	Cancer	Case	Case	Case - Pancreatic	Case - Pancreatic	I	0.793647	0.524868	0.888862
PDAC001	89	40 - 49	pancreatic cancer		Discovery Life Sciences	IA	T1b	N0	M0	Adenocarcinoma	Pancreatic	Cancer	Case	Case	Case - Pancreatic	Case - Pancreatic	I	0.676178	0.524868	0.888862
PDAC001	9	40 - 49	pancreatic cancer		Discovery Life Sciences	IA	T1b	N0	M0	Adenocarcinoma	Pancreatic	Cancer	Case	Case	Case - Pancreatic	Case - Pancreatic	I	0.794078	0.524868	0.888862
PDAC001	90	40 - 49	pancreatic cancer		Discovery Life Sciences	IA	T1b	N0	M0	Adenocarcinoma	Pancreatic	Cancer	Case	Case	Case - Pancreatic	Case - Pancreatic	I	0.782999	0.524868	0.888862
PDAC001	91	40 - 49	pancreatic cancer		Discovery Life Sciences	IA	T1b	N0	M0	Adenocarcinoma	Pancreatic	Cancer	Case	Case	Case - Pancreatic	Case - Pancreatic	I	0.752532	0.524868	0.888862
PDAC001	92	40 - 49	pancreatic cancer		Discovery Life Sciences	IA	T1b	N0	M0	Adenocarcinoma	Pancreatic	Cancer	Case	Case	Case - Pancreatic	Case - Pancreatic	I	0.904617	0.524868	0.888862
PDAC001	93	40 - 49	pancreatic cancer		Discovery Life Sciences	IA	T1b	N0	M0	Adenocarcinoma	Pancreatic	Cancer	Case	Case	Case - Pancreatic	Case - Pancreatic	I	0.916515	0.524868	0.888862
PDAC001	94	40 - 49	pancreatic cancer		Discovery Life Sciences	IA	T1b	N0	M0	Adenocarcinoma	Pancreatic	Cancer	Case	Case	Case - Pancreatic	Case - Pancreatic	I	0.605487	0.524868	0.888862
PDAC001	95	40 - 49	pancreatic cancer		Discovery Life Sciences	IA	T1b	N0	M0	Adenocarcinoma	Pancreatic	Cancer	Case	Case	Case - Pancreatic	Case - Pancreatic	I	0.525176	0.524868	0.888862
PDAC001	96	40 - 49	pancreatic cancer		Discovery Life Sciences	IA	T1b	N0	M0	Adenocarcinoma	Pancreatic	Cancer	Case	Case	Case - Pancreatic	Case - Pancreatic	I	0.816545	0.524868	0.888862
PDAC001	97	40 - 49	pancreatic cancer		Discovery Life Sciences	IA	T1b	N0	M0	Adenocarcinoma	Pancreatic	Cancer	Case	Case	Case - Pancreatic	Case - Pancreatic	I	0.853482	0.524868	0.888862
PDAC001	98	40 - 49	pancreatic cancer		Discovery Life Sciences	IA	T1b	N0	M0	Adenocarcinoma	Pancreatic	Cancer	Case	Case	Case - Pancreatic	Case - Pancreatic	I	0.797119	0.524868	0.888862
PDAC001	99	40 - 49	pancreatic cancer		Discovery Life Sciences	IA	T1b	N0	M0	Adenocarcinoma	Pancreatic	Cancer	Case	Case	Case - Pancreatic	Case - Pancreatic	I	0.739223	0.524868	0.888862
PDAC002	1	60 - 69	pancreatic cancer		Discovery Life Sciences	IA	T1c	N0	M0	Adenocarcinoma	Pancreatic	Cancer	Case	Case	Case - Pancreatic	Case - Pancreatic	I	0.00674889	0.0128559	0.0917794
PDAC002	10	60 - 69	pancreatic cancer		Discovery Life Sciences	IA	T1c	N0	M0	Adenocarcinoma	Pancreatic	Cancer	Case	Case	Case - Pancreatic	Case - Pancreatic	I	0.014237	0.0128559	0.0917794
PDAC002	100	60 - 69	pancreatic cancer		Discovery Life Sciences	IA	T1c	N0	M0	Adenocarcinoma	Pancreatic	Cancer	Case	Case	Case - Pancreatic	Case - Pancreatic	I	0.0292715	0.0128559	0.0917794
PDAC002	11	60 - 69	pancreatic cancer		Discovery Life Sciences	IA	T1c	N0	M0	Adenocarcinoma	Pancreatic	Cancer	Case	Case	Case - Pancreatic	Case - Pancreatic	I	0.0563318	0.0128559	0.0917794
PDAC002	12	60 - 69	pancreatic cancer		Discovery Life Sciences	IA	T1c	N0	M0	Adenocarcinoma	Pancreatic	Cancer	Case	Case	Case - Pancreatic	Case - Pancreatic	I	0.0369451	0.0128559	0.0917794
PDAC002	13	60 - 69	pancreatic cancer		Discovery Life Sciences	IA	T1c	N0	M0	Adenocarcinoma	Pancreatic	Cancer	Case	Case	Case - Pancreatic	Case - Pancreatic	I	0.0591815	0.0128559	0.0917794
PDAC002	14	60 - 69	pancreatic cancer		Discovery Life Sciences	IA	T1c	N0	M0	Adenocarcinoma	Pancreatic	Cancer	Case	Case	Case - Pancreatic	Case - Pancreatic	I	0.0402112	0.0128559	0.0917794
PDAC002	15	60 - 69	pancreatic cancer		Discovery Life Sciences	IA	T1c	N0	M0	Adenocarcinoma	Pancreatic	Cancer	Case	Case	Case - Pancreatic	Case - Pancreatic	I	0.0274678	0.0128559	0.0917794
PDAC002	16	60 - 69	pancreatic cancer		Discovery Life Sciences	IA	T1c	N0	M0	Adenocarcinoma	Pancreatic	Cancer	Case	Case	Case - Pancreatic	Case - Pancreatic	I	0.0594654	0.0128559	0.0917794
PDAC002	17	60 - 69	pancreatic cancer		Discovery Life Sciences	IA	T1c	N0	M0	Adenocarcinoma	Pancreatic	Cancer	Case	Case	Case - Pancreatic	Case - Pancreatic	I	0.032168	0.0128559	0.0917794
PDAC002	18	60 - 69	pancreatic cancer		Discovery Life Sciences	IA	T1c	N0	M0	Adenocarcinoma	Pancreatic	Cancer	Case	Case	Case - Pancreatic	Case - Pancreatic	I	0.0237771	0.0128559	0.0917794
PDAC002	19	60 - 69	pancreatic cancer		Discovery Life Sciences	IA	T1c	N0	M0	Adenocarcinoma	Pancreatic	Cancer	Case	Case	Case - Pancreatic	Case - Pancreatic	I	0.0173004	0.0128559	0.0917794
PDAC002	2	60 - 69	pancreatic cancer		Discovery Life Sciences	IA	T1c	N0	M0	Adenocarcinoma	Pancreatic	Cancer	Case	Case	Case - Pancreatic	Case - Pancreatic	I	0.0428884	0.0128559	0.0917794
PDAC002	20	60 - 69	pancreatic cancer		Discovery Life Sciences	IA	T1c	N0	M0	Adenocarcinoma	Pancreatic	Cancer	Case	Case	Case - Pancreatic	Case - Pancreatic	I	0.0274626	0.0128559	0.0917794
PDAC002	21	60 - 69	pancreatic cancer		Discovery Life Sciences	IA	T1c	N0	M0	Adenocarcinoma	Pancreatic	Cancer	Case	Case	Case - Pancreatic	Case - Pancreatic	I	0.0917779	0.0128559	0.0917794
PDAC002	22	60 - 69	pancreatic cancer		Discovery Life Sciences	IA	T1c	N0	M0	Adenocarcinoma	Pancreatic	Cancer	Case	Case	Case - Pancreatic	Case - Pancreatic	I	0.0594188	0.0128559	0.0917794
PDAC002	23	60 - 69	pancreatic cancer		Discovery Life Sciences	IA	T1c	N0	M0	Adenocarcinoma	Pancreatic	Cancer	Case	Case	Case - Pancreatic	Case - Pancreatic	I	0.0561659	0.0128559	0.0917794
PDAC002	24	60 - 69	pancreatic cancer		Discovery Life Sciences	IA	T1c	N0	M0	Adenocarcinoma	Pancreatic	Cancer	Case	Case	Case - Pancreatic	Case - Pancreatic	I	0.0145297	0.0128559	0.0917794
PDAC002	25	60 - 69	pancreatic cancer		Discovery Life Sciences	IA	T1c	N0	M0	Adenocarcinoma	Pancreatic	Cancer	Case	Case	Case - Pancreatic	Case - Pancreatic	I	0.0234194	0.0128559	0.0917794
PDAC002	26	60 - 69	pancreatic cancer		Discovery Life Sciences	IA	T1c	N0	M0	Adenocarcinoma	Pancreatic	Cancer	Case	Case	Case - Pancreatic	Case - Pancreatic	I	0.0465538	0.0128559	0.0917794
PDAC002	27	60 - 69	pancreatic cancer		Discovery Life Sciences	IA	T1c	N0	M0	Adenocarcinoma	Pancreatic	Cancer	Case	Case	Case - Pancreatic	Case - Pancreatic	I	0.0545216	0.0128559	0.0917794
PDAC002	28	60 - 69	pancreatic cancer		Discovery Life Sciences	IA	T1c	N0	M0	Adenocarcinoma	Pancreatic	Cancer	Case	Case	Case - Pancreatic	Case - Pancreatic	I	0.0725862	0.0128559	0.0917794
PDAC002	29	60 - 69	pancreatic cancer		Discovery Life Sciences	IA	T1c	N0	M0	Adenocarcinoma	Pancreatic	Cancer	Case	Case	Case - Pancreatic	Case - Pancreatic	I	0.0288793	0.0128559	0.0917794
PDAC002	3	60 - 69	pancreatic cancer		Discovery Life Sciences	IA	T1c	N0	M0	Adenocarcinoma	Pancreatic	Cancer	Case	Case	Case - Pancreatic	Case - Pancreatic	I	0.0962627	0.0128559	0.0917794
PDAC002	30	60 - 69	pancreatic cancer		Discovery Life Sciences	IA	T1c	N0	M0	Adenocarcinoma	Pancreatic	Cancer	Case	Case	Case - Pancreatic	Case - Pancreatic	I	0.0247172	0.0128559	0.0917794
PDAC002	31	60 - 69	pancreatic cancer		Discovery Life Sciences	IA	T1c	N0	M0	Adenocarcinoma	Pancreatic	Cancer	Case	Case	Case - Pancreatic	Case - Pancreatic	I	0.0470018	0.0128559	0.0917794
PDAC002	32	60 - 69	pancreatic cancer		Discovery Life Sciences	IA	T1c	N0	M0	Adenocarcinoma	Pancreatic	Cancer	Case	Case	Case - Pancreatic	Case - Pancreatic	I	0.00675281	0.0128559	0.0917794
PDAC002	33	60 - 69	pancreatic cancer		Discovery Life Sciences	IA	T1c	N0	M0	Adenocarcinoma	Pancreatic	Cancer	Case	Case	Case - Pancreatic	Case - Pancreatic	I	0.091808	0.0128559	0.0917794
PDAC002	34	60 - 69	pancreatic cancer		Discovery Life Sciences	IA	T1c	N0	M0	Adenocarcinoma	Pancreatic	Cancer	Case	Case	Case - Pancreatic	Case - Pancreatic	I	0.0212671	0.0128559	0.0917794
PDAC002	35	60 - 69	pancreatic cancer		Discovery Life Sciences	IA	T1c	N0	M0	Adenocarcinoma	Pancreatic	Cancer	Case	Case	Case - Pancreatic	Case - Pancreatic	I	0.028793	0.0128559	0.0917794
PDAC002	36	60 - 69	pancreatic cancer		Discovery Life Sciences	IA	T1c	N0	M0	Adenocarcinoma	Pancreatic	Cancer	Case	Case	Case - Pancreatic	Case - Pancreatic	I	0.0304216	0.0128559	0.0917794
PDAC002	37	60 - 69	pancreatic cancer		Discovery Life Sciences	IA	T1c	N0	M0	Adenocarcinoma	Pancreatic	Cancer	Case	Case	Case - Pancreatic	Case - Pancreatic	I	0.0477161	0.0128559	0.0917794
PDAC002	38	60 - 69	pancreatic cancer		Discovery Life Sciences	IA	T1c	N0	M0	Adenocarcinoma	Pancreatic	Cancer	Case	Case	Case - Pancreatic	Case - Pancreatic	I	0.0821762	0.0128559	0.0917794
PDAC002	39	60 - 69	pancreatic cancer		Discovery Life Sciences	IA	T1c	N0	M0	Adenocarcinoma	Pancreatic	Cancer	Case	Case	Case - Pancreatic	Case - Pancreatic	I	0.0765993	0.0128559	0.0917794
PDAC002	4	60 - 69	pancreatic cancer		Discovery Life Sciences	IA	T1c	N0	M0	Adenocarcinoma	Pancreatic	Cancer	Case	Case	Case - Pancreatic	Case - Pancreatic	I	0.0343463	0.0128559	0.0917794
PDAC002	40	60 - 69	pancreatic cancer		Discovery Life Sciences	IA	T1c	N0	M0	Adenocarcinoma	Pancreatic	Cancer	Case	Case	Case - Pancreatic	Case - Pancreatic	I	0.0580094	0.0128559	0.0917794
PDAC002	41	60 - 69	pancreatic cancer		Discovery Life Sciences	IA	T1c	N0	M0	Adenocarcinoma	Pancreatic	Cancer	Case	Case	Case - Pancreatic	Case - Pancreatic	I	0.0337864	0.0128559	0.0917794
PDAC002	42	60 - 69	pancreatic cancer		Discovery Life Sciences	IA	T1c	N0	M0	Adenocarcinoma	Pancreatic	Cancer	Case	Case	Case - Pancreatic	Case - Pancreatic	I	0.0215891	0.0128559	0.0917794
PDAC002	43	60 - 69	pancreatic cancer		Discovery Life Sciences	IA	T1c	N0	M0	Adenocarcinoma	Pancreatic	Cancer	Case	Case	Case - Pancreatic	Case - Pancreatic	I	0.0589022	0.0128559	0.0917794
PDAC002	44	60 - 69	pancreatic cancer		Discovery Life Sciences	IA	T1c	N0	M0	Adenocarcinoma	Pancreatic	Cancer	Case	Case	Case - Pancreatic	Case - Pancreatic	I	0.025508	0.0128559	0.0917794
PDAC002	45	60 - 69	pancreatic cancer		Discovery Life Sciences	IA	T1c	N0	M0	Adenocarcinoma	Pancreatic	Cancer	Case	Case	Case - Pancreatic	Case - Pancreatic	I	0.0208621	0.0128559	0.0917794
PDAC002	46	60 - 69	pancreatic cancer		Discovery Life Sciences	IA	T1c	N0	M0	Adenocarcinoma	Pancreatic	Cancer	Case	Case	Case - Pancreatic	Case - Pancreatic	I	0.091146	0.0128559	0.0917794
PDAC002	47	60 - 69	pancreatic cancer		Discovery Life Sciences	IA	T1c	N0	M0	Adenocarcinoma	Pancreatic	Cancer	Case	Case	Case - Pancreatic	Case - Pancreatic	I	0.0334057	0.0128559	0.0917794
PDAC002	48	60 - 69	pancreatic cancer		Discovery Life Sciences	IA	T1c	N0	M0	Adenocarcinoma	Pancreatic	Cancer	Case	Case	Case - Pancreatic	Case - Pancreatic	I	0.0117594	0.0128559	0.0917794
PDAC002	49	60 - 69	pancreatic cancer		Discovery Life Sciences	IA	T1c	N0	M0	Adenocarcinoma	Pancreatic	Cancer	Case	Case	Case - Pancreatic	Case - Pancreatic	I	0.017312	0.0128559	0.0917794
PDAC002	5	60 - 69	pancreatic cancer		Discovery Life Sciences	IA	T1c	N0	M0	Adenocarcinoma	Pancreatic	Cancer	Case	Case	Case - Pancreatic	Case - Pancreatic	I	0.0241078	0.0128559	0.0917794
PDAC002	50	60 - 69	pancreatic cancer		Discovery Life Sciences	IA	T1c	N0	M0	Adenocarcinoma	Pancreatic	Cancer	Case	Case	Case - Pancreatic	Case - Pancreatic	I	0.0830579	0.0128559	0.0917794
PDAC002	51	60 - 69	pancreatic cancer		Discovery Life Sciences	IA	T1c	N0	M0	Adenocarcinoma	Pancreatic	Cancer	Case	Case	Case - Pancreatic	Case - Pancreatic	I	0.0790225	0.0128559	0.0917794
PDAC002	52	60 - 69	pancreatic cancer		Discovery Life Sciences	IA	T1c	N0	M0	Adenocarcinoma	Pancreatic	Cancer	Case	Case	Case - Pancreatic	Case - Pancreatic	I	0.065373	0.0128559	0.0917794
PDAC002	53	60 - 69	pancreatic cancer		Discovery Life Sciences	IA	T1c	N0	M0	Adenocarcinoma	Pancreatic	Cancer	Case	Case	Case - Pancreatic	Case - Pancreatic	I	0.0465933	0.0128559	0.0917794
PDAC002	54	60 - 69	pancreatic cancer		Discovery Life Sciences	IA	T1c	N0	M0	Adenocarcinoma	Pancreatic	Cancer	Case	Case	Case - Pancreatic	Case - Pancreatic	I	0.037043	0.0128559	0.0917794
PDAC002	55	60 - 69	pancreatic cancer		Discovery Life Sciences	IA	T1c	N0	M0	Adenocarcinoma	Pancreatic	Cancer	Case	Case	Case - Pancreatic	Case - Pancreatic	I	0.0634074	0.0128559	0.0917794
PDAC002	56	60 - 69	pancreatic cancer		Discovery Life Sciences	IA	T1c	N0	M0	Adenocarcinoma	Pancreatic	Cancer	Case	Case	Case - Pancreatic	Case - Pancreatic	I	0.0597988	0.0128559	0.0917794
PDAC002	57	60 - 69	pancreatic cancer		Discovery Life Sciences	IA	T1c	N0	M0	Adenocarcinoma	Pancreatic	Cancer	Case	Case	Case - Pancreatic	Case - Pancreatic	I	0.0751981	0.0128559	0.0917794
PDAC002	58	60 - 69	pancreatic cancer		Discovery Life Sciences	IA	T1c	N0	M0	Adenocarcinoma	Pancreatic	Cancer	Case	Case	Case - Pancreatic	Case - Pancreatic	I	0.0128953	0.0128559	0.0917794
PDAC002	59	60 - 69	pancreatic cancer		Discovery Life Sciences	IA	T1c	N0	M0	Adenocarcinoma	Pancreatic	Cancer	Case	Case	Case - Pancreatic	Case - Pancreatic	I	0.019904	0.0128559	0.0917794
PDAC002	6	60 - 69	pancreatic cancer		Discovery Life Sciences	IA	T1c	N0	M0	Adenocarcinoma	Pancreatic	Cancer	Case	Case	Case - Pancreatic	Case - Pancreatic	I	0.0244188	0.0128559	0.0917794
PDAC002	60	60 - 69	pancreatic cancer		Discovery Life Sciences	IA	T1c	N0	M0	Adenocarcinoma	Pancreatic	Cancer	Case	Case	Case - Pancreatic	Case - Pancreatic	I	0.0275702	0.0128559	0.0917794
PDAC002	61	60 - 69	pancreatic cancer		Discovery Life Sciences	IA	T1c	N0	M0	Adenocarcinoma	Pancreatic	Cancer	Case	Case	Case - Pancreatic	Case - Pancreatic	I	0.0554089	0.0128559	0.0917794
PDAC002	62	60 - 69	pancreatic cancer		Discovery Life Sciences	IA	T1c	N0	M0	Adenocarcinoma	Pancreatic	Cancer	Case	Case	Case - Pancreatic	Case - Pancreatic	I	0.0895711	0.0128559	0.0917794
PDAC002	63	60 - 69	pancreatic cancer		Discovery Life Sciences	IA	T1c	N0	M0	Adenocarcinoma	Pancreatic	Cancer	Case	Case	Case - Pancreatic	Case - Pancreatic	I	0.063733	0.0128559	0.0917794
PDAC002	64	60 - 69	pancreatic cancer		Discovery Life Sciences	IA	T1c	N0	M0	Adenocarcinoma	Pancreatic	Cancer	Case	Case	Case - Pancreatic	Case - Pancreatic	I	0.0134685	0.0128559	0.0917794
PDAC002	65	60 - 69	pancreatic cancer		Discovery Life Sciences	IA	T1c	N0	M0	Adenocarcinoma	Pancreatic	Cancer	Case	Case	Case - Pancreatic	Case - Pancreatic	I	0.114452	0.0128559	0.0917794
PDAC002	66	60 - 69	pancreatic cancer		Discovery Life Sciences	IA	T1c	N0	M0	Adenocarcinoma	Pancreatic	Cancer	Case	Case	Case - Pancreatic	Case - Pancreatic	I	0.0205538	0.0128559	0.0917794
PDAC002	67	60 - 69	pancreatic cancer		Discovery Life Sciences	IA	T1c	N0	M0	Adenocarcinoma	Pancreatic	Cancer	Case	Case	Case - Pancreatic	Case - Pancreatic	I	0.0286971	0.0128559	0.0917794
PDAC002	68	60 - 69	pancreatic cancer		Discovery Life Sciences	IA	T1c	N0	M0	Adenocarcinoma	Pancreatic	Cancer	Case	Case	Case - Pancreatic	Case - Pancreatic	I	0.130289	0.0128559	0.0917794
PDAC002	69	60 - 69	pancreatic cancer		Discovery Life Sciences	IA	T1c	N0	M0	Adenocarcinoma	Pancreatic	Cancer	Case	Case	Case - Pancreatic	Case - Pancreatic	I	0.0566239	0.0128559	0.0917794
PDAC002	7	60 - 69	pancreatic cancer		Discovery Life Sciences	IA	T1c	N0	M0	Adenocarcinoma	Pancreatic	Cancer	Case	Case	Case - Pancreatic	Case - Pancreatic	I	0.032762	0.0128559	0.0917794
PDAC002	70	60 - 69	pancreatic cancer		Discovery Life Sciences	IA	T1c	N0	M0	Adenocarcinoma	Pancreatic	Cancer	Case	Case	Case - Pancreatic	Case - Pancreatic	I	0.0712133	0.0128559	0.0917794
PDAC002	71	60 - 69	pancreatic cancer		Discovery Life Sciences	IA	T1c	N0	M0	Adenocarcinoma	Pancreatic	Cancer	Case	Case	Case - Pancreatic	Case - Pancreatic	I	0.037384	0.0128559	0.0917794
PDAC002	72	60 - 69	pancreatic cancer		Discovery Life Sciences	IA	T1c	N0	M0	Adenocarcinoma	Pancreatic	Cancer	Case	Case	Case - Pancreatic	Case - Pancreatic	I	0.0651665	0.0128559	0.0917794
PDAC002	73	60 - 69	pancreatic cancer		Discovery Life Sciences	IA	T1c	N0	M0	Adenocarcinoma	Pancreatic	Cancer	Case	Case	Case - Pancreatic	Case - Pancreatic	I	0.0964513	0.0128559	0.0917794
PDAC002	74	60 - 69	pancreatic cancer		Discovery Life Sciences	IA	T1c	N0	M0	Adenocarcinoma	Pancreatic	Cancer	Case	Case	Case - Pancreatic	Case - Pancreatic	I	0.0319192	0.0128559	0.0917794
PDAC002	75	60 - 69	pancreatic cancer		Discovery Life Sciences	IA	T1c	N0	M0	Adenocarcinoma	Pancreatic	Cancer	Case	Case	Case - Pancreatic	Case - Pancreatic	I	0.059498	0.0128559	0.0917794
PDAC002	76	60 - 69	pancreatic cancer		Discovery Life Sciences	IA	T1c	N0	M0	Adenocarcinoma	Pancreatic	Cancer	Case	Case	Case - Pancreatic	Case - Pancreatic	I	0.0422693	0.0128559	0.0917794
PDAC002	77	60 - 69	pancreatic cancer		Discovery Life Sciences	IA	T1c	N0	M0	Adenocarcinoma	Pancreatic	Cancer	Case	Case	Case - Pancreatic	Case - Pancreatic	I	0.0569238	0.0128559	0.0917794
PDAC002	78	60 - 69	pancreatic cancer		Discovery Life Sciences	IA	T1c	N0	M0	Adenocarcinoma	Pancreatic	Cancer	Case	Case	Case - Pancreatic	Case - Pancreatic	I	0.0379432	0.0128559	0.0917794
PDAC002	79	60 - 69	pancreatic cancer		Discovery Life Sciences	IA	T1c	N0	M0	Adenocarcinoma	Pancreatic	Cancer	Case	Case	Case - Pancreatic	Case - Pancreatic	I	0.0176611	0.0128559	0.0917794
PDAC002	8	60 - 69	pancreatic cancer		Discovery Life Sciences	IA	T1c	N0	M0	Adenocarcinoma	Pancreatic	Cancer	Case	Case	Case - Pancreatic	Case - Pancreatic	I	0.0210691	0.0128559	0.0917794
PDAC002	80	60 - 69	pancreatic cancer		Discovery Life Sciences	IA	T1c	N0	M0	Adenocarcinoma	Pancreatic	Cancer	Case	Case	Case - Pancreatic	Case - Pancreatic	I	0.038848	0.0128559	0.0917794
PDAC002	81	60 - 69	pancreatic cancer		Discovery Life Sciences	IA	T1c	N0	M0	Adenocarcinoma	Pancreatic	Cancer	Case	Case	Case - Pancreatic	Case - Pancreatic	I	0.0169366	0.0128559	0.0917794
PDAC002	82	60 - 69	pancreatic cancer		Discovery Life Sciences	IA	T1c	N0	M0	Adenocarcinoma	Pancreatic	Cancer	Case	Case	Case - Pancreatic	Case - Pancreatic	I	0.0814148	0.0128559	0.0917794
PDAC002	83	60 - 69	pancreatic cancer		Discovery Life Sciences	IA	T1c	N0	M0	Adenocarcinoma	Pancreatic	Cancer	Case	Case	Case - Pancreatic	Case - Pancreatic	I	0.0141999	0.0128559	0.0917794
PDAC002	84	60 - 69	pancreatic cancer		Discovery Life Sciences	IA	T1c	N0	M0	Adenocarcinoma	Pancreatic	Cancer	Case	Case	Case - Pancreatic	Case - Pancreatic	I	0.0518741	0.0128559	0.0917794
PDAC002	85	60 - 69	pancreatic cancer		Discovery Life Sciences	IA	T1c	N0	M0	Adenocarcinoma	Pancreatic	Cancer	Case	Case	Case - Pancreatic	Case - Pancreatic	I	0.0120632	0.0128559	0.0917794
PDAC002	86	60 - 69	pancreatic cancer		Discovery Life Sciences	IA	T1c	N0	M0	Adenocarcinoma	Pancreatic	Cancer	Case	Case	Case - Pancreatic	Case - Pancreatic	I	0.0426653	0.0128559	0.0917794
PDAC002	87	60 - 69	pancreatic cancer		Discovery Life Sciences	IA	T1c	N0	M0	Adenocarcinoma	Pancreatic	Cancer	Case	Case	Case - Pancreatic	Case - Pancreatic	I	0.028492	0.0128559	0.0917794
PDAC002	88	60 - 69	pancreatic cancer		Discovery Life Sciences	IA	T1c	N0	M0	Adenocarcinoma	Pancreatic	Cancer	Case	Case	Case - Pancreatic	Case - Pancreatic	I	0.0237158	0.0128559	0.0917794
PDAC002	89	60 - 69	pancreatic cancer		Discovery Life Sciences	IA	T1c	N0	M0	Adenocarcinoma	Pancreatic	Cancer	Case	Case	Case - Pancreatic	Case - Pancreatic	I	0.0269018	0.0128559	0.0917794
PDAC002	9	60 - 69	pancreatic cancer		Discovery Life Sciences	IA	T1c	N0	M0	Adenocarcinoma	Pancreatic	Cancer	Case	Case	Case - Pancreatic	Case - Pancreatic	I	0.0329558	0.0128559	0.0917794
PDAC002	90	60 - 69	pancreatic cancer		Discovery Life Sciences	IA	T1c	N0	M0	Adenocarcinoma	Pancreatic	Cancer	Case	Case	Case - Pancreatic	Case - Pancreatic	I	0.0121086	0.0128559	0.0917794
PDAC002	91	60 - 69	pancreatic cancer		Discovery Life Sciences	IA	T1c	N0	M0	Adenocarcinoma	Pancreatic	Cancer	Case	Case	Case - Pancreatic	Case - Pancreatic	I	0.0398876	0.0128559	0.0917794
PDAC002	92	60 - 69	pancreatic cancer		Discovery Life Sciences	IA	T1c	N0	M0	Adenocarcinoma	Pancreatic	Cancer	Case	Case	Case - Pancreatic	Case - Pancreatic	I	0.0388366	0.0128559	0.0917794
PDAC002	93	60 - 69	pancreatic cancer		Discovery Life Sciences	IA	T1c	N0	M0	Adenocarcinoma	Pancreatic	Cancer	Case	Case	Case - Pancreatic	Case - Pancreatic	I	0.0199627	0.0128559	0.0917794
PDAC002	94	60 - 69	pancreatic cancer		Discovery Life Sciences	IA	T1c	N0	M0	Adenocarcinoma	Pancreatic	Cancer	Case	Case	Case - Pancreatic	Case - Pancreatic	I	0.0649549	0.0128559	0.0917794
PDAC002	95	60 - 69	pancreatic cancer		Discovery Life Sciences	IA	T1c	N0	M0	Adenocarcinoma	Pancreatic	Cancer	Case	Case	Case - Pancreatic	Case - Pancreatic	I	0.0584197	0.0128559	0.0917794
PDAC002	96	60 - 69	pancreatic cancer		Discovery Life Sciences	IA	T1c	N0	M0	Adenocarcinoma	Pancreatic	Cancer	Case	Case	Case - Pancreatic	Case - Pancreatic	I	0.0391148	0.0128559	0.0917794
PDAC002	97	60 - 69	pancreatic cancer		Discovery Life Sciences	IA	T1c	N0	M0	Adenocarcinoma	Pancreatic	Cancer	Case	Case	Case - Pancreatic	Case - Pancreatic	I	0.052408	0.0128559	0.0917794
PDAC002	98	60 - 69	pancreatic cancer		Discovery Life Sciences	IA	T1c	N0	M0	Adenocarcinoma	Pancreatic	Cancer	Case	Case	Case - Pancreatic	Case - Pancreatic	I	0.0142899	0.0128559	0.0917794
PDAC002	99	60 - 69	pancreatic cancer		Discovery Life Sciences	IA	T1c	N0	M0	Adenocarcinoma	Pancreatic	Cancer	Case	Case	Case - Pancreatic	Case - Pancreatic	I	0.0748771	0.0128559	0.0917794
PDAC041	1	60 - 69	pancreatic cancer		Discovery Life Sciences	IIB	T2	N1	M0	Adenocarcinoma	Pancreatic	Cancer	Case	Case	Case - Pancreatic	Case - Pancreatic	II	0.995068	0.951292	0.998051
PDAC041	10	60 - 69	pancreatic cancer		Discovery Life Sciences	IIB	T2	N1	M0	Adenocarcinoma	Pancreatic	Cancer	Case	Case	Case - Pancreatic	Case - Pancreatic	II	0.997033	0.951292	0.998051
PDAC041	100	60 - 69	pancreatic cancer		Discovery Life Sciences	IIB	T2	N1	M0	Adenocarcinoma	Pancreatic	Cancer	Case	Case	Case - Pancreatic	Case - Pancreatic	II	0.993586	0.951292	0.998051
PDAC041	11	60 - 69	pancreatic cancer		Discovery Life Sciences	IIB	T2	N1	M0	Adenocarcinoma	Pancreatic	Cancer	Case	Case	Case - Pancreatic	Case - Pancreatic	II	0.997706	0.951292	0.998051
PDAC041	12	60 - 69	pancreatic cancer		Discovery Life Sciences	IIB	T2	N1	M0	Adenocarcinoma	Pancreatic	Cancer	Case	Case	Case - Pancreatic	Case - Pancreatic	II	0.995324	0.951292	0.998051
PDAC041	13	60 - 69	pancreatic cancer		Discovery Life Sciences	IIB	T2	N1	M0	Adenocarcinoma	Pancreatic	Cancer	Case	Case	Case - Pancreatic	Case - Pancreatic	II	0.997168	0.951292	0.998051
PDAC041	14	60 - 69	pancreatic cancer		Discovery Life Sciences	IIB	T2	N1	M0	Adenocarcinoma	Pancreatic	Cancer	Case	Case	Case - Pancreatic	Case - Pancreatic	II	0.944365	0.951292	0.998051
PDAC041	15	60 - 69	pancreatic cancer		Discovery Life Sciences	IIB	T2	N1	M0	Adenocarcinoma	Pancreatic	Cancer	Case	Case	Case - Pancreatic	Case - Pancreatic	II	0.983355	0.951292	0.998051
PDAC041	16	60 - 69	pancreatic cancer		Discovery Life Sciences	IIB	T2	N1	M0	Adenocarcinoma	Pancreatic	Cancer	Case	Case	Case - Pancreatic	Case - Pancreatic	II	0.997114	0.951292	0.998051
PDAC041	17	60 - 69	pancreatic cancer		Discovery Life Sciences	IIB	T2	N1	M0	Adenocarcinoma	Pancreatic	Cancer	Case	Case	Case - Pancreatic	Case - Pancreatic	II	0.995739	0.951292	0.998051
PDAC041	18	60 - 69	pancreatic cancer		Discovery Life Sciences	IIB	T2	N1	M0	Adenocarcinoma	Pancreatic	Cancer	Case	Case	Case - Pancreatic	Case - Pancreatic	II	0.981937	0.951292	0.998051
PDAC041	19	60 - 69	pancreatic cancer		Discovery Life Sciences	IIB	T2	N1	M0	Adenocarcinoma	Pancreatic	Cancer	Case	Case	Case - Pancreatic	Case - Pancreatic	II	0.994231	0.951292	0.998051
PDAC041	2	60 - 69	pancreatic cancer		Discovery Life Sciences	IIB	T2	N1	M0	Adenocarcinoma	Pancreatic	Cancer	Case	Case	Case - Pancreatic	Case - Pancreatic	II	0.997206	0.951292	0.998051
PDAC041	20	60 - 69	pancreatic cancer		Discovery Life Sciences	IIB	T2	N1	M0	Adenocarcinoma	Pancreatic	Cancer	Case	Case	Case - Pancreatic	Case - Pancreatic	II	0.985336	0.951292	0.998051
PDAC041	21	60 - 69	pancreatic cancer		Discovery Life Sciences	IIB	T2	N1	M0	Adenocarcinoma	Pancreatic	Cancer	Case	Case	Case - Pancreatic	Case - Pancreatic	II	0.985819	0.951292	0.998051
PDAC041	22	60 - 69	pancreatic cancer		Discovery Life Sciences	IIB	T2	N1	M0	Adenocarcinoma	Pancreatic	Cancer	Case	Case	Case - Pancreatic	Case - Pancreatic	II	0.952579	0.951292	0.998051
PDAC041	23	60 - 69	pancreatic cancer		Discovery Life Sciences	IIB	T2	N1	M0	Adenocarcinoma	Pancreatic	Cancer	Case	Case	Case - Pancreatic	Case - Pancreatic	II	0.995404	0.951292	0.998051
PDAC041	24	60 - 69	pancreatic cancer		Discovery Life Sciences	IIB	T2	N1	M0	Adenocarcinoma	Pancreatic	Cancer	Case	Case	Case - Pancreatic	Case - Pancreatic	II	0.993721	0.951292	0.998051
PDAC041	25	60 - 69	pancreatic cancer		Discovery Life Sciences	IIB	T2	N1	M0	Adenocarcinoma	Pancreatic	Cancer	Case	Case	Case - Pancreatic	Case - Pancreatic	II	0.995114	0.951292	0.998051
PDAC041	26	60 - 69	pancreatic cancer		Discovery Life Sciences	IIB	T2	N1	M0	Adenocarcinoma	Pancreatic	Cancer	Case	Case	Case - Pancreatic	Case - Pancreatic	II	0.998641	0.951292	0.998051
PDAC041	27	60 - 69	pancreatic cancer		Discovery Life Sciences	IIB	T2	N1	M0	Adenocarcinoma	Pancreatic	Cancer	Case	Case	Case - Pancreatic	Case - Pancreatic	II	0.995021	0.951292	0.998051
PDAC041	28	60 - 69	pancreatic cancer		Discovery Life Sciences	IIB	T2	N1	M0	Adenocarcinoma	Pancreatic	Cancer	Case	Case	Case - Pancreatic	Case - Pancreatic	II	0.971252	0.951292	0.998051
PDAC041	29	60 - 69	pancreatic cancer		Discovery Life Sciences	IIB	T2	N1	M0	Adenocarcinoma	Pancreatic	Cancer	Case	Case	Case - Pancreatic	Case - Pancreatic	II	0.995841	0.951292	0.998051
PDAC041	3	60 - 69	pancreatic cancer		Discovery Life Sciences	IIB	T2	N1	M0	Adenocarcinoma	Pancreatic	Cancer	Case	Case	Case - Pancreatic	Case - Pancreatic	II	0.984178	0.951292	0.998051
PDAC041	30	60 - 69	pancreatic cancer		Discovery Life Sciences	IIB	T2	N1	M0	Adenocarcinoma	Pancreatic	Cancer	Case	Case	Case - Pancreatic	Case - Pancreatic	II	0.990324	0.951292	0.998051
PDAC041	31	60 - 69	pancreatic cancer		Discovery Life Sciences	IIB	T2	N1	M0	Adenocarcinoma	Pancreatic	Cancer	Case	Case	Case - Pancreatic	Case - Pancreatic	II	0.990924	0.951292	0.998051
PDAC041	32	60 - 69	pancreatic cancer		Discovery Life Sciences	IIB	T2	N1	M0	Adenocarcinoma	Pancreatic	Cancer	Case	Case	Case - Pancreatic	Case - Pancreatic	II	0.994263	0.951292	0.998051
PDAC041	33	60 - 69	pancreatic cancer		Discovery Life Sciences	IIB	T2	N1	M0	Adenocarcinoma	Pancreatic	Cancer	Case	Case	Case - Pancreatic	Case - Pancreatic	II	0.988721	0.951292	0.998051
PDAC041	34	60 - 69	pancreatic cancer		Discovery Life Sciences	IIB	T2	N1	M0	Adenocarcinoma	Pancreatic	Cancer	Case	Case	Case - Pancreatic	Case - Pancreatic	II	0.997651	0.951292	0.998051
PDAC041	35	60 - 69	pancreatic cancer		Discovery Life Sciences	IIB	T2	N1	M0	Adenocarcinoma	Pancreatic	Cancer	Case	Case	Case - Pancreatic	Case - Pancreatic	II	0.994066	0.951292	0.998051
PDAC041	36	60 - 69	pancreatic cancer		Discovery Life Sciences	IIB	T2	N1	M0	Adenocarcinoma	Pancreatic	Cancer	Case	Case	Case - Pancreatic	Case - Pancreatic	II	0.978751	0.951292	0.998051
PDAC041	37	60 - 69	pancreatic cancer		Discovery Life Sciences	IIB	T2	N1	M0	Adenocarcinoma	Pancreatic	Cancer	Case	Case	Case - Pancreatic	Case - Pancreatic	II	0.984183	0.951292	0.998051
PDAC041	38	60 - 69	pancreatic cancer		Discovery Life Sciences	IIB	T2	N1	M0	Adenocarcinoma	Pancreatic	Cancer	Case	Case	Case - Pancreatic	Case - Pancreatic	II	0.99366	0.951292	0.998051
PDAC041	39	60 - 69	pancreatic cancer		Discovery Life Sciences	IIB	T2	N1	M0	Adenocarcinoma	Pancreatic	Cancer	Case	Case	Case - Pancreatic	Case - Pancreatic	II	0.990909	0.951292	0.998051
PDAC041	4	60 - 69	pancreatic cancer		Discovery Life Sciences	IIB	T2	N1	M0	Adenocarcinoma	Pancreatic	Cancer	Case	Case	Case - Pancreatic	Case - Pancreatic	II	0.998051	0.951292	0.998051
PDAC041	40	60 - 69	pancreatic cancer		Discovery Life Sciences	IIB	T2	N1	M0	Adenocarcinoma	Pancreatic	Cancer	Case	Case	Case - Pancreatic	Case - Pancreatic	II	0.951656	0.951292	0.998051
PDAC041	41	60 - 69	pancreatic cancer		Discovery Life Sciences	IIB	T2	N1	M0	Adenocarcinoma	Pancreatic	Cancer	Case	Case	Case - Pancreatic	Case - Pancreatic	II	0.987312	0.951292	0.998051
PDAC041	42	60 - 69	pancreatic cancer		Discovery Life Sciences	IIB	T2	N1	M0	Adenocarcinoma	Pancreatic	Cancer	Case	Case	Case - Pancreatic	Case - Pancreatic	II	0.976335	0.951292	0.998051
PDAC041	43	60 - 69	pancreatic cancer		Discovery Life Sciences	IIB	T2	N1	M0	Adenocarcinoma	Pancreatic	Cancer	Case	Case	Case - Pancreatic	Case - Pancreatic	II	0.982489	0.951292	0.998051
PDAC041	44	60 - 69	pancreatic cancer		Discovery Life Sciences	IIB	T2	N1	M0	Adenocarcinoma	Pancreatic	Cancer	Case	Case	Case - Pancreatic	Case - Pancreatic	II	0.997681	0.951292	0.998051
PDAC041	45	60 - 69	pancreatic cancer		Discovery Life Sciences	IIB	T2	N1	M0	Adenocarcinoma	Pancreatic	Cancer	Case	Case	Case - Pancreatic	Case - Pancreatic	II	0.958564	0.951292	0.998051
PDAC041	46	60 - 69	pancreatic cancer		Discovery Life Sciences	IIB	T2	N1	M0	Adenocarcinoma	Pancreatic	Cancer	Case	Case	Case - Pancreatic	Case - Pancreatic	II	0.987213	0.951292	0.998051
PDAC041	47	60 - 69	pancreatic cancer		Discovery Life Sciences	IIB	T2	N1	M0	Adenocarcinoma	Pancreatic	Cancer	Case	Case	Case - Pancreatic	Case - Pancreatic	II	0.998058	0.951292	0.998051
PDAC041	48	60 - 69	pancreatic cancer		Discovery Life Sciences	IIB	T2	N1	M0	Adenocarcinoma	Pancreatic	Cancer	Case	Case	Case - Pancreatic	Case - Pancreatic	II	0.94397	0.951292	0.998051
PDAC041	49	60 - 69	pancreatic cancer		Discovery Life Sciences	IIB	T2	N1	M0	Adenocarcinoma	Pancreatic	Cancer	Case	Case	Case - Pancreatic	Case - Pancreatic	II	0.983859	0.951292	0.998051
PDAC041	5	60 - 69	pancreatic cancer		Discovery Life Sciences	IIB	T2	N1	M0	Adenocarcinoma	Pancreatic	Cancer	Case	Case	Case - Pancreatic	Case - Pancreatic	II	0.999562	0.951292	0.998051
PDAC041	50	60 - 69	pancreatic cancer		Discovery Life Sciences	IIB	T2	N1	M0	Adenocarcinoma	Pancreatic	Cancer	Case	Case	Case - Pancreatic	Case - Pancreatic	II	0.989353	0.951292	0.998051
PDAC041	51	60 - 69	pancreatic cancer		Discovery Life Sciences	IIB	T2	N1	M0	Adenocarcinoma	Pancreatic	Cancer	Case	Case	Case - Pancreatic	Case - Pancreatic	II	0.991118	0.951292	0.998051
PDAC041	52	60 - 69	pancreatic cancer		Discovery Life Sciences	IIB	T2	N1	M0	Adenocarcinoma	Pancreatic	Cancer	Case	Case	Case - Pancreatic	Case - Pancreatic	II	0.992921	0.951292	0.998051
PDAC041	53	60 - 69	pancreatic cancer		Discovery Life Sciences	IIB	T2	N1	M0	Adenocarcinoma	Pancreatic	Cancer	Case	Case	Case - Pancreatic	Case - Pancreatic	II	0.988323	0.951292	0.998051
PDAC041	54	60 - 69	pancreatic cancer		Discovery Life Sciences	IIB	T2	N1	M0	Adenocarcinoma	Pancreatic	Cancer	Case	Case	Case - Pancreatic	Case - Pancreatic	II	0.986534	0.951292	0.998051
PDAC041	55	60 - 69	pancreatic cancer		Discovery Life Sciences	IIB	T2	N1	M0	Adenocarcinoma	Pancreatic	Cancer	Case	Case	Case - Pancreatic	Case - Pancreatic	II	0.995053	0.951292	0.998051
PDAC041	56	60 - 69	pancreatic cancer		Discovery Life Sciences	IIB	T2	N1	M0	Adenocarcinoma	Pancreatic	Cancer	Case	Case	Case - Pancreatic	Case - Pancreatic	II	0.991743	0.951292	0.998051
PDAC041	57	60 - 69	pancreatic cancer		Discovery Life Sciences	IIB	T2	N1	M0	Adenocarcinoma	Pancreatic	Cancer	Case	Case	Case - Pancreatic	Case - Pancreatic	II	0.989326	0.951292	0.998051
PDAC041	58	60 - 69	pancreatic cancer		Discovery Life Sciences	IIB	T2	N1	M0	Adenocarcinoma	Pancreatic	Cancer	Case	Case	Case - Pancreatic	Case - Pancreatic	II	0.979045	0.951292	0.998051
PDAC041	59	60 - 69	pancreatic cancer		Discovery Life Sciences	IIB	T2	N1	M0	Adenocarcinoma	Pancreatic	Cancer	Case	Case	Case - Pancreatic	Case - Pancreatic	II	0.994888	0.951292	0.998051
PDAC041	6	60 - 69	pancreatic cancer		Discovery Life Sciences	IIB	T2	N1	M0	Adenocarcinoma	Pancreatic	Cancer	Case	Case	Case - Pancreatic	Case - Pancreatic	II	0.975932	0.951292	0.998051
PDAC041	60	60 - 69	pancreatic cancer		Discovery Life Sciences	IIB	T2	N1	M0	Adenocarcinoma	Pancreatic	Cancer	Case	Case	Case - Pancreatic	Case - Pancreatic	II	0.994963	0.951292	0.998051
PDAC041	61	60 - 69	pancreatic cancer		Discovery Life Sciences	IIB	T2	N1	M0	Adenocarcinoma	Pancreatic	Cancer	Case	Case	Case - Pancreatic	Case - Pancreatic	II	0.997443	0.951292	0.998051
PDAC041	62	60 - 69	pancreatic cancer		Discovery Life Sciences	IIB	T2	N1	M0	Adenocarcinoma	Pancreatic	Cancer	Case	Case	Case - Pancreatic	Case - Pancreatic	II	0.991826	0.951292	0.998051
PDAC041	63	60 - 69	pancreatic cancer		Discovery Life Sciences	IIB	T2	N1	M0	Adenocarcinoma	Pancreatic	Cancer	Case	Case	Case - Pancreatic	Case - Pancreatic	II	0.99902	0.951292	0.998051
PDAC041	64	60 - 69	pancreatic cancer		Discovery Life Sciences	IIB	T2	N1	M0	Adenocarcinoma	Pancreatic	Cancer	Case	Case	Case - Pancreatic	Case - Pancreatic	II	0.912747	0.951292	0.998051
PDAC041	65	60 - 69	pancreatic cancer		Discovery Life Sciences	IIB	T2	N1	M0	Adenocarcinoma	Pancreatic	Cancer	Case	Case	Case - Pancreatic	Case - Pancreatic	II	0.996513	0.951292	0.998051
PDAC041	66	60 - 69	pancreatic cancer		Discovery Life Sciences	IIB	T2	N1	M0	Adenocarcinoma	Pancreatic	Cancer	Case	Case	Case - Pancreatic	Case - Pancreatic	II	0.986459	0.951292	0.998051
PDAC041	67	60 - 69	pancreatic cancer		Discovery Life Sciences	IIB	T2	N1	M0	Adenocarcinoma	Pancreatic	Cancer	Case	Case	Case - Pancreatic	Case - Pancreatic	II	0.991977	0.951292	0.998051
PDAC041	68	60 - 69	pancreatic cancer		Discovery Life Sciences	IIB	T2	N1	M0	Adenocarcinoma	Pancreatic	Cancer	Case	Case	Case - Pancreatic	Case - Pancreatic	II	0.992107	0.951292	0.998051
PDAC041	69	60 - 69	pancreatic cancer		Discovery Life Sciences	IIB	T2	N1	M0	Adenocarcinoma	Pancreatic	Cancer	Case	Case	Case - Pancreatic	Case - Pancreatic	II	0.989856	0.951292	0.998051
PDAC041	7	60 - 69	pancreatic cancer		Discovery Life Sciences	IIB	T2	N1	M0	Adenocarcinoma	Pancreatic	Cancer	Case	Case	Case - Pancreatic	Case - Pancreatic	II	0.998905	0.951292	0.998051
PDAC041	70	60 - 69	pancreatic cancer		Discovery Life Sciences	IIB	T2	N1	M0	Adenocarcinoma	Pancreatic	Cancer	Case	Case	Case - Pancreatic	Case - Pancreatic	II	0.99351	0.951292	0.998051
PDAC041	71	60 - 69	pancreatic cancer		Discovery Life Sciences	IIB	T2	N1	M0	Adenocarcinoma	Pancreatic	Cancer	Case	Case	Case - Pancreatic	Case - Pancreatic	II	0.984557	0.951292	0.998051
PDAC041	72	60 - 69	pancreatic cancer		Discovery Life Sciences	IIB	T2	N1	M0	Adenocarcinoma	Pancreatic	Cancer	Case	Case	Case - Pancreatic	Case - Pancreatic	II	0.997371	0.951292	0.998051
PDAC041	73	60 - 69	pancreatic cancer		Discovery Life Sciences	IIB	T2	N1	M0	Adenocarcinoma	Pancreatic	Cancer	Case	Case	Case - Pancreatic	Case - Pancreatic	II	0.990967	0.951292	0.998051
PDAC041	74	60 - 69	pancreatic cancer		Discovery Life Sciences	IIB	T2	N1	M0	Adenocarcinoma	Pancreatic	Cancer	Case	Case	Case - Pancreatic	Case - Pancreatic	II	0.989875	0.951292	0.998051
PDAC041	75	60 - 69	pancreatic cancer		Discovery Life Sciences	IIB	T2	N1	M0	Adenocarcinoma	Pancreatic	Cancer	Case	Case	Case - Pancreatic	Case - Pancreatic	II	0.987569	0.951292	0.998051
PDAC041	76	60 - 69	pancreatic cancer		Discovery Life Sciences	IIB	T2	N1	M0	Adenocarcinoma	Pancreatic	Cancer	Case	Case	Case - Pancreatic	Case - Pancreatic	II	0.979405	0.951292	0.998051
PDAC041	77	60 - 69	pancreatic cancer		Discovery Life Sciences	IIB	T2	N1	M0	Adenocarcinoma	Pancreatic	Cancer	Case	Case	Case - Pancreatic	Case - Pancreatic	II	0.993196	0.951292	0.998051
PDAC041	78	60 - 69	pancreatic cancer		Discovery Life Sciences	IIB	T2	N1	M0	Adenocarcinoma	Pancreatic	Cancer	Case	Case	Case - Pancreatic	Case - Pancreatic	II	0.975465	0.951292	0.998051
PDAC041	79	60 - 69	pancreatic cancer		Discovery Life Sciences	IIB	T2	N1	M0	Adenocarcinoma	Pancreatic	Cancer	Case	Case	Case - Pancreatic	Case - Pancreatic	II	0.955024	0.951292	0.998051
PDAC041	8	60 - 69	pancreatic cancer		Discovery Life Sciences	IIB	T2	N1	M0	Adenocarcinoma	Pancreatic	Cancer	Case	Case	Case - Pancreatic	Case - Pancreatic	II	0.990072	0.951292	0.998051
PDAC041	80	60 - 69	pancreatic cancer		Discovery Life Sciences	IIB	T2	N1	M0	Adenocarcinoma	Pancreatic	Cancer	Case	Case	Case - Pancreatic	Case - Pancreatic	II	0.995593	0.951292	0.998051
PDAC041	81	60 - 69	pancreatic cancer		Discovery Life Sciences	IIB	T2	N1	M0	Adenocarcinoma	Pancreatic	Cancer	Case	Case	Case - Pancreatic	Case - Pancreatic	II	0.991105	0.951292	0.998051
PDAC041	82	60 - 69	pancreatic cancer		Discovery Life Sciences	IIB	T2	N1	M0	Adenocarcinoma	Pancreatic	Cancer	Case	Case	Case - Pancreatic	Case - Pancreatic	II	0.990528	0.951292	0.998051
PDAC041	83	60 - 69	pancreatic cancer		Discovery Life Sciences	IIB	T2	N1	M0	Adenocarcinoma	Pancreatic	Cancer	Case	Case	Case - Pancreatic	Case - Pancreatic	II	0.995998	0.951292	0.998051
PDAC041	84	60 - 69	pancreatic cancer		Discovery Life Sciences	IIB	T2	N1	M0	Adenocarcinoma	Pancreatic	Cancer	Case	Case	Case - Pancreatic	Case - Pancreatic	II	0.990647	0.951292	0.998051
PDAC041	85	60 - 69	pancreatic cancer		Discovery Life Sciences	IIB	T2	N1	M0	Adenocarcinoma	Pancreatic	Cancer	Case	Case	Case - Pancreatic	Case - Pancreatic	II	0.993957	0.951292	0.998051
PDAC041	86	60 - 69	pancreatic cancer		Discovery Life Sciences	IIB	T2	N1	M0	Adenocarcinoma	Pancreatic	Cancer	Case	Case	Case - Pancreatic	Case - Pancreatic	II	0.929372	0.951292	0.998051
PDAC041	87	60 - 69	pancreatic cancer		Discovery Life Sciences	IIB	T2	N1	M0	Adenocarcinoma	Pancreatic	Cancer	Case	Case	Case - Pancreatic	Case - Pancreatic	II	0.937166	0.951292	0.998051
PDAC041	88	60 - 69	pancreatic cancer		Discovery Life Sciences	IIB	T2	N1	M0	Adenocarcinoma	Pancreatic	Cancer	Case	Case	Case - Pancreatic	Case - Pancreatic	II	0.997089	0.951292	0.998051
PDAC041	89	60 - 69	pancreatic cancer		Discovery Life Sciences	IIB	T2	N1	M0	Adenocarcinoma	Pancreatic	Cancer	Case	Case	Case - Pancreatic	Case - Pancreatic	II	0.989566	0.951292	0.998051
PDAC041	9	60 - 69	pancreatic cancer		Discovery Life Sciences	IIB	T2	N1	M0	Adenocarcinoma	Pancreatic	Cancer	Case	Case	Case - Pancreatic	Case - Pancreatic	II	0.986353	0.951292	0.998051
PDAC041	90	60 - 69	pancreatic cancer		Discovery Life Sciences	IIB	T2	N1	M0	Adenocarcinoma	Pancreatic	Cancer	Case	Case	Case - Pancreatic	Case - Pancreatic	II	0.995961	0.951292	0.998051
PDAC041	91	60 - 69	pancreatic cancer		Discovery Life Sciences	IIB	T2	N1	M0	Adenocarcinoma	Pancreatic	Cancer	Case	Case	Case - Pancreatic	Case - Pancreatic	II	0.9971	0.951292	0.998051
PDAC041	92	60 - 69	pancreatic cancer		Discovery Life Sciences	IIB	T2	N1	M0	Adenocarcinoma	Pancreatic	Cancer	Case	Case	Case - Pancreatic	Case - Pancreatic	II	0.98353	0.951292	0.998051
PDAC041	93	60 - 69	pancreatic cancer		Discovery Life Sciences	IIB	T2	N1	M0	Adenocarcinoma	Pancreatic	Cancer	Case	Case	Case - Pancreatic	Case - Pancreatic	II	0.961719	0.951292	0.998051
PDAC041	94	60 - 69	pancreatic cancer		Discovery Life Sciences	IIB	T2	N1	M0	Adenocarcinoma	Pancreatic	Cancer	Case	Case	Case - Pancreatic	Case - Pancreatic	II	0.997359	0.951292	0.998051
PDAC041	95	60 - 69	pancreatic cancer		Discovery Life Sciences	IIB	T2	N1	M0	Adenocarcinoma	Pancreatic	Cancer	Case	Case	Case - Pancreatic	Case - Pancreatic	II	0.981359	0.951292	0.998051
PDAC041	96	60 - 69	pancreatic cancer		Discovery Life Sciences	IIB	T2	N1	M0	Adenocarcinoma	Pancreatic	Cancer	Case	Case	Case - Pancreatic	Case - Pancreatic	II	0.99251	0.951292	0.998051
PDAC041	97	60 - 69	pancreatic cancer		Discovery Life Sciences	IIB	T2	N1	M0	Adenocarcinoma	Pancreatic	Cancer	Case	Case	Case - Pancreatic	Case - Pancreatic	II	0.992275	0.951292	0.998051
PDAC041	98	60 - 69	pancreatic cancer		Discovery Life Sciences	IIB	T2	N1	M0	Adenocarcinoma	Pancreatic	Cancer	Case	Case	Case - Pancreatic	Case - Pancreatic	II	0.995809	0.951292	0.998051
PDAC041	99	60 - 69	pancreatic cancer		Discovery Life Sciences	IIB	T2	N1	M0	Adenocarcinoma	Pancreatic	Cancer	Case	Case	Case - Pancreatic	Case - Pancreatic	II	0.97782	0.951292	0.998051
PDAC042	1	50 - 59	pancreatic cancer		Discovery Life Sciences	IIB	T3	N1	M0	Ductal Adenocarcinoma	Pancreatic	Cancer	Case	Case	Case - Pancreatic	Case - Pancreatic	II	0.999077	0.991014	0.999364
PDAC042	10	50 - 59	pancreatic cancer		Discovery Life Sciences	IIB	T3	N1	M0	Ductal Adenocarcinoma	Pancreatic	Cancer	Case	Case	Case - Pancreatic	Case - Pancreatic	II	0.998057	0.991014	0.999364
PDAC042	100	50 - 59	pancreatic cancer		Discovery Life Sciences	IIB	T3	N1	M0	Ductal Adenocarcinoma	Pancreatic	Cancer	Case	Case	Case - Pancreatic	Case - Pancreatic	II	0.999212	0.991014	0.999364
PDAC042	11	50 - 59	pancreatic cancer		Discovery Life Sciences	IIB	T3	N1	M0	Ductal Adenocarcinoma	Pancreatic	Cancer	Case	Case	Case - Pancreatic	Case - Pancreatic	II	0.998611	0.991014	0.999364
PDAC042	12	50 - 59	pancreatic cancer		Discovery Life Sciences	IIB	T3	N1	M0	Ductal Adenocarcinoma	Pancreatic	Cancer	Case	Case	Case - Pancreatic	Case - Pancreatic	II	0.997014	0.991014	0.999364
PDAC042	13	50 - 59	pancreatic cancer		Discovery Life Sciences	IIB	T3	N1	M0	Ductal Adenocarcinoma	Pancreatic	Cancer	Case	Case	Case - Pancreatic	Case - Pancreatic	II	0.99932	0.991014	0.999364
PDAC042	14	50 - 59	pancreatic cancer		Discovery Life Sciences	IIB	T3	N1	M0	Ductal Adenocarcinoma	Pancreatic	Cancer	Case	Case	Case - Pancreatic	Case - Pancreatic	II	0.994253	0.991014	0.999364
PDAC042	15	50 - 59	pancreatic cancer		Discovery Life Sciences	IIB	T3	N1	M0	Ductal Adenocarcinoma	Pancreatic	Cancer	Case	Case	Case - Pancreatic	Case - Pancreatic	II	0.997589	0.991014	0.999364
PDAC042	16	50 - 59	pancreatic cancer		Discovery Life Sciences	IIB	T3	N1	M0	Ductal Adenocarcinoma	Pancreatic	Cancer	Case	Case	Case - Pancreatic	Case - Pancreatic	II	0.999323	0.991014	0.999364
PDAC042	17	50 - 59	pancreatic cancer		Discovery Life Sciences	IIB	T3	N1	M0	Ductal Adenocarcinoma	Pancreatic	Cancer	Case	Case	Case - Pancreatic	Case - Pancreatic	II	0.999216	0.991014	0.999364
PDAC042	18	50 - 59	pancreatic cancer		Discovery Life Sciences	IIB	T3	N1	M0	Ductal Adenocarcinoma	Pancreatic	Cancer	Case	Case	Case - Pancreatic	Case - Pancreatic	II	0.998306	0.991014	0.999364
PDAC042	19	50 - 59	pancreatic cancer		Discovery Life Sciences	IIB	T3	N1	M0	Ductal Adenocarcinoma	Pancreatic	Cancer	Case	Case	Case - Pancreatic	Case - Pancreatic	II	0.995362	0.991014	0.999364
PDAC042	2	50 - 59	pancreatic cancer		Discovery Life Sciences	IIB	T3	N1	M0	Ductal Adenocarcinoma	Pancreatic	Cancer	Case	Case	Case - Pancreatic	Case - Pancreatic	II	0.997758	0.991014	0.999364
PDAC042	20	50 - 59	pancreatic cancer		Discovery Life Sciences	IIB	T3	N1	M0	Ductal Adenocarcinoma	Pancreatic	Cancer	Case	Case	Case - Pancreatic	Case - Pancreatic	II	0.992191	0.991014	0.999364
PDAC042	21	50 - 59	pancreatic cancer		Discovery Life Sciences	IIB	T3	N1	M0	Ductal Adenocarcinoma	Pancreatic	Cancer	Case	Case	Case - Pancreatic	Case - Pancreatic	II	0.998993	0.991014	0.999364
PDAC042	22	50 - 59	pancreatic cancer		Discovery Life Sciences	IIB	T3	N1	M0	Ductal Adenocarcinoma	Pancreatic	Cancer	Case	Case	Case - Pancreatic	Case - Pancreatic	II	0.996067	0.991014	0.999364
PDAC042	23	50 - 59	pancreatic cancer		Discovery Life Sciences	IIB	T3	N1	M0	Ductal Adenocarcinoma	Pancreatic	Cancer	Case	Case	Case - Pancreatic	Case - Pancreatic	II	0.997039	0.991014	0.999364
PDAC042	24	50 - 59	pancreatic cancer		Discovery Life Sciences	IIB	T3	N1	M0	Ductal Adenocarcinoma	Pancreatic	Cancer	Case	Case	Case - Pancreatic	Case - Pancreatic	II	0.998054	0.991014	0.999364
PDAC042	25	50 - 59	pancreatic cancer		Discovery Life Sciences	IIB	T3	N1	M0	Ductal Adenocarcinoma	Pancreatic	Cancer	Case	Case	Case - Pancreatic	Case - Pancreatic	II	0.997558	0.991014	0.999364
PDAC042	26	50 - 59	pancreatic cancer		Discovery Life Sciences	IIB	T3	N1	M0	Ductal Adenocarcinoma	Pancreatic	Cancer	Case	Case	Case - Pancreatic	Case - Pancreatic	II	0.998109	0.991014	0.999364
PDAC042	27	50 - 59	pancreatic cancer		Discovery Life Sciences	IIB	T3	N1	M0	Ductal Adenocarcinoma	Pancreatic	Cancer	Case	Case	Case - Pancreatic	Case - Pancreatic	II	0.997789	0.991014	0.999364
PDAC042	28	50 - 59	pancreatic cancer		Discovery Life Sciences	IIB	T3	N1	M0	Ductal Adenocarcinoma	Pancreatic	Cancer	Case	Case	Case - Pancreatic	Case - Pancreatic	II	0.998657	0.991014	0.999364
PDAC042	29	50 - 59	pancreatic cancer		Discovery Life Sciences	IIB	T3	N1	M0	Ductal Adenocarcinoma	Pancreatic	Cancer	Case	Case	Case - Pancreatic	Case - Pancreatic	II	0.995537	0.991014	0.999364
PDAC042	3	50 - 59	pancreatic cancer		Discovery Life Sciences	IIB	T3	N1	M0	Ductal Adenocarcinoma	Pancreatic	Cancer	Case	Case	Case - Pancreatic	Case - Pancreatic	II	0.997518	0.991014	0.999364
PDAC042	30	50 - 59	pancreatic cancer		Discovery Life Sciences	IIB	T3	N1	M0	Ductal Adenocarcinoma	Pancreatic	Cancer	Case	Case	Case - Pancreatic	Case - Pancreatic	II	0.998522	0.991014	0.999364
PDAC042	31	50 - 59	pancreatic cancer		Discovery Life Sciences	IIB	T3	N1	M0	Ductal Adenocarcinoma	Pancreatic	Cancer	Case	Case	Case - Pancreatic	Case - Pancreatic	II	0.998486	0.991014	0.999364
PDAC042	32	50 - 59	pancreatic cancer		Discovery Life Sciences	IIB	T3	N1	M0	Ductal Adenocarcinoma	Pancreatic	Cancer	Case	Case	Case - Pancreatic	Case - Pancreatic	II	0.998016	0.991014	0.999364
PDAC042	33	50 - 59	pancreatic cancer		Discovery Life Sciences	IIB	T3	N1	M0	Ductal Adenocarcinoma	Pancreatic	Cancer	Case	Case	Case - Pancreatic	Case - Pancreatic	II	0.998925	0.991014	0.999364
PDAC042	34	50 - 59	pancreatic cancer		Discovery Life Sciences	IIB	T3	N1	M0	Ductal Adenocarcinoma	Pancreatic	Cancer	Case	Case	Case - Pancreatic	Case - Pancreatic	II	0.998498	0.991014	0.999364
PDAC042	35	50 - 59	pancreatic cancer		Discovery Life Sciences	IIB	T3	N1	M0	Ductal Adenocarcinoma	Pancreatic	Cancer	Case	Case	Case - Pancreatic	Case - Pancreatic	II	0.998047	0.991014	0.999364
PDAC042	36	50 - 59	pancreatic cancer		Discovery Life Sciences	IIB	T3	N1	M0	Ductal Adenocarcinoma	Pancreatic	Cancer	Case	Case	Case - Pancreatic	Case - Pancreatic	II	0.979173	0.991014	0.999364
PDAC042	37	50 - 59	pancreatic cancer		Discovery Life Sciences	IIB	T3	N1	M0	Ductal Adenocarcinoma	Pancreatic	Cancer	Case	Case	Case - Pancreatic	Case - Pancreatic	II	0.99545	0.991014	0.999364
PDAC042	38	50 - 59	pancreatic cancer		Discovery Life Sciences	IIB	T3	N1	M0	Ductal Adenocarcinoma	Pancreatic	Cancer	Case	Case	Case - Pancreatic	Case - Pancreatic	II	0.998649	0.991014	0.999364
PDAC042	39	50 - 59	pancreatic cancer		Discovery Life Sciences	IIB	T3	N1	M0	Ductal Adenocarcinoma	Pancreatic	Cancer	Case	Case	Case - Pancreatic	Case - Pancreatic	II	0.99694	0.991014	0.999364
PDAC042	4	50 - 59	pancreatic cancer		Discovery Life Sciences	IIB	T3	N1	M0	Ductal Adenocarcinoma	Pancreatic	Cancer	Case	Case	Case - Pancreatic	Case - Pancreatic	II	0.998724	0.991014	0.999364
PDAC042	40	50 - 59	pancreatic cancer		Discovery Life Sciences	IIB	T3	N1	M0	Ductal Adenocarcinoma	Pancreatic	Cancer	Case	Case	Case - Pancreatic	Case - Pancreatic	II	0.998026	0.991014	0.999364
PDAC042	41	50 - 59	pancreatic cancer		Discovery Life Sciences	IIB	T3	N1	M0	Ductal Adenocarcinoma	Pancreatic	Cancer	Case	Case	Case - Pancreatic	Case - Pancreatic	II	0.989355	0.991014	0.999364
PDAC042	42	50 - 59	pancreatic cancer		Discovery Life Sciences	IIB	T3	N1	M0	Ductal Adenocarcinoma	Pancreatic	Cancer	Case	Case	Case - Pancreatic	Case - Pancreatic	II	0.99517	0.991014	0.999364
PDAC042	43	50 - 59	pancreatic cancer		Discovery Life Sciences	IIB	T3	N1	M0	Ductal Adenocarcinoma	Pancreatic	Cancer	Case	Case	Case - Pancreatic	Case - Pancreatic	II	0.99879	0.991014	0.999364
PDAC042	44	50 - 59	pancreatic cancer		Discovery Life Sciences	IIB	T3	N1	M0	Ductal Adenocarcinoma	Pancreatic	Cancer	Case	Case	Case - Pancreatic	Case - Pancreatic	II	0.998399	0.991014	0.999364
PDAC042	45	50 - 59	pancreatic cancer		Discovery Life Sciences	IIB	T3	N1	M0	Ductal Adenocarcinoma	Pancreatic	Cancer	Case	Case	Case - Pancreatic	Case - Pancreatic	II	0.999251	0.991014	0.999364
PDAC042	46	50 - 59	pancreatic cancer		Discovery Life Sciences	IIB	T3	N1	M0	Ductal Adenocarcinoma	Pancreatic	Cancer	Case	Case	Case - Pancreatic	Case - Pancreatic	II	0.998633	0.991014	0.999364
PDAC042	47	50 - 59	pancreatic cancer		Discovery Life Sciences	IIB	T3	N1	M0	Ductal Adenocarcinoma	Pancreatic	Cancer	Case	Case	Case - Pancreatic	Case - Pancreatic	II	0.998858	0.991014	0.999364
PDAC042	48	50 - 59	pancreatic cancer		Discovery Life Sciences	IIB	T3	N1	M0	Ductal Adenocarcinoma	Pancreatic	Cancer	Case	Case	Case - Pancreatic	Case - Pancreatic	II	0.99639	0.991014	0.999364
PDAC042	49	50 - 59	pancreatic cancer		Discovery Life Sciences	IIB	T3	N1	M0	Ductal Adenocarcinoma	Pancreatic	Cancer	Case	Case	Case - Pancreatic	Case - Pancreatic	II	0.997125	0.991014	0.999364
PDAC042	5	50 - 59	pancreatic cancer		Discovery Life Sciences	IIB	T3	N1	M0	Ductal Adenocarcinoma	Pancreatic	Cancer	Case	Case	Case - Pancreatic	Case - Pancreatic	II	0.997987	0.991014	0.999364
PDAC042	50	50 - 59	pancreatic cancer		Discovery Life Sciences	IIB	T3	N1	M0	Ductal Adenocarcinoma	Pancreatic	Cancer	Case	Case	Case - Pancreatic	Case - Pancreatic	II	0.992426	0.991014	0.999364
PDAC042	51	50 - 59	pancreatic cancer		Discovery Life Sciences	IIB	T3	N1	M0	Ductal Adenocarcinoma	Pancreatic	Cancer	Case	Case	Case - Pancreatic	Case - Pancreatic	II	0.996946	0.991014	0.999364
PDAC042	52	50 - 59	pancreatic cancer		Discovery Life Sciences	IIB	T3	N1	M0	Ductal Adenocarcinoma	Pancreatic	Cancer	Case	Case	Case - Pancreatic	Case - Pancreatic	II	0.999359	0.991014	0.999364
PDAC042	53	50 - 59	pancreatic cancer		Discovery Life Sciences	IIB	T3	N1	M0	Ductal Adenocarcinoma	Pancreatic	Cancer	Case	Case	Case - Pancreatic	Case - Pancreatic	II	0.998766	0.991014	0.999364
PDAC042	54	50 - 59	pancreatic cancer		Discovery Life Sciences	IIB	T3	N1	M0	Ductal Adenocarcinoma	Pancreatic	Cancer	Case	Case	Case - Pancreatic	Case - Pancreatic	II	0.988759	0.991014	0.999364
PDAC042	55	50 - 59	pancreatic cancer		Discovery Life Sciences	IIB	T3	N1	M0	Ductal Adenocarcinoma	Pancreatic	Cancer	Case	Case	Case - Pancreatic	Case - Pancreatic	II	0.999106	0.991014	0.999364
PDAC042	56	50 - 59	pancreatic cancer		Discovery Life Sciences	IIB	T3	N1	M0	Ductal Adenocarcinoma	Pancreatic	Cancer	Case	Case	Case - Pancreatic	Case - Pancreatic	II	0.998741	0.991014	0.999364
PDAC042	57	50 - 59	pancreatic cancer		Discovery Life Sciences	IIB	T3	N1	M0	Ductal Adenocarcinoma	Pancreatic	Cancer	Case	Case	Case - Pancreatic	Case - Pancreatic	II	0.998705	0.991014	0.999364
PDAC042	58	50 - 59	pancreatic cancer		Discovery Life Sciences	IIB	T3	N1	M0	Ductal Adenocarcinoma	Pancreatic	Cancer	Case	Case	Case - Pancreatic	Case - Pancreatic	II	0.998086	0.991014	0.999364
PDAC042	59	50 - 59	pancreatic cancer		Discovery Life Sciences	IIB	T3	N1	M0	Ductal Adenocarcinoma	Pancreatic	Cancer	Case	Case	Case - Pancreatic	Case - Pancreatic	II	0.997484	0.991014	0.999364
PDAC042	6	50 - 59	pancreatic cancer		Discovery Life Sciences	IIB	T3	N1	M0	Ductal Adenocarcinoma	Pancreatic	Cancer	Case	Case	Case - Pancreatic	Case - Pancreatic	II	0.999021	0.991014	0.999364
PDAC042	60	50 - 59	pancreatic cancer		Discovery Life Sciences	IIB	T3	N1	M0	Ductal Adenocarcinoma	Pancreatic	Cancer	Case	Case	Case - Pancreatic	Case - Pancreatic	II	0.998522	0.991014	0.999364
PDAC042	61	50 - 59	pancreatic cancer		Discovery Life Sciences	IIB	T3	N1	M0	Ductal Adenocarcinoma	Pancreatic	Cancer	Case	Case	Case - Pancreatic	Case - Pancreatic	II	0.997661	0.991014	0.999364
PDAC042	62	50 - 59	pancreatic cancer		Discovery Life Sciences	IIB	T3	N1	M0	Ductal Adenocarcinoma	Pancreatic	Cancer	Case	Case	Case - Pancreatic	Case - Pancreatic	II	0.998601	0.991014	0.999364
PDAC042	63	50 - 59	pancreatic cancer		Discovery Life Sciences	IIB	T3	N1	M0	Ductal Adenocarcinoma	Pancreatic	Cancer	Case	Case	Case - Pancreatic	Case - Pancreatic	II	0.999463	0.991014	0.999364
PDAC042	64	50 - 59	pancreatic cancer		Discovery Life Sciences	IIB	T3	N1	M0	Ductal Adenocarcinoma	Pancreatic	Cancer	Case	Case	Case - Pancreatic	Case - Pancreatic	II	0.99104	0.991014	0.999364
PDAC042	65	50 - 59	pancreatic cancer		Discovery Life Sciences	IIB	T3	N1	M0	Ductal Adenocarcinoma	Pancreatic	Cancer	Case	Case	Case - Pancreatic	Case - Pancreatic	II	0.998835	0.991014	0.999364
PDAC042	66	50 - 59	pancreatic cancer		Discovery Life Sciences	IIB	T3	N1	M0	Ductal Adenocarcinoma	Pancreatic	Cancer	Case	Case	Case - Pancreatic	Case - Pancreatic	II	0.998108	0.991014	0.999364
PDAC042	67	50 - 59	pancreatic cancer		Discovery Life Sciences	IIB	T3	N1	M0	Ductal Adenocarcinoma	Pancreatic	Cancer	Case	Case	Case - Pancreatic	Case - Pancreatic	II	0.998788	0.991014	0.999364
PDAC042	68	50 - 59	pancreatic cancer		Discovery Life Sciences	IIB	T3	N1	M0	Ductal Adenocarcinoma	Pancreatic	Cancer	Case	Case	Case - Pancreatic	Case - Pancreatic	II	0.998463	0.991014	0.999364
PDAC042	69	50 - 59	pancreatic cancer		Discovery Life Sciences	IIB	T3	N1	M0	Ductal Adenocarcinoma	Pancreatic	Cancer	Case	Case	Case - Pancreatic	Case - Pancreatic	II	0.996971	0.991014	0.999364
PDAC042	7	50 - 59	pancreatic cancer		Discovery Life Sciences	IIB	T3	N1	M0	Ductal Adenocarcinoma	Pancreatic	Cancer	Case	Case	Case - Pancreatic	Case - Pancreatic	II	0.998766	0.991014	0.999364
PDAC042	70	50 - 59	pancreatic cancer		Discovery Life Sciences	IIB	T3	N1	M0	Ductal Adenocarcinoma	Pancreatic	Cancer	Case	Case	Case - Pancreatic	Case - Pancreatic	II	0.997826	0.991014	0.999364
PDAC042	71	50 - 59	pancreatic cancer		Discovery Life Sciences	IIB	T3	N1	M0	Ductal Adenocarcinoma	Pancreatic	Cancer	Case	Case	Case - Pancreatic	Case - Pancreatic	II	0.997007	0.991014	0.999364
PDAC042	72	50 - 59	pancreatic cancer		Discovery Life Sciences	IIB	T3	N1	M0	Ductal Adenocarcinoma	Pancreatic	Cancer	Case	Case	Case - Pancreatic	Case - Pancreatic	II	0.98731	0.991014	0.999364
PDAC042	73	50 - 59	pancreatic cancer		Discovery Life Sciences	IIB	T3	N1	M0	Ductal Adenocarcinoma	Pancreatic	Cancer	Case	Case	Case - Pancreatic	Case - Pancreatic	II	0.995523	0.991014	0.999364
PDAC042	74	50 - 59	pancreatic cancer		Discovery Life Sciences	IIB	T3	N1	M0	Ductal Adenocarcinoma	Pancreatic	Cancer	Case	Case	Case - Pancreatic	Case - Pancreatic	II	0.998819	0.991014	0.999364
PDAC042	75	50 - 59	pancreatic cancer		Discovery Life Sciences	IIB	T3	N1	M0	Ductal Adenocarcinoma	Pancreatic	Cancer	Case	Case	Case - Pancreatic	Case - Pancreatic	II	0.996072	0.991014	0.999364
PDAC042	76	50 - 59	pancreatic cancer		Discovery Life Sciences	IIB	T3	N1	M0	Ductal Adenocarcinoma	Pancreatic	Cancer	Case	Case	Case - Pancreatic	Case - Pancreatic	II	0.997736	0.991014	0.999364
PDAC042	77	50 - 59	pancreatic cancer		Discovery Life Sciences	IIB	T3	N1	M0	Ductal Adenocarcinoma	Pancreatic	Cancer	Case	Case	Case - Pancreatic	Case - Pancreatic	II	0.999019	0.991014	0.999364
PDAC042	78	50 - 59	pancreatic cancer		Discovery Life Sciences	IIB	T3	N1	M0	Ductal Adenocarcinoma	Pancreatic	Cancer	Case	Case	Case - Pancreatic	Case - Pancreatic	II	0.999349	0.991014	0.999364
PDAC042	79	50 - 59	pancreatic cancer		Discovery Life Sciences	IIB	T3	N1	M0	Ductal Adenocarcinoma	Pancreatic	Cancer	Case	Case	Case - Pancreatic	Case - Pancreatic	II	0.996183	0.991014	0.999364
PDAC042	8	50 - 59	pancreatic cancer		Discovery Life Sciences	IIB	T3	N1	M0	Ductal Adenocarcinoma	Pancreatic	Cancer	Case	Case	Case - Pancreatic	Case - Pancreatic	II	0.996098	0.991014	0.999364
PDAC042	80	50 - 59	pancreatic cancer		Discovery Life Sciences	IIB	T3	N1	M0	Ductal Adenocarcinoma	Pancreatic	Cancer	Case	Case	Case - Pancreatic	Case - Pancreatic	II	0.999276	0.991014	0.999364
PDAC042	81	50 - 59	pancreatic cancer		Discovery Life Sciences	IIB	T3	N1	M0	Ductal Adenocarcinoma	Pancreatic	Cancer	Case	Case	Case - Pancreatic	Case - Pancreatic	II	0.994493	0.991014	0.999364
PDAC042	82	50 - 59	pancreatic cancer		Discovery Life Sciences	IIB	T3	N1	M0	Ductal Adenocarcinoma	Pancreatic	Cancer	Case	Case	Case - Pancreatic	Case - Pancreatic	II	0.999054	0.991014	0.999364
PDAC042	83	50 - 59	pancreatic cancer		Discovery Life Sciences	IIB	T3	N1	M0	Ductal Adenocarcinoma	Pancreatic	Cancer	Case	Case	Case - Pancreatic	Case - Pancreatic	II	0.999192	0.991014	0.999364
PDAC042	84	50 - 59	pancreatic cancer		Discovery Life Sciences	IIB	T3	N1	M0	Ductal Adenocarcinoma	Pancreatic	Cancer	Case	Case	Case - Pancreatic	Case - Pancreatic	II	0.999513	0.991014	0.999364
PDAC042	85	50 - 59	pancreatic cancer		Discovery Life Sciences	IIB	T3	N1	M0	Ductal Adenocarcinoma	Pancreatic	Cancer	Case	Case	Case - Pancreatic	Case - Pancreatic	II	0.992891	0.991014	0.999364
PDAC042	86	50 - 59	pancreatic cancer		Discovery Life Sciences	IIB	T3	N1	M0	Ductal Adenocarcinoma	Pancreatic	Cancer	Case	Case	Case - Pancreatic	Case - Pancreatic	II	0.998305	0.991014	0.999364
PDAC042	87	50 - 59	pancreatic cancer		Discovery Life Sciences	IIB	T3	N1	M0	Ductal Adenocarcinoma	Pancreatic	Cancer	Case	Case	Case - Pancreatic	Case - Pancreatic	II	0.999508	0.991014	0.999364
PDAC042	88	50 - 59	pancreatic cancer		Discovery Life Sciences	IIB	T3	N1	M0	Ductal Adenocarcinoma	Pancreatic	Cancer	Case	Case	Case - Pancreatic	Case - Pancreatic	II	0.997733	0.991014	0.999364
PDAC042	89	50 - 59	pancreatic cancer		Discovery Life Sciences	IIB	T3	N1	M0	Ductal Adenocarcinoma	Pancreatic	Cancer	Case	Case	Case - Pancreatic	Case - Pancreatic	II	0.992182	0.991014	0.999364
PDAC042	9	50 - 59	pancreatic cancer		Discovery Life Sciences	IIB	T3	N1	M0	Ductal Adenocarcinoma	Pancreatic	Cancer	Case	Case	Case - Pancreatic	Case - Pancreatic	II	0.99983	0.991014	0.999364
PDAC042	90	50 - 59	pancreatic cancer		Discovery Life Sciences	IIB	T3	N1	M0	Ductal Adenocarcinoma	Pancreatic	Cancer	Case	Case	Case - Pancreatic	Case - Pancreatic	II	0.992374	0.991014	0.999364
PDAC042	91	50 - 59	pancreatic cancer		Discovery Life Sciences	IIB	T3	N1	M0	Ductal Adenocarcinoma	Pancreatic	Cancer	Case	Case	Case - Pancreatic	Case - Pancreatic	II	0.994459	0.991014	0.999364
PDAC042	92	50 - 59	pancreatic cancer		Discovery Life Sciences	IIB	T3	N1	M0	Ductal Adenocarcinoma	Pancreatic	Cancer	Case	Case	Case - Pancreatic	Case - Pancreatic	II	0.999029	0.991014	0.999364
PDAC042	93	50 - 59	pancreatic cancer		Discovery Life Sciences	IIB	T3	N1	M0	Ductal Adenocarcinoma	Pancreatic	Cancer	Case	Case	Case - Pancreatic	Case - Pancreatic	II	0.996975	0.991014	0.999364
PDAC042	94	50 - 59	pancreatic cancer		Discovery Life Sciences	IIB	T3	N1	M0	Ductal Adenocarcinoma	Pancreatic	Cancer	Case	Case	Case - Pancreatic	Case - Pancreatic	II	0.998436	0.991014	0.999364
PDAC042	95	50 - 59	pancreatic cancer		Discovery Life Sciences	IIB	T3	N1	M0	Ductal Adenocarcinoma	Pancreatic	Cancer	Case	Case	Case - Pancreatic	Case - Pancreatic	II	0.998194	0.991014	0.999364
PDAC042	96	50 - 59	pancreatic cancer		Discovery Life Sciences	IIB	T3	N1	M0	Ductal Adenocarcinoma	Pancreatic	Cancer	Case	Case	Case - Pancreatic	Case - Pancreatic	II	0.999564	0.991014	0.999364
PDAC042	97	50 - 59	pancreatic cancer		Discovery Life Sciences	IIB	T3	N1	M0	Ductal Adenocarcinoma	Pancreatic	Cancer	Case	Case	Case - Pancreatic	Case - Pancreatic	II	0.998274	0.991014	0.999364
PDAC042	98	50 - 59	pancreatic cancer		Discovery Life Sciences	IIB	T3	N1	M0	Ductal Adenocarcinoma	Pancreatic	Cancer	Case	Case	Case - Pancreatic	Case - Pancreatic	II	0.998512	0.991014	0.999364
PDAC042	99	50 - 59	pancreatic cancer		Discovery Life Sciences	IIB	T3	N1	M0	Ductal Adenocarcinoma	Pancreatic	Cancer	Case	Case	Case - Pancreatic	Case - Pancreatic	II	0.990521	0.991014	0.999364
PDAC043	1	50 - 59	pancreatic cancer		Discovery Life Sciences	IIB				Ductal Adenocarcinoma	Pancreatic	Cancer	Case	Case	Case - Pancreatic	Case - Pancreatic	II	0.304202	0.345457	0.817542
PDAC043	10	50 - 59	pancreatic cancer		Discovery Life Sciences	IIB				Ductal Adenocarcinoma	Pancreatic	Cancer	Case	Case	Case - Pancreatic	Case - Pancreatic	II	0.564055	0.345457	0.817542
PDAC043	100	50 - 59	pancreatic cancer		Discovery Life Sciences	IIB				Ductal Adenocarcinoma	Pancreatic	Cancer	Case	Case	Case - Pancreatic	Case - Pancreatic	II	0.485777	0.345457	0.817542
PDAC043	11	50 - 59	pancreatic cancer		Discovery Life Sciences	IIB				Ductal Adenocarcinoma	Pancreatic	Cancer	Case	Case	Case - Pancreatic	Case - Pancreatic	II	0.62092	0.345457	0.817542
PDAC043	12	50 - 59	pancreatic cancer		Discovery Life Sciences	IIB				Ductal Adenocarcinoma	Pancreatic	Cancer	Case	Case	Case - Pancreatic	Case - Pancreatic	II	0.608938	0.345457	0.817542
PDAC043	13	50 - 59	pancreatic cancer		Discovery Life Sciences	IIB				Ductal Adenocarcinoma	Pancreatic	Cancer	Case	Case	Case - Pancreatic	Case - Pancreatic	II	0.801241	0.345457	0.817542
PDAC043	14	50 - 59	pancreatic cancer		Discovery Life Sciences	IIB				Ductal Adenocarcinoma	Pancreatic	Cancer	Case	Case	Case - Pancreatic	Case - Pancreatic	II	0.535595	0.345457	0.817542
PDAC043	15	50 - 59	pancreatic cancer		Discovery Life Sciences	IIB				Ductal Adenocarcinoma	Pancreatic	Cancer	Case	Case	Case - Pancreatic	Case - Pancreatic	II	0.480673	0.345457	0.817542
PDAC043	16	50 - 59	pancreatic cancer		Discovery Life Sciences	IIB				Ductal Adenocarcinoma	Pancreatic	Cancer	Case	Case	Case - Pancreatic	Case - Pancreatic	II	0.564528	0.345457	0.817542
PDAC043	17	50 - 59	pancreatic cancer		Discovery Life Sciences	IIB				Ductal Adenocarcinoma	Pancreatic	Cancer	Case	Case	Case - Pancreatic	Case - Pancreatic	II	0.728943	0.345457	0.817542
PDAC043	18	50 - 59	pancreatic cancer		Discovery Life Sciences	IIB				Ductal Adenocarcinoma	Pancreatic	Cancer	Case	Case	Case - Pancreatic	Case - Pancreatic	II	0.400363	0.345457	0.817542
PDAC043	19	50 - 59	pancreatic cancer		Discovery Life Sciences	IIB				Ductal Adenocarcinoma	Pancreatic	Cancer	Case	Case	Case - Pancreatic	Case - Pancreatic	II	0.479128	0.345457	0.817542
PDAC043	2	50 - 59	pancreatic cancer		Discovery Life Sciences	IIB				Ductal Adenocarcinoma	Pancreatic	Cancer	Case	Case	Case - Pancreatic	Case - Pancreatic	II	0.362121	0.345457	0.817542
PDAC043	20	50 - 59	pancreatic cancer		Discovery Life Sciences	IIB				Ductal Adenocarcinoma	Pancreatic	Cancer	Case	Case	Case - Pancreatic	Case - Pancreatic	II	0.620063	0.345457	0.817542
PDAC043	21	50 - 59	pancreatic cancer		Discovery Life Sciences	IIB				Ductal Adenocarcinoma	Pancreatic	Cancer	Case	Case	Case - Pancreatic	Case - Pancreatic	II	0.607867	0.345457	0.817542
PDAC043	22	50 - 59	pancreatic cancer		Discovery Life Sciences	IIB				Ductal Adenocarcinoma	Pancreatic	Cancer	Case	Case	Case - Pancreatic	Case - Pancreatic	II	0.506995	0.345457	0.817542
PDAC043	23	50 - 59	pancreatic cancer		Discovery Life Sciences	IIB				Ductal Adenocarcinoma	Pancreatic	Cancer	Case	Case	Case - Pancreatic	Case - Pancreatic	II	0.376203	0.345457	0.817542
PDAC043	24	50 - 59	pancreatic cancer		Discovery Life Sciences	IIB				Ductal Adenocarcinoma	Pancreatic	Cancer	Case	Case	Case - Pancreatic	Case - Pancreatic	II	0.3607	0.345457	0.817542
PDAC043	25	50 - 59	pancreatic cancer		Discovery Life Sciences	IIB				Ductal Adenocarcinoma	Pancreatic	Cancer	Case	Case	Case - Pancreatic	Case - Pancreatic	II	0.455848	0.345457	0.817542
PDAC043	26	50 - 59	pancreatic cancer		Discovery Life Sciences	IIB				Ductal Adenocarcinoma	Pancreatic	Cancer	Case	Case	Case - Pancreatic	Case - Pancreatic	II	0.556242	0.345457	0.817542
PDAC043	27	50 - 59	pancreatic cancer		Discovery Life Sciences	IIB				Ductal Adenocarcinoma	Pancreatic	Cancer	Case	Case	Case - Pancreatic	Case - Pancreatic	II	0.849869	0.345457	0.817542
PDAC043	28	50 - 59	pancreatic cancer		Discovery Life Sciences	IIB				Ductal Adenocarcinoma	Pancreatic	Cancer	Case	Case	Case - Pancreatic	Case - Pancreatic	II	0.715968	0.345457	0.817542
PDAC043	29	50 - 59	pancreatic cancer		Discovery Life Sciences	IIB				Ductal Adenocarcinoma	Pancreatic	Cancer	Case	Case	Case - Pancreatic	Case - Pancreatic	II	0.607748	0.345457	0.817542
PDAC043	3	50 - 59	pancreatic cancer		Discovery Life Sciences	IIB				Ductal Adenocarcinoma	Pancreatic	Cancer	Case	Case	Case - Pancreatic	Case - Pancreatic	II	0.469669	0.345457	0.817542
PDAC043	30	50 - 59	pancreatic cancer		Discovery Life Sciences	IIB				Ductal Adenocarcinoma	Pancreatic	Cancer	Case	Case	Case - Pancreatic	Case - Pancreatic	II	0.614527	0.345457	0.817542
PDAC043	31	50 - 59	pancreatic cancer		Discovery Life Sciences	IIB				Ductal Adenocarcinoma	Pancreatic	Cancer	Case	Case	Case - Pancreatic	Case - Pancreatic	II	0.874714	0.345457	0.817542
PDAC043	32	50 - 59	pancreatic cancer		Discovery Life Sciences	IIB				Ductal Adenocarcinoma	Pancreatic	Cancer	Case	Case	Case - Pancreatic	Case - Pancreatic	II	0.656902	0.345457	0.817542
PDAC043	33	50 - 59	pancreatic cancer		Discovery Life Sciences	IIB				Ductal Adenocarcinoma	Pancreatic	Cancer	Case	Case	Case - Pancreatic	Case - Pancreatic	II	0.294154	0.345457	0.817542
PDAC043	34	50 - 59	pancreatic cancer		Discovery Life Sciences	IIB				Ductal Adenocarcinoma	Pancreatic	Cancer	Case	Case	Case - Pancreatic	Case - Pancreatic	II	0.744386	0.345457	0.817542
PDAC043	35	50 - 59	pancreatic cancer		Discovery Life Sciences	IIB				Ductal Adenocarcinoma	Pancreatic	Cancer	Case	Case	Case - Pancreatic	Case - Pancreatic	II	0.664636	0.345457	0.817542
PDAC043	36	50 - 59	pancreatic cancer		Discovery Life Sciences	IIB				Ductal Adenocarcinoma	Pancreatic	Cancer	Case	Case	Case - Pancreatic	Case - Pancreatic	II	0.607886	0.345457	0.817542
PDAC043	37	50 - 59	pancreatic cancer		Discovery Life Sciences	IIB				Ductal Adenocarcinoma	Pancreatic	Cancer	Case	Case	Case - Pancreatic	Case - Pancreatic	II	0.485408	0.345457	0.817542
PDAC043	38	50 - 59	pancreatic cancer		Discovery Life Sciences	IIB				Ductal Adenocarcinoma	Pancreatic	Cancer	Case	Case	Case - Pancreatic	Case - Pancreatic	II	0.670925	0.345457	0.817542
PDAC043	39	50 - 59	pancreatic cancer		Discovery Life Sciences	IIB				Ductal Adenocarcinoma	Pancreatic	Cancer	Case	Case	Case - Pancreatic	Case - Pancreatic	II	0.72164	0.345457	0.817542
PDAC043	4	50 - 59	pancreatic cancer		Discovery Life Sciences	IIB				Ductal Adenocarcinoma	Pancreatic	Cancer	Case	Case	Case - Pancreatic	Case - Pancreatic	II	0.531742	0.345457	0.817542
PDAC043	40	50 - 59	pancreatic cancer		Discovery Life Sciences	IIB				Ductal Adenocarcinoma	Pancreatic	Cancer	Case	Case	Case - Pancreatic	Case - Pancreatic	II	0.544403	0.345457	0.817542
PDAC043	41	50 - 59	pancreatic cancer		Discovery Life Sciences	IIB				Ductal Adenocarcinoma	Pancreatic	Cancer	Case	Case	Case - Pancreatic	Case - Pancreatic	II	0.859244	0.345457	0.817542
PDAC043	42	50 - 59	pancreatic cancer		Discovery Life Sciences	IIB				Ductal Adenocarcinoma	Pancreatic	Cancer	Case	Case	Case - Pancreatic	Case - Pancreatic	II	0.432062	0.345457	0.817542
PDAC043	43	50 - 59	pancreatic cancer		Discovery Life Sciences	IIB				Ductal Adenocarcinoma	Pancreatic	Cancer	Case	Case	Case - Pancreatic	Case - Pancreatic	II	0.374841	0.345457	0.817542
PDAC043	44	50 - 59	pancreatic cancer		Discovery Life Sciences	IIB				Ductal Adenocarcinoma	Pancreatic	Cancer	Case	Case	Case - Pancreatic	Case - Pancreatic	II	0.807851	0.345457	0.817542
PDAC043	45	50 - 59	pancreatic cancer		Discovery Life Sciences	IIB				Ductal Adenocarcinoma	Pancreatic	Cancer	Case	Case	Case - Pancreatic	Case - Pancreatic	II	0.734162	0.345457	0.817542
PDAC043	46	50 - 59	pancreatic cancer		Discovery Life Sciences	IIB				Ductal Adenocarcinoma	Pancreatic	Cancer	Case	Case	Case - Pancreatic	Case - Pancreatic	II	0.503424	0.345457	0.817542
PDAC043	47	50 - 59	pancreatic cancer		Discovery Life Sciences	IIB				Ductal Adenocarcinoma	Pancreatic	Cancer	Case	Case	Case - Pancreatic	Case - Pancreatic	II	0.793998	0.345457	0.817542
PDAC043	48	50 - 59	pancreatic cancer		Discovery Life Sciences	IIB				Ductal Adenocarcinoma	Pancreatic	Cancer	Case	Case	Case - Pancreatic	Case - Pancreatic	II	0.745279	0.345457	0.817542
PDAC043	49	50 - 59	pancreatic cancer		Discovery Life Sciences	IIB				Ductal Adenocarcinoma	Pancreatic	Cancer	Case	Case	Case - Pancreatic	Case - Pancreatic	II	0.433401	0.345457	0.817542
PDAC043	5	50 - 59	pancreatic cancer		Discovery Life Sciences	IIB				Ductal Adenocarcinoma	Pancreatic	Cancer	Case	Case	Case - Pancreatic	Case - Pancreatic	II	0.582409	0.345457	0.817542
PDAC043	50	50 - 59	pancreatic cancer		Discovery Life Sciences	IIB				Ductal Adenocarcinoma	Pancreatic	Cancer	Case	Case	Case - Pancreatic	Case - Pancreatic	II	0.458555	0.345457	0.817542
PDAC043	51	50 - 59	pancreatic cancer		Discovery Life Sciences	IIB				Ductal Adenocarcinoma	Pancreatic	Cancer	Case	Case	Case - Pancreatic	Case - Pancreatic	II	0.862732	0.345457	0.817542
PDAC043	52	50 - 59	pancreatic cancer		Discovery Life Sciences	IIB				Ductal Adenocarcinoma	Pancreatic	Cancer	Case	Case	Case - Pancreatic	Case - Pancreatic	II	0.374958	0.345457	0.817542
PDAC043	53	50 - 59	pancreatic cancer		Discovery Life Sciences	IIB				Ductal Adenocarcinoma	Pancreatic	Cancer	Case	Case	Case - Pancreatic	Case - Pancreatic	II	0.621908	0.345457	0.817542
PDAC043	54	50 - 59	pancreatic cancer		Discovery Life Sciences	IIB				Ductal Adenocarcinoma	Pancreatic	Cancer	Case	Case	Case - Pancreatic	Case - Pancreatic	II	0.651931	0.345457	0.817542
PDAC043	55	50 - 59	pancreatic cancer		Discovery Life Sciences	IIB				Ductal Adenocarcinoma	Pancreatic	Cancer	Case	Case	Case - Pancreatic	Case - Pancreatic	II	0.714989	0.345457	0.817542
PDAC043	56	50 - 59	pancreatic cancer		Discovery Life Sciences	IIB				Ductal Adenocarcinoma	Pancreatic	Cancer	Case	Case	Case - Pancreatic	Case - Pancreatic	II	0.643489	0.345457	0.817542
PDAC043	57	50 - 59	pancreatic cancer		Discovery Life Sciences	IIB				Ductal Adenocarcinoma	Pancreatic	Cancer	Case	Case	Case - Pancreatic	Case - Pancreatic	II	0.686596	0.345457	0.817542
PDAC043	58	50 - 59	pancreatic cancer		Discovery Life Sciences	IIB				Ductal Adenocarcinoma	Pancreatic	Cancer	Case	Case	Case - Pancreatic	Case - Pancreatic	II	0.543055	0.345457	0.817542
PDAC043	59	50 - 59	pancreatic cancer		Discovery Life Sciences	IIB				Ductal Adenocarcinoma	Pancreatic	Cancer	Case	Case	Case - Pancreatic	Case - Pancreatic	II	0.550308	0.345457	0.817542
PDAC043	6	50 - 59	pancreatic cancer		Discovery Life Sciences	IIB				Ductal Adenocarcinoma	Pancreatic	Cancer	Case	Case	Case - Pancreatic	Case - Pancreatic	II	0.680915	0.345457	0.817542
PDAC043	60	50 - 59	pancreatic cancer		Discovery Life Sciences	IIB				Ductal Adenocarcinoma	Pancreatic	Cancer	Case	Case	Case - Pancreatic	Case - Pancreatic	II	0.59501	0.345457	0.817542
PDAC043	61	50 - 59	pancreatic cancer		Discovery Life Sciences	IIB				Ductal Adenocarcinoma	Pancreatic	Cancer	Case	Case	Case - Pancreatic	Case - Pancreatic	II	0.614479	0.345457	0.817542
PDAC043	62	50 - 59	pancreatic cancer		Discovery Life Sciences	IIB				Ductal Adenocarcinoma	Pancreatic	Cancer	Case	Case	Case - Pancreatic	Case - Pancreatic	II	0.774273	0.345457	0.817542
PDAC043	63	50 - 59	pancreatic cancer		Discovery Life Sciences	IIB				Ductal Adenocarcinoma	Pancreatic	Cancer	Case	Case	Case - Pancreatic	Case - Pancreatic	II	0.614823	0.345457	0.817542
PDAC043	64	50 - 59	pancreatic cancer		Discovery Life Sciences	IIB				Ductal Adenocarcinoma	Pancreatic	Cancer	Case	Case	Case - Pancreatic	Case - Pancreatic	II	0.716895	0.345457	0.817542
PDAC043	65	50 - 59	pancreatic cancer		Discovery Life Sciences	IIB				Ductal Adenocarcinoma	Pancreatic	Cancer	Case	Case	Case - Pancreatic	Case - Pancreatic	II	0.73045	0.345457	0.817542
PDAC043	66	50 - 59	pancreatic cancer		Discovery Life Sciences	IIB				Ductal Adenocarcinoma	Pancreatic	Cancer	Case	Case	Case - Pancreatic	Case - Pancreatic	II	0.55202	0.345457	0.817542
PDAC043	67	50 - 59	pancreatic cancer		Discovery Life Sciences	IIB				Ductal Adenocarcinoma	Pancreatic	Cancer	Case	Case	Case - Pancreatic	Case - Pancreatic	II	0.565216	0.345457	0.817542
PDAC043	68	50 - 59	pancreatic cancer		Discovery Life Sciences	IIB				Ductal Adenocarcinoma	Pancreatic	Cancer	Case	Case	Case - Pancreatic	Case - Pancreatic	II	0.604988	0.345457	0.817542
PDAC043	69	50 - 59	pancreatic cancer		Discovery Life Sciences	IIB				Ductal Adenocarcinoma	Pancreatic	Cancer	Case	Case	Case - Pancreatic	Case - Pancreatic	II	0.777738	0.345457	0.817542
PDAC043	7	50 - 59	pancreatic cancer		Discovery Life Sciences	IIB				Ductal Adenocarcinoma	Pancreatic	Cancer	Case	Case	Case - Pancreatic	Case - Pancreatic	II	0.655051	0.345457	0.817542
PDAC043	70	50 - 59	pancreatic cancer		Discovery Life Sciences	IIB				Ductal Adenocarcinoma	Pancreatic	Cancer	Case	Case	Case - Pancreatic	Case - Pancreatic	II	0.474216	0.345457	0.817542
PDAC043	71	50 - 59	pancreatic cancer		Discovery Life Sciences	IIB				Ductal Adenocarcinoma	Pancreatic	Cancer	Case	Case	Case - Pancreatic	Case - Pancreatic	II	0.487958	0.345457	0.817542
PDAC043	72	50 - 59	pancreatic cancer		Discovery Life Sciences	IIB				Ductal Adenocarcinoma	Pancreatic	Cancer	Case	Case	Case - Pancreatic	Case - Pancreatic	II	0.649405	0.345457	0.817542
PDAC043	73	50 - 59	pancreatic cancer		Discovery Life Sciences	IIB				Ductal Adenocarcinoma	Pancreatic	Cancer	Case	Case	Case - Pancreatic	Case - Pancreatic	II	0.460209	0.345457	0.817542
PDAC043	74	50 - 59	pancreatic cancer		Discovery Life Sciences	IIB				Ductal Adenocarcinoma	Pancreatic	Cancer	Case	Case	Case - Pancreatic	Case - Pancreatic	II	0.599551	0.345457	0.817542
PDAC043	75	50 - 59	pancreatic cancer		Discovery Life Sciences	IIB				Ductal Adenocarcinoma	Pancreatic	Cancer	Case	Case	Case - Pancreatic	Case - Pancreatic	II	0.346195	0.345457	0.817542
PDAC043	76	50 - 59	pancreatic cancer		Discovery Life Sciences	IIB				Ductal Adenocarcinoma	Pancreatic	Cancer	Case	Case	Case - Pancreatic	Case - Pancreatic	II	0.300652	0.345457	0.817542
PDAC043	77	50 - 59	pancreatic cancer		Discovery Life Sciences	IIB				Ductal Adenocarcinoma	Pancreatic	Cancer	Case	Case	Case - Pancreatic	Case - Pancreatic	II	0.218021	0.345457	0.817542
PDAC043	78	50 - 59	pancreatic cancer		Discovery Life Sciences	IIB				Ductal Adenocarcinoma	Pancreatic	Cancer	Case	Case	Case - Pancreatic	Case - Pancreatic	II	0.685821	0.345457	0.817542
PDAC043	79	50 - 59	pancreatic cancer		Discovery Life Sciences	IIB				Ductal Adenocarcinoma	Pancreatic	Cancer	Case	Case	Case - Pancreatic	Case - Pancreatic	II	0.730284	0.345457	0.817542
PDAC043	8	50 - 59	pancreatic cancer		Discovery Life Sciences	IIB				Ductal Adenocarcinoma	Pancreatic	Cancer	Case	Case	Case - Pancreatic	Case - Pancreatic	II	0.382036	0.345457	0.817542
PDAC043	80	50 - 59	pancreatic cancer		Discovery Life Sciences	IIB				Ductal Adenocarcinoma	Pancreatic	Cancer	Case	Case	Case - Pancreatic	Case - Pancreatic	II	0.707035	0.345457	0.817542
PDAC043	81	50 - 59	pancreatic cancer		Discovery Life Sciences	IIB				Ductal Adenocarcinoma	Pancreatic	Cancer	Case	Case	Case - Pancreatic	Case - Pancreatic	II	0.554259	0.345457	0.817542
PDAC043	82	50 - 59	pancreatic cancer		Discovery Life Sciences	IIB				Ductal Adenocarcinoma	Pancreatic	Cancer	Case	Case	Case - Pancreatic	Case - Pancreatic	II	0.585127	0.345457	0.817542
PDAC043	83	50 - 59	pancreatic cancer		Discovery Life Sciences	IIB				Ductal Adenocarcinoma	Pancreatic	Cancer	Case	Case	Case - Pancreatic	Case - Pancreatic	II	0.725836	0.345457	0.817542
PDAC043	84	50 - 59	pancreatic cancer		Discovery Life Sciences	IIB				Ductal Adenocarcinoma	Pancreatic	Cancer	Case	Case	Case - Pancreatic	Case - Pancreatic	II	0.591438	0.345457	0.817542
PDAC043	85	50 - 59	pancreatic cancer		Discovery Life Sciences	IIB				Ductal Adenocarcinoma	Pancreatic	Cancer	Case	Case	Case - Pancreatic	Case - Pancreatic	II	0.46703	0.345457	0.817542
PDAC043	86	50 - 59	pancreatic cancer		Discovery Life Sciences	IIB				Ductal Adenocarcinoma	Pancreatic	Cancer	Case	Case	Case - Pancreatic	Case - Pancreatic	II	0.41778	0.345457	0.817542
PDAC043	87	50 - 59	pancreatic cancer		Discovery Life Sciences	IIB				Ductal Adenocarcinoma	Pancreatic	Cancer	Case	Case	Case - Pancreatic	Case - Pancreatic	II	0.4225	0.345457	0.817542
PDAC043	88	50 - 59	pancreatic cancer		Discovery Life Sciences	IIB				Ductal Adenocarcinoma	Pancreatic	Cancer	Case	Case	Case - Pancreatic	Case - Pancreatic	II	0.331442	0.345457	0.817542
PDAC043	89	50 - 59	pancreatic cancer		Discovery Life Sciences	IIB				Ductal Adenocarcinoma	Pancreatic	Cancer	Case	Case	Case - Pancreatic	Case - Pancreatic	II	0.826656	0.345457	0.817542
PDAC043	9	50 - 59	pancreatic cancer		Discovery Life Sciences	IIB				Ductal Adenocarcinoma	Pancreatic	Cancer	Case	Case	Case - Pancreatic	Case - Pancreatic	II	0.612283	0.345457	0.817542
PDAC043	90	50 - 59	pancreatic cancer		Discovery Life Sciences	IIB				Ductal Adenocarcinoma	Pancreatic	Cancer	Case	Case	Case - Pancreatic	Case - Pancreatic	II	0.684597	0.345457	0.817542
PDAC043	91	50 - 59	pancreatic cancer		Discovery Life Sciences	IIB				Ductal Adenocarcinoma	Pancreatic	Cancer	Case	Case	Case - Pancreatic	Case - Pancreatic	II	0.577155	0.345457	0.817542
PDAC043	92	50 - 59	pancreatic cancer		Discovery Life Sciences	IIB				Ductal Adenocarcinoma	Pancreatic	Cancer	Case	Case	Case - Pancreatic	Case - Pancreatic	II	0.483515	0.345457	0.817542
PDAC043	93	50 - 59	pancreatic cancer		Discovery Life Sciences	IIB				Ductal Adenocarcinoma	Pancreatic	Cancer	Case	Case	Case - Pancreatic	Case - Pancreatic	II	0.692028	0.345457	0.817542
PDAC043	94	50 - 59	pancreatic cancer		Discovery Life Sciences	IIB				Ductal Adenocarcinoma	Pancreatic	Cancer	Case	Case	Case - Pancreatic	Case - Pancreatic	II	0.58052	0.345457	0.817542
PDAC043	95	50 - 59	pancreatic cancer		Discovery Life Sciences	IIB				Ductal Adenocarcinoma	Pancreatic	Cancer	Case	Case	Case - Pancreatic	Case - Pancreatic	II	0.775462	0.345457	0.817542
PDAC043	96	50 - 59	pancreatic cancer		Discovery Life Sciences	IIB				Ductal Adenocarcinoma	Pancreatic	Cancer	Case	Case	Case - Pancreatic	Case - Pancreatic	II	0.604333	0.345457	0.817542
PDAC043	97	50 - 59	pancreatic cancer		Discovery Life Sciences	IIB				Ductal Adenocarcinoma	Pancreatic	Cancer	Case	Case	Case - Pancreatic	Case - Pancreatic	II	0.704691	0.345457	0.817542
PDAC043	98	50 - 59	pancreatic cancer		Discovery Life Sciences	IIB				Ductal Adenocarcinoma	Pancreatic	Cancer	Case	Case	Case - Pancreatic	Case - Pancreatic	II	0.713066	0.345457	0.817542
PDAC043	99	50 - 59	pancreatic cancer		Discovery Life Sciences	IIB				Ductal Adenocarcinoma	Pancreatic	Cancer	Case	Case	Case - Pancreatic	Case - Pancreatic	II	0.817063	0.345457	0.817542
PDAC003	1	70 - 79	pancreatic cancer		Discovery Life Sciences	IB	T2	N0	M0	Ductal Adenocarcinoma	Pancreatic	Cancer	Case	Case	Case - Pancreatic	Case - Pancreatic	I	0.26364	0.111066	0.559931
PDAC003	10	70 - 79	pancreatic cancer		Discovery Life Sciences	IB	T2	N0	M0	Ductal Adenocarcinoma	Pancreatic	Cancer	Case	Case	Case - Pancreatic	Case - Pancreatic	I	0.32104	0.111066	0.559931
PDAC003	100	70 - 79	pancreatic cancer		Discovery Life Sciences	IB	T2	N0	M0	Ductal Adenocarcinoma	Pancreatic	Cancer	Case	Case	Case - Pancreatic	Case - Pancreatic	I	0.438937	0.111066	0.559931
PDAC003	11	70 - 79	pancreatic cancer		Discovery Life Sciences	IB	T2	N0	M0	Ductal Adenocarcinoma	Pancreatic	Cancer	Case	Case	Case - Pancreatic	Case - Pancreatic	I	0.212453	0.111066	0.559931
PDAC003	12	70 - 79	pancreatic cancer		Discovery Life Sciences	IB	T2	N0	M0	Ductal Adenocarcinoma	Pancreatic	Cancer	Case	Case	Case - Pancreatic	Case - Pancreatic	I	0.296488	0.111066	0.559931
PDAC003	13	70 - 79	pancreatic cancer		Discovery Life Sciences	IB	T2	N0	M0	Ductal Adenocarcinoma	Pancreatic	Cancer	Case	Case	Case - Pancreatic	Case - Pancreatic	I	0.128261	0.111066	0.559931
PDAC003	14	70 - 79	pancreatic cancer		Discovery Life Sciences	IB	T2	N0	M0	Ductal Adenocarcinoma	Pancreatic	Cancer	Case	Case	Case - Pancreatic	Case - Pancreatic	I	0.252187	0.111066	0.559931
PDAC003	15	70 - 79	pancreatic cancer		Discovery Life Sciences	IB	T2	N0	M0	Ductal Adenocarcinoma	Pancreatic	Cancer	Case	Case	Case - Pancreatic	Case - Pancreatic	I	0.642683	0.111066	0.559931
PDAC003	16	70 - 79	pancreatic cancer		Discovery Life Sciences	IB	T2	N0	M0	Ductal Adenocarcinoma	Pancreatic	Cancer	Case	Case	Case - Pancreatic	Case - Pancreatic	I	0.264287	0.111066	0.559931
PDAC003	17	70 - 79	pancreatic cancer		Discovery Life Sciences	IB	T2	N0	M0	Ductal Adenocarcinoma	Pancreatic	Cancer	Case	Case	Case - Pancreatic	Case - Pancreatic	I	0.532374	0.111066	0.559931
PDAC003	18	70 - 79	pancreatic cancer		Discovery Life Sciences	IB	T2	N0	M0	Ductal Adenocarcinoma	Pancreatic	Cancer	Case	Case	Case - Pancreatic	Case - Pancreatic	I	0.377512	0.111066	0.559931
PDAC003	19	70 - 79	pancreatic cancer		Discovery Life Sciences	IB	T2	N0	M0	Ductal Adenocarcinoma	Pancreatic	Cancer	Case	Case	Case - Pancreatic	Case - Pancreatic	I	0.41172	0.111066	0.559931
PDAC003	2	70 - 79	pancreatic cancer		Discovery Life Sciences	IB	T2	N0	M0	Ductal Adenocarcinoma	Pancreatic	Cancer	Case	Case	Case - Pancreatic	Case - Pancreatic	I	0.241123	0.111066	0.559931
PDAC003	20	70 - 79	pancreatic cancer		Discovery Life Sciences	IB	T2	N0	M0	Ductal Adenocarcinoma	Pancreatic	Cancer	Case	Case	Case - Pancreatic	Case - Pancreatic	I	0.431634	0.111066	0.559931
PDAC003	21	70 - 79	pancreatic cancer		Discovery Life Sciences	IB	T2	N0	M0	Ductal Adenocarcinoma	Pancreatic	Cancer	Case	Case	Case - Pancreatic	Case - Pancreatic	I	0.185746	0.111066	0.559931
PDAC003	22	70 - 79	pancreatic cancer		Discovery Life Sciences	IB	T2	N0	M0	Ductal Adenocarcinoma	Pancreatic	Cancer	Case	Case	Case - Pancreatic	Case - Pancreatic	I	0.270971	0.111066	0.559931
PDAC003	23	70 - 79	pancreatic cancer		Discovery Life Sciences	IB	T2	N0	M0	Ductal Adenocarcinoma	Pancreatic	Cancer	Case	Case	Case - Pancreatic	Case - Pancreatic	I	0.473699	0.111066	0.559931
PDAC003	24	70 - 79	pancreatic cancer		Discovery Life Sciences	IB	T2	N0	M0	Ductal Adenocarcinoma	Pancreatic	Cancer	Case	Case	Case - Pancreatic	Case - Pancreatic	I	0.20558	0.111066	0.559931
PDAC003	25	70 - 79	pancreatic cancer		Discovery Life Sciences	IB	T2	N0	M0	Ductal Adenocarcinoma	Pancreatic	Cancer	Case	Case	Case - Pancreatic	Case - Pancreatic	I	0.294262	0.111066	0.559931
PDAC003	26	70 - 79	pancreatic cancer		Discovery Life Sciences	IB	T2	N0	M0	Ductal Adenocarcinoma	Pancreatic	Cancer	Case	Case	Case - Pancreatic	Case - Pancreatic	I	0.324875	0.111066	0.559931
PDAC003	27	70 - 79	pancreatic cancer		Discovery Life Sciences	IB	T2	N0	M0	Ductal Adenocarcinoma	Pancreatic	Cancer	Case	Case	Case - Pancreatic	Case - Pancreatic	I	0.0849612	0.111066	0.559931
PDAC003	28	70 - 79	pancreatic cancer		Discovery Life Sciences	IB	T2	N0	M0	Ductal Adenocarcinoma	Pancreatic	Cancer	Case	Case	Case - Pancreatic	Case - Pancreatic	I	0.297832	0.111066	0.559931
PDAC003	29	70 - 79	pancreatic cancer		Discovery Life Sciences	IB	T2	N0	M0	Ductal Adenocarcinoma	Pancreatic	Cancer	Case	Case	Case - Pancreatic	Case - Pancreatic	I	0.192691	0.111066	0.559931
PDAC003	3	70 - 79	pancreatic cancer		Discovery Life Sciences	IB	T2	N0	M0	Ductal Adenocarcinoma	Pancreatic	Cancer	Case	Case	Case - Pancreatic	Case - Pancreatic	I	0.144839	0.111066	0.559931
PDAC003	30	70 - 79	pancreatic cancer		Discovery Life Sciences	IB	T2	N0	M0	Ductal Adenocarcinoma	Pancreatic	Cancer	Case	Case	Case - Pancreatic	Case - Pancreatic	I	0.311097	0.111066	0.559931
PDAC003	31	70 - 79	pancreatic cancer		Discovery Life Sciences	IB	T2	N0	M0	Ductal Adenocarcinoma	Pancreatic	Cancer	Case	Case	Case - Pancreatic	Case - Pancreatic	I	0.439193	0.111066	0.559931
PDAC003	32	70 - 79	pancreatic cancer		Discovery Life Sciences	IB	T2	N0	M0	Ductal Adenocarcinoma	Pancreatic	Cancer	Case	Case	Case - Pancreatic	Case - Pancreatic	I	0.397375	0.111066	0.559931
PDAC003	33	70 - 79	pancreatic cancer		Discovery Life Sciences	IB	T2	N0	M0	Ductal Adenocarcinoma	Pancreatic	Cancer	Case	Case	Case - Pancreatic	Case - Pancreatic	I	0.327314	0.111066	0.559931
PDAC003	34	70 - 79	pancreatic cancer		Discovery Life Sciences	IB	T2	N0	M0	Ductal Adenocarcinoma	Pancreatic	Cancer	Case	Case	Case - Pancreatic	Case - Pancreatic	I	0.665565	0.111066	0.559931
PDAC003	35	70 - 79	pancreatic cancer		Discovery Life Sciences	IB	T2	N0	M0	Ductal Adenocarcinoma	Pancreatic	Cancer	Case	Case	Case - Pancreatic	Case - Pancreatic	I	0.176094	0.111066	0.559931
PDAC003	36	70 - 79	pancreatic cancer		Discovery Life Sciences	IB	T2	N0	M0	Ductal Adenocarcinoma	Pancreatic	Cancer	Case	Case	Case - Pancreatic	Case - Pancreatic	I	0.536181	0.111066	0.559931
PDAC003	37	70 - 79	pancreatic cancer		Discovery Life Sciences	IB	T2	N0	M0	Ductal Adenocarcinoma	Pancreatic	Cancer	Case	Case	Case - Pancreatic	Case - Pancreatic	I	0.360487	0.111066	0.559931
PDAC003	38	70 - 79	pancreatic cancer		Discovery Life Sciences	IB	T2	N0	M0	Ductal Adenocarcinoma	Pancreatic	Cancer	Case	Case	Case - Pancreatic	Case - Pancreatic	I	0.388037	0.111066	0.559931
PDAC003	39	70 - 79	pancreatic cancer		Discovery Life Sciences	IB	T2	N0	M0	Ductal Adenocarcinoma	Pancreatic	Cancer	Case	Case	Case - Pancreatic	Case - Pancreatic	I	0.152497	0.111066	0.559931
PDAC003	4	70 - 79	pancreatic cancer		Discovery Life Sciences	IB	T2	N0	M0	Ductal Adenocarcinoma	Pancreatic	Cancer	Case	Case	Case - Pancreatic	Case - Pancreatic	I	0.44536	0.111066	0.559931
PDAC003	40	70 - 79	pancreatic cancer		Discovery Life Sciences	IB	T2	N0	M0	Ductal Adenocarcinoma	Pancreatic	Cancer	Case	Case	Case - Pancreatic	Case - Pancreatic	I	0.110856	0.111066	0.559931
PDAC003	41	70 - 79	pancreatic cancer		Discovery Life Sciences	IB	T2	N0	M0	Ductal Adenocarcinoma	Pancreatic	Cancer	Case	Case	Case - Pancreatic	Case - Pancreatic	I	0.354953	0.111066	0.559931
PDAC003	42	70 - 79	pancreatic cancer		Discovery Life Sciences	IB	T2	N0	M0	Ductal Adenocarcinoma	Pancreatic	Cancer	Case	Case	Case - Pancreatic	Case - Pancreatic	I	0.257525	0.111066	0.559931
PDAC003	43	70 - 79	pancreatic cancer		Discovery Life Sciences	IB	T2	N0	M0	Ductal Adenocarcinoma	Pancreatic	Cancer	Case	Case	Case - Pancreatic	Case - Pancreatic	I	0.140222	0.111066	0.559931
PDAC003	44	70 - 79	pancreatic cancer		Discovery Life Sciences	IB	T2	N0	M0	Ductal Adenocarcinoma	Pancreatic	Cancer	Case	Case	Case - Pancreatic	Case - Pancreatic	I	0.194349	0.111066	0.559931
PDAC003	45	70 - 79	pancreatic cancer		Discovery Life Sciences	IB	T2	N0	M0	Ductal Adenocarcinoma	Pancreatic	Cancer	Case	Case	Case - Pancreatic	Case - Pancreatic	I	0.178575	0.111066	0.559931
PDAC003	46	70 - 79	pancreatic cancer		Discovery Life Sciences	IB	T2	N0	M0	Ductal Adenocarcinoma	Pancreatic	Cancer	Case	Case	Case - Pancreatic	Case - Pancreatic	I	0.530671	0.111066	0.559931
PDAC003	47	70 - 79	pancreatic cancer		Discovery Life Sciences	IB	T2	N0	M0	Ductal Adenocarcinoma	Pancreatic	Cancer	Case	Case	Case - Pancreatic	Case - Pancreatic	I	0.539216	0.111066	0.559931
PDAC003	48	70 - 79	pancreatic cancer		Discovery Life Sciences	IB	T2	N0	M0	Ductal Adenocarcinoma	Pancreatic	Cancer	Case	Case	Case - Pancreatic	Case - Pancreatic	I	0.205963	0.111066	0.559931
PDAC003	49	70 - 79	pancreatic cancer		Discovery Life Sciences	IB	T2	N0	M0	Ductal Adenocarcinoma	Pancreatic	Cancer	Case	Case	Case - Pancreatic	Case - Pancreatic	I	0.248447	0.111066	0.559931
PDAC003	5	70 - 79	pancreatic cancer		Discovery Life Sciences	IB	T2	N0	M0	Ductal Adenocarcinoma	Pancreatic	Cancer	Case	Case	Case - Pancreatic	Case - Pancreatic	I	0.29908	0.111066	0.559931
PDAC003	50	70 - 79	pancreatic cancer		Discovery Life Sciences	IB	T2	N0	M0	Ductal Adenocarcinoma	Pancreatic	Cancer	Case	Case	Case - Pancreatic	Case - Pancreatic	I	0.173893	0.111066	0.559931
PDAC003	51	70 - 79	pancreatic cancer		Discovery Life Sciences	IB	T2	N0	M0	Ductal Adenocarcinoma	Pancreatic	Cancer	Case	Case	Case - Pancreatic	Case - Pancreatic	I	0.19055	0.111066	0.559931
PDAC003	52	70 - 79	pancreatic cancer		Discovery Life Sciences	IB	T2	N0	M0	Ductal Adenocarcinoma	Pancreatic	Cancer	Case	Case	Case - Pancreatic	Case - Pancreatic	I	0.159965	0.111066	0.559931
PDAC003	53	70 - 79	pancreatic cancer		Discovery Life Sciences	IB	T2	N0	M0	Ductal Adenocarcinoma	Pancreatic	Cancer	Case	Case	Case - Pancreatic	Case - Pancreatic	I	0.368136	0.111066	0.559931
PDAC003	54	70 - 79	pancreatic cancer		Discovery Life Sciences	IB	T2	N0	M0	Ductal Adenocarcinoma	Pancreatic	Cancer	Case	Case	Case - Pancreatic	Case - Pancreatic	I	0.556278	0.111066	0.559931
PDAC003	55	70 - 79	pancreatic cancer		Discovery Life Sciences	IB	T2	N0	M0	Ductal Adenocarcinoma	Pancreatic	Cancer	Case	Case	Case - Pancreatic	Case - Pancreatic	I	0.137907	0.111066	0.559931
PDAC003	56	70 - 79	pancreatic cancer		Discovery Life Sciences	IB	T2	N0	M0	Ductal Adenocarcinoma	Pancreatic	Cancer	Case	Case	Case - Pancreatic	Case - Pancreatic	I	0.339476	0.111066	0.559931
PDAC003	57	70 - 79	pancreatic cancer		Discovery Life Sciences	IB	T2	N0	M0	Ductal Adenocarcinoma	Pancreatic	Cancer	Case	Case	Case - Pancreatic	Case - Pancreatic	I	0.111077	0.111066	0.559931
PDAC003	58	70 - 79	pancreatic cancer		Discovery Life Sciences	IB	T2	N0	M0	Ductal Adenocarcinoma	Pancreatic	Cancer	Case	Case	Case - Pancreatic	Case - Pancreatic	I	0.353699	0.111066	0.559931
PDAC003	59	70 - 79	pancreatic cancer		Discovery Life Sciences	IB	T2	N0	M0	Ductal Adenocarcinoma	Pancreatic	Cancer	Case	Case	Case - Pancreatic	Case - Pancreatic	I	0.338169	0.111066	0.559931
PDAC003	6	70 - 79	pancreatic cancer		Discovery Life Sciences	IB	T2	N0	M0	Ductal Adenocarcinoma	Pancreatic	Cancer	Case	Case	Case - Pancreatic	Case - Pancreatic	I	0.50059	0.111066	0.559931
PDAC003	60	70 - 79	pancreatic cancer		Discovery Life Sciences	IB	T2	N0	M0	Ductal Adenocarcinoma	Pancreatic	Cancer	Case	Case	Case - Pancreatic	Case - Pancreatic	I	0.189509	0.111066	0.559931
PDAC003	61	70 - 79	pancreatic cancer		Discovery Life Sciences	IB	T2	N0	M0	Ductal Adenocarcinoma	Pancreatic	Cancer	Case	Case	Case - Pancreatic	Case - Pancreatic	I	0.430593	0.111066	0.559931
PDAC003	62	70 - 79	pancreatic cancer		Discovery Life Sciences	IB	T2	N0	M0	Ductal Adenocarcinoma	Pancreatic	Cancer	Case	Case	Case - Pancreatic	Case - Pancreatic	I	0.445732	0.111066	0.559931
PDAC003	63	70 - 79	pancreatic cancer		Discovery Life Sciences	IB	T2	N0	M0	Ductal Adenocarcinoma	Pancreatic	Cancer	Case	Case	Case - Pancreatic	Case - Pancreatic	I	0.286358	0.111066	0.559931
PDAC003	64	70 - 79	pancreatic cancer		Discovery Life Sciences	IB	T2	N0	M0	Ductal Adenocarcinoma	Pancreatic	Cancer	Case	Case	Case - Pancreatic	Case - Pancreatic	I	0.550495	0.111066	0.559931
PDAC003	65	70 - 79	pancreatic cancer		Discovery Life Sciences	IB	T2	N0	M0	Ductal Adenocarcinoma	Pancreatic	Cancer	Case	Case	Case - Pancreatic	Case - Pancreatic	I	0.424358	0.111066	0.559931
PDAC003	66	70 - 79	pancreatic cancer		Discovery Life Sciences	IB	T2	N0	M0	Ductal Adenocarcinoma	Pancreatic	Cancer	Case	Case	Case - Pancreatic	Case - Pancreatic	I	0.248729	0.111066	0.559931
PDAC003	67	70 - 79	pancreatic cancer		Discovery Life Sciences	IB	T2	N0	M0	Ductal Adenocarcinoma	Pancreatic	Cancer	Case	Case	Case - Pancreatic	Case - Pancreatic	I	0.251838	0.111066	0.559931
PDAC003	68	70 - 79	pancreatic cancer		Discovery Life Sciences	IB	T2	N0	M0	Ductal Adenocarcinoma	Pancreatic	Cancer	Case	Case	Case - Pancreatic	Case - Pancreatic	I	0.185287	0.111066	0.559931
PDAC003	69	70 - 79	pancreatic cancer		Discovery Life Sciences	IB	T2	N0	M0	Ductal Adenocarcinoma	Pancreatic	Cancer	Case	Case	Case - Pancreatic	Case - Pancreatic	I	0.629337	0.111066	0.559931
PDAC003	7	70 - 79	pancreatic cancer		Discovery Life Sciences	IB	T2	N0	M0	Ductal Adenocarcinoma	Pancreatic	Cancer	Case	Case	Case - Pancreatic	Case - Pancreatic	I	0.239092	0.111066	0.559931
PDAC003	70	70 - 79	pancreatic cancer		Discovery Life Sciences	IB	T2	N0	M0	Ductal Adenocarcinoma	Pancreatic	Cancer	Case	Case	Case - Pancreatic	Case - Pancreatic	I	0.369286	0.111066	0.559931
PDAC003	71	70 - 79	pancreatic cancer		Discovery Life Sciences	IB	T2	N0	M0	Ductal Adenocarcinoma	Pancreatic	Cancer	Case	Case	Case - Pancreatic	Case - Pancreatic	I	0.109835	0.111066	0.559931
PDAC003	72	70 - 79	pancreatic cancer		Discovery Life Sciences	IB	T2	N0	M0	Ductal Adenocarcinoma	Pancreatic	Cancer	Case	Case	Case - Pancreatic	Case - Pancreatic	I	0.492532	0.111066	0.559931
PDAC003	73	70 - 79	pancreatic cancer		Discovery Life Sciences	IB	T2	N0	M0	Ductal Adenocarcinoma	Pancreatic	Cancer	Case	Case	Case - Pancreatic	Case - Pancreatic	I	0.413919	0.111066	0.559931
PDAC003	74	70 - 79	pancreatic cancer		Discovery Life Sciences	IB	T2	N0	M0	Ductal Adenocarcinoma	Pancreatic	Cancer	Case	Case	Case - Pancreatic	Case - Pancreatic	I	0.325405	0.111066	0.559931
PDAC003	75	70 - 79	pancreatic cancer		Discovery Life Sciences	IB	T2	N0	M0	Ductal Adenocarcinoma	Pancreatic	Cancer	Case	Case	Case - Pancreatic	Case - Pancreatic	I	0.456044	0.111066	0.559931
PDAC003	76	70 - 79	pancreatic cancer		Discovery Life Sciences	IB	T2	N0	M0	Ductal Adenocarcinoma	Pancreatic	Cancer	Case	Case	Case - Pancreatic	Case - Pancreatic	I	0.113357	0.111066	0.559931
PDAC003	77	70 - 79	pancreatic cancer		Discovery Life Sciences	IB	T2	N0	M0	Ductal Adenocarcinoma	Pancreatic	Cancer	Case	Case	Case - Pancreatic	Case - Pancreatic	I	0.39201	0.111066	0.559931
PDAC003	78	70 - 79	pancreatic cancer		Discovery Life Sciences	IB	T2	N0	M0	Ductal Adenocarcinoma	Pancreatic	Cancer	Case	Case	Case - Pancreatic	Case - Pancreatic	I	0.304613	0.111066	0.559931
PDAC003	79	70 - 79	pancreatic cancer		Discovery Life Sciences	IB	T2	N0	M0	Ductal Adenocarcinoma	Pancreatic	Cancer	Case	Case	Case - Pancreatic	Case - Pancreatic	I	0.639135	0.111066	0.559931
PDAC003	8	70 - 79	pancreatic cancer		Discovery Life Sciences	IB	T2	N0	M0	Ductal Adenocarcinoma	Pancreatic	Cancer	Case	Case	Case - Pancreatic	Case - Pancreatic	I	0.195861	0.111066	0.559931
PDAC003	80	70 - 79	pancreatic cancer		Discovery Life Sciences	IB	T2	N0	M0	Ductal Adenocarcinoma	Pancreatic	Cancer	Case	Case	Case - Pancreatic	Case - Pancreatic	I	0.343712	0.111066	0.559931
PDAC003	81	70 - 79	pancreatic cancer		Discovery Life Sciences	IB	T2	N0	M0	Ductal Adenocarcinoma	Pancreatic	Cancer	Case	Case	Case - Pancreatic	Case - Pancreatic	I	0.673543	0.111066	0.559931
PDAC003	82	70 - 79	pancreatic cancer		Discovery Life Sciences	IB	T2	N0	M0	Ductal Adenocarcinoma	Pancreatic	Cancer	Case	Case	Case - Pancreatic	Case - Pancreatic	I	0.188441	0.111066	0.559931
PDAC003	83	70 - 79	pancreatic cancer		Discovery Life Sciences	IB	T2	N0	M0	Ductal Adenocarcinoma	Pancreatic	Cancer	Case	Case	Case - Pancreatic	Case - Pancreatic	I	0.163316	0.111066	0.559931
PDAC003	84	70 - 79	pancreatic cancer		Discovery Life Sciences	IB	T2	N0	M0	Ductal Adenocarcinoma	Pancreatic	Cancer	Case	Case	Case - Pancreatic	Case - Pancreatic	I	0.286363	0.111066	0.559931
PDAC003	85	70 - 79	pancreatic cancer		Discovery Life Sciences	IB	T2	N0	M0	Ductal Adenocarcinoma	Pancreatic	Cancer	Case	Case	Case - Pancreatic	Case - Pancreatic	I	0.218774	0.111066	0.559931
PDAC003	86	70 - 79	pancreatic cancer		Discovery Life Sciences	IB	T2	N0	M0	Ductal Adenocarcinoma	Pancreatic	Cancer	Case	Case	Case - Pancreatic	Case - Pancreatic	I	0.157431	0.111066	0.559931
PDAC003	87	70 - 79	pancreatic cancer		Discovery Life Sciences	IB	T2	N0	M0	Ductal Adenocarcinoma	Pancreatic	Cancer	Case	Case	Case - Pancreatic	Case - Pancreatic	I	0.218612	0.111066	0.559931
PDAC003	88	70 - 79	pancreatic cancer		Discovery Life Sciences	IB	T2	N0	M0	Ductal Adenocarcinoma	Pancreatic	Cancer	Case	Case	Case - Pancreatic	Case - Pancreatic	I	0.518321	0.111066	0.559931
PDAC003	89	70 - 79	pancreatic cancer		Discovery Life Sciences	IB	T2	N0	M0	Ductal Adenocarcinoma	Pancreatic	Cancer	Case	Case	Case - Pancreatic	Case - Pancreatic	I	0.248469	0.111066	0.559931
PDAC003	9	70 - 79	pancreatic cancer		Discovery Life Sciences	IB	T2	N0	M0	Ductal Adenocarcinoma	Pancreatic	Cancer	Case	Case	Case - Pancreatic	Case - Pancreatic	I	0.217946	0.111066	0.559931
PDAC003	90	70 - 79	pancreatic cancer		Discovery Life Sciences	IB	T2	N0	M0	Ductal Adenocarcinoma	Pancreatic	Cancer	Case	Case	Case - Pancreatic	Case - Pancreatic	I	0.190803	0.111066	0.559931
PDAC003	91	70 - 79	pancreatic cancer		Discovery Life Sciences	IB	T2	N0	M0	Ductal Adenocarcinoma	Pancreatic	Cancer	Case	Case	Case - Pancreatic	Case - Pancreatic	I	0.480666	0.111066	0.559931
PDAC003	92	70 - 79	pancreatic cancer		Discovery Life Sciences	IB	T2	N0	M0	Ductal Adenocarcinoma	Pancreatic	Cancer	Case	Case	Case - Pancreatic	Case - Pancreatic	I	0.301291	0.111066	0.559931
PDAC003	93	70 - 79	pancreatic cancer		Discovery Life Sciences	IB	T2	N0	M0	Ductal Adenocarcinoma	Pancreatic	Cancer	Case	Case	Case - Pancreatic	Case - Pancreatic	I	0.145728	0.111066	0.559931
PDAC003	94	70 - 79	pancreatic cancer		Discovery Life Sciences	IB	T2	N0	M0	Ductal Adenocarcinoma	Pancreatic	Cancer	Case	Case	Case - Pancreatic	Case - Pancreatic	I	0.213699	0.111066	0.559931
PDAC003	95	70 - 79	pancreatic cancer		Discovery Life Sciences	IB	T2	N0	M0	Ductal Adenocarcinoma	Pancreatic	Cancer	Case	Case	Case - Pancreatic	Case - Pancreatic	I	0.488699	0.111066	0.559931
PDAC003	96	70 - 79	pancreatic cancer		Discovery Life Sciences	IB	T2	N0	M0	Ductal Adenocarcinoma	Pancreatic	Cancer	Case	Case	Case - Pancreatic	Case - Pancreatic	I	0.451158	0.111066	0.559931
PDAC003	97	70 - 79	pancreatic cancer		Discovery Life Sciences	IB	T2	N0	M0	Ductal Adenocarcinoma	Pancreatic	Cancer	Case	Case	Case - Pancreatic	Case - Pancreatic	I	0.101843	0.111066	0.559931
PDAC003	98	70 - 79	pancreatic cancer		Discovery Life Sciences	IB	T2	N0	M0	Ductal Adenocarcinoma	Pancreatic	Cancer	Case	Case	Case - Pancreatic	Case - Pancreatic	I	0.110148	0.111066	0.559931
PDAC003	99	70 - 79	pancreatic cancer		Discovery Life Sciences	IB	T2	N0	M0	Ductal Adenocarcinoma	Pancreatic	Cancer	Case	Case	Case - Pancreatic	Case - Pancreatic	I	0.39341	0.111066	0.559931
PDAC044	1	50 - 59	pancreatic cancer		Discovery Life Sciences	IIB	T1c	N1	M0	Ductal Adenocarcinoma	Pancreatic	Cancer	Case	Case	Case - Pancreatic	Case - Pancreatic	II	0.787273	0.41824	0.796321
PDAC044	10	50 - 59	pancreatic cancer		Discovery Life Sciences	IIB	T1c	N1	M0	Ductal Adenocarcinoma	Pancreatic	Cancer	Case	Case	Case - Pancreatic	Case - Pancreatic	II	0.626056	0.41824	0.796321
PDAC044	100	50 - 59	pancreatic cancer		Discovery Life Sciences	IIB	T1c	N1	M0	Ductal Adenocarcinoma	Pancreatic	Cancer	Case	Case	Case - Pancreatic	Case - Pancreatic	II	0.688511	0.41824	0.796321
PDAC044	11	50 - 59	pancreatic cancer		Discovery Life Sciences	IIB	T1c	N1	M0	Ductal Adenocarcinoma	Pancreatic	Cancer	Case	Case	Case - Pancreatic	Case - Pancreatic	II	0.666828	0.41824	0.796321
PDAC044	12	50 - 59	pancreatic cancer		Discovery Life Sciences	IIB	T1c	N1	M0	Ductal Adenocarcinoma	Pancreatic	Cancer	Case	Case	Case - Pancreatic	Case - Pancreatic	II	0.48431	0.41824	0.796321
PDAC044	13	50 - 59	pancreatic cancer		Discovery Life Sciences	IIB	T1c	N1	M0	Ductal Adenocarcinoma	Pancreatic	Cancer	Case	Case	Case - Pancreatic	Case - Pancreatic	II	0.568615	0.41824	0.796321
PDAC044	14	50 - 59	pancreatic cancer		Discovery Life Sciences	IIB	T1c	N1	M0	Ductal Adenocarcinoma	Pancreatic	Cancer	Case	Case	Case - Pancreatic	Case - Pancreatic	II	0.705223	0.41824	0.796321
PDAC044	15	50 - 59	pancreatic cancer		Discovery Life Sciences	IIB	T1c	N1	M0	Ductal Adenocarcinoma	Pancreatic	Cancer	Case	Case	Case - Pancreatic	Case - Pancreatic	II	0.796065	0.41824	0.796321
PDAC044	16	50 - 59	pancreatic cancer		Discovery Life Sciences	IIB	T1c	N1	M0	Ductal Adenocarcinoma	Pancreatic	Cancer	Case	Case	Case - Pancreatic	Case - Pancreatic	II	0.747566	0.41824	0.796321
PDAC044	17	50 - 59	pancreatic cancer		Discovery Life Sciences	IIB	T1c	N1	M0	Ductal Adenocarcinoma	Pancreatic	Cancer	Case	Case	Case - Pancreatic	Case - Pancreatic	II	0.759253	0.41824	0.796321
PDAC044	18	50 - 59	pancreatic cancer		Discovery Life Sciences	IIB	T1c	N1	M0	Ductal Adenocarcinoma	Pancreatic	Cancer	Case	Case	Case - Pancreatic	Case - Pancreatic	II	0.774605	0.41824	0.796321
PDAC044	19	50 - 59	pancreatic cancer		Discovery Life Sciences	IIB	T1c	N1	M0	Ductal Adenocarcinoma	Pancreatic	Cancer	Case	Case	Case - Pancreatic	Case - Pancreatic	II	0.706433	0.41824	0.796321
PDAC044	2	50 - 59	pancreatic cancer		Discovery Life Sciences	IIB	T1c	N1	M0	Ductal Adenocarcinoma	Pancreatic	Cancer	Case	Case	Case - Pancreatic	Case - Pancreatic	II	0.607257	0.41824	0.796321
PDAC044	20	50 - 59	pancreatic cancer		Discovery Life Sciences	IIB	T1c	N1	M0	Ductal Adenocarcinoma	Pancreatic	Cancer	Case	Case	Case - Pancreatic	Case - Pancreatic	II	0.692918	0.41824	0.796321
PDAC044	21	50 - 59	pancreatic cancer		Discovery Life Sciences	IIB	T1c	N1	M0	Ductal Adenocarcinoma	Pancreatic	Cancer	Case	Case	Case - Pancreatic	Case - Pancreatic	II	0.81229	0.41824	0.796321
PDAC044	22	50 - 59	pancreatic cancer		Discovery Life Sciences	IIB	T1c	N1	M0	Ductal Adenocarcinoma	Pancreatic	Cancer	Case	Case	Case - Pancreatic	Case - Pancreatic	II	0.53532	0.41824	0.796321
PDAC044	23	50 - 59	pancreatic cancer		Discovery Life Sciences	IIB	T1c	N1	M0	Ductal Adenocarcinoma	Pancreatic	Cancer	Case	Case	Case - Pancreatic	Case - Pancreatic	II	0.452374	0.41824	0.796321
PDAC044	24	50 - 59	pancreatic cancer		Discovery Life Sciences	IIB	T1c	N1	M0	Ductal Adenocarcinoma	Pancreatic	Cancer	Case	Case	Case - Pancreatic	Case - Pancreatic	II	0.676849	0.41824	0.796321
PDAC044	25	50 - 59	pancreatic cancer		Discovery Life Sciences	IIB	T1c	N1	M0	Ductal Adenocarcinoma	Pancreatic	Cancer	Case	Case	Case - Pancreatic	Case - Pancreatic	II	0.618578	0.41824	0.796321
PDAC044	26	50 - 59	pancreatic cancer		Discovery Life Sciences	IIB	T1c	N1	M0	Ductal Adenocarcinoma	Pancreatic	Cancer	Case	Case	Case - Pancreatic	Case - Pancreatic	II	0.588326	0.41824	0.796321
PDAC044	27	50 - 59	pancreatic cancer		Discovery Life Sciences	IIB	T1c	N1	M0	Ductal Adenocarcinoma	Pancreatic	Cancer	Case	Case	Case - Pancreatic	Case - Pancreatic	II	0.617241	0.41824	0.796321
PDAC044	28	50 - 59	pancreatic cancer		Discovery Life Sciences	IIB	T1c	N1	M0	Ductal Adenocarcinoma	Pancreatic	Cancer	Case	Case	Case - Pancreatic	Case - Pancreatic	II	0.731088	0.41824	0.796321
PDAC044	29	50 - 59	pancreatic cancer		Discovery Life Sciences	IIB	T1c	N1	M0	Ductal Adenocarcinoma	Pancreatic	Cancer	Case	Case	Case - Pancreatic	Case - Pancreatic	II	0.774395	0.41824	0.796321
PDAC044	3	50 - 59	pancreatic cancer		Discovery Life Sciences	IIB	T1c	N1	M0	Ductal Adenocarcinoma	Pancreatic	Cancer	Case	Case	Case - Pancreatic	Case - Pancreatic	II	0.661138	0.41824	0.796321
PDAC044	30	50 - 59	pancreatic cancer		Discovery Life Sciences	IIB	T1c	N1	M0	Ductal Adenocarcinoma	Pancreatic	Cancer	Case	Case	Case - Pancreatic	Case - Pancreatic	II	0.586424	0.41824	0.796321
PDAC044	31	50 - 59	pancreatic cancer		Discovery Life Sciences	IIB	T1c	N1	M0	Ductal Adenocarcinoma	Pancreatic	Cancer	Case	Case	Case - Pancreatic	Case - Pancreatic	II	0.588427	0.41824	0.796321
PDAC044	32	50 - 59	pancreatic cancer		Discovery Life Sciences	IIB	T1c	N1	M0	Ductal Adenocarcinoma	Pancreatic	Cancer	Case	Case	Case - Pancreatic	Case - Pancreatic	II	0.382179	0.41824	0.796321
PDAC044	33	50 - 59	pancreatic cancer		Discovery Life Sciences	IIB	T1c	N1	M0	Ductal Adenocarcinoma	Pancreatic	Cancer	Case	Case	Case - Pancreatic	Case - Pancreatic	II	0.581818	0.41824	0.796321
PDAC044	34	50 - 59	pancreatic cancer		Discovery Life Sciences	IIB	T1c	N1	M0	Ductal Adenocarcinoma	Pancreatic	Cancer	Case	Case	Case - Pancreatic	Case - Pancreatic	II	0.545827	0.41824	0.796321
PDAC044	35	50 - 59	pancreatic cancer		Discovery Life Sciences	IIB	T1c	N1	M0	Ductal Adenocarcinoma	Pancreatic	Cancer	Case	Case	Case - Pancreatic	Case - Pancreatic	II	0.627916	0.41824	0.796321
PDAC044	36	50 - 59	pancreatic cancer		Discovery Life Sciences	IIB	T1c	N1	M0	Ductal Adenocarcinoma	Pancreatic	Cancer	Case	Case	Case - Pancreatic	Case - Pancreatic	II	0.824279	0.41824	0.796321
PDAC044	37	50 - 59	pancreatic cancer		Discovery Life Sciences	IIB	T1c	N1	M0	Ductal Adenocarcinoma	Pancreatic	Cancer	Case	Case	Case - Pancreatic	Case - Pancreatic	II	0.660457	0.41824	0.796321
PDAC044	38	50 - 59	pancreatic cancer		Discovery Life Sciences	IIB	T1c	N1	M0	Ductal Adenocarcinoma	Pancreatic	Cancer	Case	Case	Case - Pancreatic	Case - Pancreatic	II	0.616091	0.41824	0.796321
PDAC044	39	50 - 59	pancreatic cancer		Discovery Life Sciences	IIB	T1c	N1	M0	Ductal Adenocarcinoma	Pancreatic	Cancer	Case	Case	Case - Pancreatic	Case - Pancreatic	II	0.541531	0.41824	0.796321
PDAC044	4	50 - 59	pancreatic cancer		Discovery Life Sciences	IIB	T1c	N1	M0	Ductal Adenocarcinoma	Pancreatic	Cancer	Case	Case	Case - Pancreatic	Case - Pancreatic	II	0.818934	0.41824	0.796321
PDAC044	40	50 - 59	pancreatic cancer		Discovery Life Sciences	IIB	T1c	N1	M0	Ductal Adenocarcinoma	Pancreatic	Cancer	Case	Case	Case - Pancreatic	Case - Pancreatic	II	0.474024	0.41824	0.796321
PDAC044	41	50 - 59	pancreatic cancer		Discovery Life Sciences	IIB	T1c	N1	M0	Ductal Adenocarcinoma	Pancreatic	Cancer	Case	Case	Case - Pancreatic	Case - Pancreatic	II	0.451789	0.41824	0.796321
PDAC044	42	50 - 59	pancreatic cancer		Discovery Life Sciences	IIB	T1c	N1	M0	Ductal Adenocarcinoma	Pancreatic	Cancer	Case	Case	Case - Pancreatic	Case - Pancreatic	II	0.301169	0.41824	0.796321
PDAC044	43	50 - 59	pancreatic cancer		Discovery Life Sciences	IIB	T1c	N1	M0	Ductal Adenocarcinoma	Pancreatic	Cancer	Case	Case	Case - Pancreatic	Case - Pancreatic	II	0.789137	0.41824	0.796321
PDAC044	44	50 - 59	pancreatic cancer		Discovery Life Sciences	IIB	T1c	N1	M0	Ductal Adenocarcinoma	Pancreatic	Cancer	Case	Case	Case - Pancreatic	Case - Pancreatic	II	0.527657	0.41824	0.796321
PDAC044	45	50 - 59	pancreatic cancer		Discovery Life Sciences	IIB	T1c	N1	M0	Ductal Adenocarcinoma	Pancreatic	Cancer	Case	Case	Case - Pancreatic	Case - Pancreatic	II	0.668696	0.41824	0.796321
PDAC044	46	50 - 59	pancreatic cancer		Discovery Life Sciences	IIB	T1c	N1	M0	Ductal Adenocarcinoma	Pancreatic	Cancer	Case	Case	Case - Pancreatic	Case - Pancreatic	II	0.774025	0.41824	0.796321
PDAC044	47	50 - 59	pancreatic cancer		Discovery Life Sciences	IIB	T1c	N1	M0	Ductal Adenocarcinoma	Pancreatic	Cancer	Case	Case	Case - Pancreatic	Case - Pancreatic	II	0.486631	0.41824	0.796321
PDAC044	48	50 - 59	pancreatic cancer		Discovery Life Sciences	IIB	T1c	N1	M0	Ductal Adenocarcinoma	Pancreatic	Cancer	Case	Case	Case - Pancreatic	Case - Pancreatic	II	0.469636	0.41824	0.796321
PDAC044	49	50 - 59	pancreatic cancer		Discovery Life Sciences	IIB	T1c	N1	M0	Ductal Adenocarcinoma	Pancreatic	Cancer	Case	Case	Case - Pancreatic	Case - Pancreatic	II	0.60965	0.41824	0.796321
PDAC044	5	50 - 59	pancreatic cancer		Discovery Life Sciences	IIB	T1c	N1	M0	Ductal Adenocarcinoma	Pancreatic	Cancer	Case	Case	Case - Pancreatic	Case - Pancreatic	II	0.778945	0.41824	0.796321
PDAC044	50	50 - 59	pancreatic cancer		Discovery Life Sciences	IIB	T1c	N1	M0	Ductal Adenocarcinoma	Pancreatic	Cancer	Case	Case	Case - Pancreatic	Case - Pancreatic	II	0.597964	0.41824	0.796321
PDAC044	51	50 - 59	pancreatic cancer		Discovery Life Sciences	IIB	T1c	N1	M0	Ductal Adenocarcinoma	Pancreatic	Cancer	Case	Case	Case - Pancreatic	Case - Pancreatic	II	0.617206	0.41824	0.796321
PDAC044	52	50 - 59	pancreatic cancer		Discovery Life Sciences	IIB	T1c	N1	M0	Ductal Adenocarcinoma	Pancreatic	Cancer	Case	Case	Case - Pancreatic	Case - Pancreatic	II	0.711368	0.41824	0.796321
PDAC044	53	50 - 59	pancreatic cancer		Discovery Life Sciences	IIB	T1c	N1	M0	Ductal Adenocarcinoma	Pancreatic	Cancer	Case	Case	Case - Pancreatic	Case - Pancreatic	II	0.744086	0.41824	0.796321
PDAC044	54	50 - 59	pancreatic cancer		Discovery Life Sciences	IIB	T1c	N1	M0	Ductal Adenocarcinoma	Pancreatic	Cancer	Case	Case	Case - Pancreatic	Case - Pancreatic	II	0.630975	0.41824	0.796321
PDAC044	55	50 - 59	pancreatic cancer		Discovery Life Sciences	IIB	T1c	N1	M0	Ductal Adenocarcinoma	Pancreatic	Cancer	Case	Case	Case - Pancreatic	Case - Pancreatic	II	0.68288	0.41824	0.796321
PDAC044	56	50 - 59	pancreatic cancer		Discovery Life Sciences	IIB	T1c	N1	M0	Ductal Adenocarcinoma	Pancreatic	Cancer	Case	Case	Case - Pancreatic	Case - Pancreatic	II	0.678346	0.41824	0.796321
PDAC044	57	50 - 59	pancreatic cancer		Discovery Life Sciences	IIB	T1c	N1	M0	Ductal Adenocarcinoma	Pancreatic	Cancer	Case	Case	Case - Pancreatic	Case - Pancreatic	II	0.468055	0.41824	0.796321
PDAC044	58	50 - 59	pancreatic cancer		Discovery Life Sciences	IIB	T1c	N1	M0	Ductal Adenocarcinoma	Pancreatic	Cancer	Case	Case	Case - Pancreatic	Case - Pancreatic	II	0.390242	0.41824	0.796321
PDAC044	59	50 - 59	pancreatic cancer		Discovery Life Sciences	IIB	T1c	N1	M0	Ductal Adenocarcinoma	Pancreatic	Cancer	Case	Case	Case - Pancreatic	Case - Pancreatic	II	0.405169	0.41824	0.796321
PDAC044	6	50 - 59	pancreatic cancer		Discovery Life Sciences	IIB	T1c	N1	M0	Ductal Adenocarcinoma	Pancreatic	Cancer	Case	Case	Case - Pancreatic	Case - Pancreatic	II	0.660665	0.41824	0.796321
PDAC044	60	50 - 59	pancreatic cancer		Discovery Life Sciences	IIB	T1c	N1	M0	Ductal Adenocarcinoma	Pancreatic	Cancer	Case	Case	Case - Pancreatic	Case - Pancreatic	II	0.702452	0.41824	0.796321
PDAC044	61	50 - 59	pancreatic cancer		Discovery Life Sciences	IIB	T1c	N1	M0	Ductal Adenocarcinoma	Pancreatic	Cancer	Case	Case	Case - Pancreatic	Case - Pancreatic	II	0.726532	0.41824	0.796321
PDAC044	62	50 - 59	pancreatic cancer		Discovery Life Sciences	IIB	T1c	N1	M0	Ductal Adenocarcinoma	Pancreatic	Cancer	Case	Case	Case - Pancreatic	Case - Pancreatic	II	0.598341	0.41824	0.796321
PDAC044	63	50 - 59	pancreatic cancer		Discovery Life Sciences	IIB	T1c	N1	M0	Ductal Adenocarcinoma	Pancreatic	Cancer	Case	Case	Case - Pancreatic	Case - Pancreatic	II	0.708732	0.41824	0.796321
PDAC044	64	50 - 59	pancreatic cancer		Discovery Life Sciences	IIB	T1c	N1	M0	Ductal Adenocarcinoma	Pancreatic	Cancer	Case	Case	Case - Pancreatic	Case - Pancreatic	II	0.727505	0.41824	0.796321
PDAC044	65	50 - 59	pancreatic cancer		Discovery Life Sciences	IIB	T1c	N1	M0	Ductal Adenocarcinoma	Pancreatic	Cancer	Case	Case	Case - Pancreatic	Case - Pancreatic	II	0.801186	0.41824	0.796321
PDAC044	66	50 - 59	pancreatic cancer		Discovery Life Sciences	IIB	T1c	N1	M0	Ductal Adenocarcinoma	Pancreatic	Cancer	Case	Case	Case - Pancreatic	Case - Pancreatic	II	0.752559	0.41824	0.796321
PDAC044	67	50 - 59	pancreatic cancer		Discovery Life Sciences	IIB	T1c	N1	M0	Ductal Adenocarcinoma	Pancreatic	Cancer	Case	Case	Case - Pancreatic	Case - Pancreatic	II	0.711876	0.41824	0.796321
PDAC044	68	50 - 59	pancreatic cancer		Discovery Life Sciences	IIB	T1c	N1	M0	Ductal Adenocarcinoma	Pancreatic	Cancer	Case	Case	Case - Pancreatic	Case - Pancreatic	II	0.769644	0.41824	0.796321
PDAC044	69	50 - 59	pancreatic cancer		Discovery Life Sciences	IIB	T1c	N1	M0	Ductal Adenocarcinoma	Pancreatic	Cancer	Case	Case	Case - Pancreatic	Case - Pancreatic	II	0.621419	0.41824	0.796321
PDAC044	7	50 - 59	pancreatic cancer		Discovery Life Sciences	IIB	T1c	N1	M0	Ductal Adenocarcinoma	Pancreatic	Cancer	Case	Case	Case - Pancreatic	Case - Pancreatic	II	0.703238	0.41824	0.796321
PDAC044	70	50 - 59	pancreatic cancer		Discovery Life Sciences	IIB	T1c	N1	M0	Ductal Adenocarcinoma	Pancreatic	Cancer	Case	Case	Case - Pancreatic	Case - Pancreatic	II	0.550157	0.41824	0.796321
PDAC044	71	50 - 59	pancreatic cancer		Discovery Life Sciences	IIB	T1c	N1	M0	Ductal Adenocarcinoma	Pancreatic	Cancer	Case	Case	Case - Pancreatic	Case - Pancreatic	II	0.445356	0.41824	0.796321
PDAC044	72	50 - 59	pancreatic cancer		Discovery Life Sciences	IIB	T1c	N1	M0	Ductal Adenocarcinoma	Pancreatic	Cancer	Case	Case	Case - Pancreatic	Case - Pancreatic	II	0.731027	0.41824	0.796321
PDAC044	73	50 - 59	pancreatic cancer		Discovery Life Sciences	IIB	T1c	N1	M0	Ductal Adenocarcinoma	Pancreatic	Cancer	Case	Case	Case - Pancreatic	Case - Pancreatic	II	0.439384	0.41824	0.796321
PDAC044	74	50 - 59	pancreatic cancer		Discovery Life Sciences	IIB	T1c	N1	M0	Ductal Adenocarcinoma	Pancreatic	Cancer	Case	Case	Case - Pancreatic	Case - Pancreatic	II	0.438157	0.41824	0.796321
PDAC044	75	50 - 59	pancreatic cancer		Discovery Life Sciences	IIB	T1c	N1	M0	Ductal Adenocarcinoma	Pancreatic	Cancer	Case	Case	Case - Pancreatic	Case - Pancreatic	II	0.486326	0.41824	0.796321
PDAC044	76	50 - 59	pancreatic cancer		Discovery Life Sciences	IIB	T1c	N1	M0	Ductal Adenocarcinoma	Pancreatic	Cancer	Case	Case	Case - Pancreatic	Case - Pancreatic	II	0.431989	0.41824	0.796321
PDAC044	77	50 - 59	pancreatic cancer		Discovery Life Sciences	IIB	T1c	N1	M0	Ductal Adenocarcinoma	Pancreatic	Cancer	Case	Case	Case - Pancreatic	Case - Pancreatic	II	0.624644	0.41824	0.796321
PDAC044	78	50 - 59	pancreatic cancer		Discovery Life Sciences	IIB	T1c	N1	M0	Ductal Adenocarcinoma	Pancreatic	Cancer	Case	Case	Case - Pancreatic	Case - Pancreatic	II	0.57802	0.41824	0.796321
PDAC044	79	50 - 59	pancreatic cancer		Discovery Life Sciences	IIB	T1c	N1	M0	Ductal Adenocarcinoma	Pancreatic	Cancer	Case	Case	Case - Pancreatic	Case - Pancreatic	II	0.828749	0.41824	0.796321
PDAC044	8	50 - 59	pancreatic cancer		Discovery Life Sciences	IIB	T1c	N1	M0	Ductal Adenocarcinoma	Pancreatic	Cancer	Case	Case	Case - Pancreatic	Case - Pancreatic	II	0.657159	0.41824	0.796321
PDAC044	80	50 - 59	pancreatic cancer		Discovery Life Sciences	IIB	T1c	N1	M0	Ductal Adenocarcinoma	Pancreatic	Cancer	Case	Case	Case - Pancreatic	Case - Pancreatic	II	0.529857	0.41824	0.796321
PDAC044	81	50 - 59	pancreatic cancer		Discovery Life Sciences	IIB	T1c	N1	M0	Ductal Adenocarcinoma	Pancreatic	Cancer	Case	Case	Case - Pancreatic	Case - Pancreatic	II	0.673385	0.41824	0.796321
PDAC044	82	50 - 59	pancreatic cancer		Discovery Life Sciences	IIB	T1c	N1	M0	Ductal Adenocarcinoma	Pancreatic	Cancer	Case	Case	Case - Pancreatic	Case - Pancreatic	II	0.759609	0.41824	0.796321
PDAC044	83	50 - 59	pancreatic cancer		Discovery Life Sciences	IIB	T1c	N1	M0	Ductal Adenocarcinoma	Pancreatic	Cancer	Case	Case	Case - Pancreatic	Case - Pancreatic	II	0.379872	0.41824	0.796321
PDAC044	84	50 - 59	pancreatic cancer		Discovery Life Sciences	IIB	T1c	N1	M0	Ductal Adenocarcinoma	Pancreatic	Cancer	Case	Case	Case - Pancreatic	Case - Pancreatic	II	0.525914	0.41824	0.796321
PDAC044	85	50 - 59	pancreatic cancer		Discovery Life Sciences	IIB	T1c	N1	M0	Ductal Adenocarcinoma	Pancreatic	Cancer	Case	Case	Case - Pancreatic	Case - Pancreatic	II	0.459544	0.41824	0.796321
PDAC044	86	50 - 59	pancreatic cancer		Discovery Life Sciences	IIB	T1c	N1	M0	Ductal Adenocarcinoma	Pancreatic	Cancer	Case	Case	Case - Pancreatic	Case - Pancreatic	II	0.615892	0.41824	0.796321
PDAC044	87	50 - 59	pancreatic cancer		Discovery Life Sciences	IIB	T1c	N1	M0	Ductal Adenocarcinoma	Pancreatic	Cancer	Case	Case	Case - Pancreatic	Case - Pancreatic	II	0.551129	0.41824	0.796321
PDAC044	88	50 - 59	pancreatic cancer		Discovery Life Sciences	IIB	T1c	N1	M0	Ductal Adenocarcinoma	Pancreatic	Cancer	Case	Case	Case - Pancreatic	Case - Pancreatic	II	0.592953	0.41824	0.796321
PDAC044	89	50 - 59	pancreatic cancer		Discovery Life Sciences	IIB	T1c	N1	M0	Ductal Adenocarcinoma	Pancreatic	Cancer	Case	Case	Case - Pancreatic	Case - Pancreatic	II	0.719169	0.41824	0.796321
PDAC044	9	50 - 59	pancreatic cancer		Discovery Life Sciences	IIB	T1c	N1	M0	Ductal Adenocarcinoma	Pancreatic	Cancer	Case	Case	Case - Pancreatic	Case - Pancreatic	II	0.592803	0.41824	0.796321
PDAC044	90	50 - 59	pancreatic cancer		Discovery Life Sciences	IIB	T1c	N1	M0	Ductal Adenocarcinoma	Pancreatic	Cancer	Case	Case	Case - Pancreatic	Case - Pancreatic	II	0.778461	0.41824	0.796321
PDAC044	91	50 - 59	pancreatic cancer		Discovery Life Sciences	IIB	T1c	N1	M0	Ductal Adenocarcinoma	Pancreatic	Cancer	Case	Case	Case - Pancreatic	Case - Pancreatic	II	0.539045	0.41824	0.796321
PDAC044	92	50 - 59	pancreatic cancer		Discovery Life Sciences	IIB	T1c	N1	M0	Ductal Adenocarcinoma	Pancreatic	Cancer	Case	Case	Case - Pancreatic	Case - Pancreatic	II	0.418928	0.41824	0.796321
PDAC044	93	50 - 59	pancreatic cancer		Discovery Life Sciences	IIB	T1c	N1	M0	Ductal Adenocarcinoma	Pancreatic	Cancer	Case	Case	Case - Pancreatic	Case - Pancreatic	II	0.603402	0.41824	0.796321
PDAC044	94	50 - 59	pancreatic cancer		Discovery Life Sciences	IIB	T1c	N1	M0	Ductal Adenocarcinoma	Pancreatic	Cancer	Case	Case	Case - Pancreatic	Case - Pancreatic	II	0.452265	0.41824	0.796321
PDAC044	95	50 - 59	pancreatic cancer		Discovery Life Sciences	IIB	T1c	N1	M0	Ductal Adenocarcinoma	Pancreatic	Cancer	Case	Case	Case - Pancreatic	Case - Pancreatic	II	0.735577	0.41824	0.796321
PDAC044	96	50 - 59	pancreatic cancer		Discovery Life Sciences	IIB	T1c	N1	M0	Ductal Adenocarcinoma	Pancreatic	Cancer	Case	Case	Case - Pancreatic	Case - Pancreatic	II	0.680274	0.41824	0.796321
PDAC044	97	50 - 59	pancreatic cancer		Discovery Life Sciences	IIB	T1c	N1	M0	Ductal Adenocarcinoma	Pancreatic	Cancer	Case	Case	Case - Pancreatic	Case - Pancreatic	II	0.733885	0.41824	0.796321
PDAC044	98	50 - 59	pancreatic cancer		Discovery Life Sciences	IIB	T1c	N1	M0	Ductal Adenocarcinoma	Pancreatic	Cancer	Case	Case	Case - Pancreatic	Case - Pancreatic	II	0.76427	0.41824	0.796321
PDAC044	99	50 - 59	pancreatic cancer		Discovery Life Sciences	IIB	T1c	N1	M0	Ductal Adenocarcinoma	Pancreatic	Cancer	Case	Case	Case - Pancreatic	Case - Pancreatic	II	0.493146	0.41824	0.796321
PDAC045	1	40 - 49	pancreatic cancer		Discovery Life Sciences	IIB	T3	N1	M0	Ductal Adenocarcinoma	Pancreatic	Cancer	Case	Case	Case - Pancreatic	Case - Pancreatic	II	0.88072	0.662924	0.949337
PDAC045	10	40 - 49	pancreatic cancer		Discovery Life Sciences	IIB	T3	N1	M0	Ductal Adenocarcinoma	Pancreatic	Cancer	Case	Case	Case - Pancreatic	Case - Pancreatic	II	0.913294	0.662924	0.949337
PDAC045	100	40 - 49	pancreatic cancer		Discovery Life Sciences	IIB	T3	N1	M0	Ductal Adenocarcinoma	Pancreatic	Cancer	Case	Case	Case - Pancreatic	Case - Pancreatic	II	0.849215	0.662924	0.949337
PDAC045	11	40 - 49	pancreatic cancer		Discovery Life Sciences	IIB	T3	N1	M0	Ductal Adenocarcinoma	Pancreatic	Cancer	Case	Case	Case - Pancreatic	Case - Pancreatic	II	0.879073	0.662924	0.949337
PDAC045	12	40 - 49	pancreatic cancer		Discovery Life Sciences	IIB	T3	N1	M0	Ductal Adenocarcinoma	Pancreatic	Cancer	Case	Case	Case - Pancreatic	Case - Pancreatic	II	0.949247	0.662924	0.949337
PDAC045	13	40 - 49	pancreatic cancer		Discovery Life Sciences	IIB	T3	N1	M0	Ductal Adenocarcinoma	Pancreatic	Cancer	Case	Case	Case - Pancreatic	Case - Pancreatic	II	0.94288	0.662924	0.949337
PDAC045	14	40 - 49	pancreatic cancer		Discovery Life Sciences	IIB	T3	N1	M0	Ductal Adenocarcinoma	Pancreatic	Cancer	Case	Case	Case - Pancreatic	Case - Pancreatic	II	0.751575	0.662924	0.949337
PDAC045	15	40 - 49	pancreatic cancer		Discovery Life Sciences	IIB	T3	N1	M0	Ductal Adenocarcinoma	Pancreatic	Cancer	Case	Case	Case - Pancreatic	Case - Pancreatic	II	0.792652	0.662924	0.949337
PDAC045	16	40 - 49	pancreatic cancer		Discovery Life Sciences	IIB	T3	N1	M0	Ductal Adenocarcinoma	Pancreatic	Cancer	Case	Case	Case - Pancreatic	Case - Pancreatic	II	0.921489	0.662924	0.949337
PDAC045	17	40 - 49	pancreatic cancer		Discovery Life Sciences	IIB	T3	N1	M0	Ductal Adenocarcinoma	Pancreatic	Cancer	Case	Case	Case - Pancreatic	Case - Pancreatic	II	0.617888	0.662924	0.949337
PDAC045	18	40 - 49	pancreatic cancer		Discovery Life Sciences	IIB	T3	N1	M0	Ductal Adenocarcinoma	Pancreatic	Cancer	Case	Case	Case - Pancreatic	Case - Pancreatic	II	0.766267	0.662924	0.949337
PDAC045	19	40 - 49	pancreatic cancer		Discovery Life Sciences	IIB	T3	N1	M0	Ductal Adenocarcinoma	Pancreatic	Cancer	Case	Case	Case - Pancreatic	Case - Pancreatic	II	0.778054	0.662924	0.949337
PDAC045	2	40 - 49	pancreatic cancer		Discovery Life Sciences	IIB	T3	N1	M0	Ductal Adenocarcinoma	Pancreatic	Cancer	Case	Case	Case - Pancreatic	Case - Pancreatic	II	0.877922	0.662924	0.949337
PDAC045	20	40 - 49	pancreatic cancer		Discovery Life Sciences	IIB	T3	N1	M0	Ductal Adenocarcinoma	Pancreatic	Cancer	Case	Case	Case - Pancreatic	Case - Pancreatic	II	0.810925	0.662924	0.949337
PDAC045	21	40 - 49	pancreatic cancer		Discovery Life Sciences	IIB	T3	N1	M0	Ductal Adenocarcinoma	Pancreatic	Cancer	Case	Case	Case - Pancreatic	Case - Pancreatic	II	0.833856	0.662924	0.949337
PDAC045	22	40 - 49	pancreatic cancer		Discovery Life Sciences	IIB	T3	N1	M0	Ductal Adenocarcinoma	Pancreatic	Cancer	Case	Case	Case - Pancreatic	Case - Pancreatic	II	0.945402	0.662924	0.949337
PDAC045	23	40 - 49	pancreatic cancer		Discovery Life Sciences	IIB	T3	N1	M0	Ductal Adenocarcinoma	Pancreatic	Cancer	Case	Case	Case - Pancreatic	Case - Pancreatic	II	0.929334	0.662924	0.949337
PDAC045	24	40 - 49	pancreatic cancer		Discovery Life Sciences	IIB	T3	N1	M0	Ductal Adenocarcinoma	Pancreatic	Cancer	Case	Case	Case - Pancreatic	Case - Pancreatic	II	0.741964	0.662924	0.949337
PDAC045	25	40 - 49	pancreatic cancer		Discovery Life Sciences	IIB	T3	N1	M0	Ductal Adenocarcinoma	Pancreatic	Cancer	Case	Case	Case - Pancreatic	Case - Pancreatic	II	0.762779	0.662924	0.949337
PDAC045	26	40 - 49	pancreatic cancer		Discovery Life Sciences	IIB	T3	N1	M0	Ductal Adenocarcinoma	Pancreatic	Cancer	Case	Case	Case - Pancreatic	Case - Pancreatic	II	0.905484	0.662924	0.949337
PDAC045	27	40 - 49	pancreatic cancer		Discovery Life Sciences	IIB	T3	N1	M0	Ductal Adenocarcinoma	Pancreatic	Cancer	Case	Case	Case - Pancreatic	Case - Pancreatic	II	0.845705	0.662924	0.949337
PDAC045	28	40 - 49	pancreatic cancer		Discovery Life Sciences	IIB	T3	N1	M0	Ductal Adenocarcinoma	Pancreatic	Cancer	Case	Case	Case - Pancreatic	Case - Pancreatic	II	0.87808	0.662924	0.949337
PDAC045	29	40 - 49	pancreatic cancer		Discovery Life Sciences	IIB	T3	N1	M0	Ductal Adenocarcinoma	Pancreatic	Cancer	Case	Case	Case - Pancreatic	Case - Pancreatic	II	0.904338	0.662924	0.949337
PDAC045	3	40 - 49	pancreatic cancer		Discovery Life Sciences	IIB	T3	N1	M0	Ductal Adenocarcinoma	Pancreatic	Cancer	Case	Case	Case - Pancreatic	Case - Pancreatic	II	0.825673	0.662924	0.949337
PDAC045	30	40 - 49	pancreatic cancer		Discovery Life Sciences	IIB	T3	N1	M0	Ductal Adenocarcinoma	Pancreatic	Cancer	Case	Case	Case - Pancreatic	Case - Pancreatic	II	0.885305	0.662924	0.949337
PDAC045	31	40 - 49	pancreatic cancer		Discovery Life Sciences	IIB	T3	N1	M0	Ductal Adenocarcinoma	Pancreatic	Cancer	Case	Case	Case - Pancreatic	Case - Pancreatic	II	0.891318	0.662924	0.949337
PDAC045	32	40 - 49	pancreatic cancer		Discovery Life Sciences	IIB	T3	N1	M0	Ductal Adenocarcinoma	Pancreatic	Cancer	Case	Case	Case - Pancreatic	Case - Pancreatic	II	0.856532	0.662924	0.949337
PDAC045	33	40 - 49	pancreatic cancer		Discovery Life Sciences	IIB	T3	N1	M0	Ductal Adenocarcinoma	Pancreatic	Cancer	Case	Case	Case - Pancreatic	Case - Pancreatic	II	0.83631	0.662924	0.949337
PDAC045	34	40 - 49	pancreatic cancer		Discovery Life Sciences	IIB	T3	N1	M0	Ductal Adenocarcinoma	Pancreatic	Cancer	Case	Case	Case - Pancreatic	Case - Pancreatic	II	0.917508	0.662924	0.949337
PDAC045	35	40 - 49	pancreatic cancer		Discovery Life Sciences	IIB	T3	N1	M0	Ductal Adenocarcinoma	Pancreatic	Cancer	Case	Case	Case - Pancreatic	Case - Pancreatic	II	0.775176	0.662924	0.949337
PDAC045	36	40 - 49	pancreatic cancer		Discovery Life Sciences	IIB	T3	N1	M0	Ductal Adenocarcinoma	Pancreatic	Cancer	Case	Case	Case - Pancreatic	Case - Pancreatic	II	0.925891	0.662924	0.949337
PDAC045	37	40 - 49	pancreatic cancer		Discovery Life Sciences	IIB	T3	N1	M0	Ductal Adenocarcinoma	Pancreatic	Cancer	Case	Case	Case - Pancreatic	Case - Pancreatic	II	0.951047	0.662924	0.949337
PDAC045	38	40 - 49	pancreatic cancer		Discovery Life Sciences	IIB	T3	N1	M0	Ductal Adenocarcinoma	Pancreatic	Cancer	Case	Case	Case - Pancreatic	Case - Pancreatic	II	0.798877	0.662924	0.949337
PDAC045	39	40 - 49	pancreatic cancer		Discovery Life Sciences	IIB	T3	N1	M0	Ductal Adenocarcinoma	Pancreatic	Cancer	Case	Case	Case - Pancreatic	Case - Pancreatic	II	0.962685	0.662924	0.949337
PDAC045	4	40 - 49	pancreatic cancer		Discovery Life Sciences	IIB	T3	N1	M0	Ductal Adenocarcinoma	Pancreatic	Cancer	Case	Case	Case - Pancreatic	Case - Pancreatic	II	0.921833	0.662924	0.949337
PDAC045	40	40 - 49	pancreatic cancer		Discovery Life Sciences	IIB	T3	N1	M0	Ductal Adenocarcinoma	Pancreatic	Cancer	Case	Case	Case - Pancreatic	Case - Pancreatic	II	0.903475	0.662924	0.949337
PDAC045	41	40 - 49	pancreatic cancer		Discovery Life Sciences	IIB	T3	N1	M0	Ductal Adenocarcinoma	Pancreatic	Cancer	Case	Case	Case - Pancreatic	Case - Pancreatic	II	0.696028	0.662924	0.949337
PDAC045	42	40 - 49	pancreatic cancer		Discovery Life Sciences	IIB	T3	N1	M0	Ductal Adenocarcinoma	Pancreatic	Cancer	Case	Case	Case - Pancreatic	Case - Pancreatic	II	0.720888	0.662924	0.949337
PDAC045	43	40 - 49	pancreatic cancer		Discovery Life Sciences	IIB	T3	N1	M0	Ductal Adenocarcinoma	Pancreatic	Cancer	Case	Case	Case - Pancreatic	Case - Pancreatic	II	0.913417	0.662924	0.949337
PDAC045	44	40 - 49	pancreatic cancer		Discovery Life Sciences	IIB	T3	N1	M0	Ductal Adenocarcinoma	Pancreatic	Cancer	Case	Case	Case - Pancreatic	Case - Pancreatic	II	0.881813	0.662924	0.949337
PDAC045	45	40 - 49	pancreatic cancer		Discovery Life Sciences	IIB	T3	N1	M0	Ductal Adenocarcinoma	Pancreatic	Cancer	Case	Case	Case - Pancreatic	Case - Pancreatic	II	0.962989	0.662924	0.949337
PDAC045	46	40 - 49	pancreatic cancer		Discovery Life Sciences	IIB	T3	N1	M0	Ductal Adenocarcinoma	Pancreatic	Cancer	Case	Case	Case - Pancreatic	Case - Pancreatic	II	0.774773	0.662924	0.949337
PDAC045	47	40 - 49	pancreatic cancer		Discovery Life Sciences	IIB	T3	N1	M0	Ductal Adenocarcinoma	Pancreatic	Cancer	Case	Case	Case - Pancreatic	Case - Pancreatic	II	0.731832	0.662924	0.949337
PDAC045	48	40 - 49	pancreatic cancer		Discovery Life Sciences	IIB	T3	N1	M0	Ductal Adenocarcinoma	Pancreatic	Cancer	Case	Case	Case - Pancreatic	Case - Pancreatic	II	0.940079	0.662924	0.949337
PDAC045	49	40 - 49	pancreatic cancer		Discovery Life Sciences	IIB	T3	N1	M0	Ductal Adenocarcinoma	Pancreatic	Cancer	Case	Case	Case - Pancreatic	Case - Pancreatic	II	0.808619	0.662924	0.949337
PDAC045	5	40 - 49	pancreatic cancer		Discovery Life Sciences	IIB	T3	N1	M0	Ductal Adenocarcinoma	Pancreatic	Cancer	Case	Case	Case - Pancreatic	Case - Pancreatic	II	0.839473	0.662924	0.949337
PDAC045	50	40 - 49	pancreatic cancer		Discovery Life Sciences	IIB	T3	N1	M0	Ductal Adenocarcinoma	Pancreatic	Cancer	Case	Case	Case - Pancreatic	Case - Pancreatic	II	0.966505	0.662924	0.949337
PDAC045	51	40 - 49	pancreatic cancer		Discovery Life Sciences	IIB	T3	N1	M0	Ductal Adenocarcinoma	Pancreatic	Cancer	Case	Case	Case - Pancreatic	Case - Pancreatic	II	0.928193	0.662924	0.949337
PDAC045	52	40 - 49	pancreatic cancer		Discovery Life Sciences	IIB	T3	N1	M0	Ductal Adenocarcinoma	Pancreatic	Cancer	Case	Case	Case - Pancreatic	Case - Pancreatic	II	0.931783	0.662924	0.949337
PDAC045	53	40 - 49	pancreatic cancer		Discovery Life Sciences	IIB	T3	N1	M0	Ductal Adenocarcinoma	Pancreatic	Cancer	Case	Case	Case - Pancreatic	Case - Pancreatic	II	0.663073	0.662924	0.949337
PDAC045	54	40 - 49	pancreatic cancer		Discovery Life Sciences	IIB	T3	N1	M0	Ductal Adenocarcinoma	Pancreatic	Cancer	Case	Case	Case - Pancreatic	Case - Pancreatic	II	0.922731	0.662924	0.949337
PDAC045	55	40 - 49	pancreatic cancer		Discovery Life Sciences	IIB	T3	N1	M0	Ductal Adenocarcinoma	Pancreatic	Cancer	Case	Case	Case - Pancreatic	Case - Pancreatic	II	0.909087	0.662924	0.949337
PDAC045	56	40 - 49	pancreatic cancer		Discovery Life Sciences	IIB	T3	N1	M0	Ductal Adenocarcinoma	Pancreatic	Cancer	Case	Case	Case - Pancreatic	Case - Pancreatic	II	0.760252	0.662924	0.949337
PDAC045	57	40 - 49	pancreatic cancer		Discovery Life Sciences	IIB	T3	N1	M0	Ductal Adenocarcinoma	Pancreatic	Cancer	Case	Case	Case - Pancreatic	Case - Pancreatic	II	0.862843	0.662924	0.949337
PDAC045	58	40 - 49	pancreatic cancer		Discovery Life Sciences	IIB	T3	N1	M0	Ductal Adenocarcinoma	Pancreatic	Cancer	Case	Case	Case - Pancreatic	Case - Pancreatic	II	0.959359	0.662924	0.949337
PDAC045	59	40 - 49	pancreatic cancer		Discovery Life Sciences	IIB	T3	N1	M0	Ductal Adenocarcinoma	Pancreatic	Cancer	Case	Case	Case - Pancreatic	Case - Pancreatic	II	0.913368	0.662924	0.949337
PDAC045	6	40 - 49	pancreatic cancer		Discovery Life Sciences	IIB	T3	N1	M0	Ductal Adenocarcinoma	Pancreatic	Cancer	Case	Case	Case - Pancreatic	Case - Pancreatic	II	0.773805	0.662924	0.949337
PDAC045	60	40 - 49	pancreatic cancer		Discovery Life Sciences	IIB	T3	N1	M0	Ductal Adenocarcinoma	Pancreatic	Cancer	Case	Case	Case - Pancreatic	Case - Pancreatic	II	0.840542	0.662924	0.949337
PDAC045	61	40 - 49	pancreatic cancer		Discovery Life Sciences	IIB	T3	N1	M0	Ductal Adenocarcinoma	Pancreatic	Cancer	Case	Case	Case - Pancreatic	Case - Pancreatic	II	0.922597	0.662924	0.949337
PDAC045	62	40 - 49	pancreatic cancer		Discovery Life Sciences	IIB	T3	N1	M0	Ductal Adenocarcinoma	Pancreatic	Cancer	Case	Case	Case - Pancreatic	Case - Pancreatic	II	0.842991	0.662924	0.949337
PDAC045	63	40 - 49	pancreatic cancer		Discovery Life Sciences	IIB	T3	N1	M0	Ductal Adenocarcinoma	Pancreatic	Cancer	Case	Case	Case - Pancreatic	Case - Pancreatic	II	0.808274	0.662924	0.949337
PDAC045	64	40 - 49	pancreatic cancer		Discovery Life Sciences	IIB	T3	N1	M0	Ductal Adenocarcinoma	Pancreatic	Cancer	Case	Case	Case - Pancreatic	Case - Pancreatic	II	0.921875	0.662924	0.949337
PDAC045	65	40 - 49	pancreatic cancer		Discovery Life Sciences	IIB	T3	N1	M0	Ductal Adenocarcinoma	Pancreatic	Cancer	Case	Case	Case - Pancreatic	Case - Pancreatic	II	0.933931	0.662924	0.949337
PDAC045	66	40 - 49	pancreatic cancer		Discovery Life Sciences	IIB	T3	N1	M0	Ductal Adenocarcinoma	Pancreatic	Cancer	Case	Case	Case - Pancreatic	Case - Pancreatic	II	0.804925	0.662924	0.949337
PDAC045	67	40 - 49	pancreatic cancer		Discovery Life Sciences	IIB	T3	N1	M0	Ductal Adenocarcinoma	Pancreatic	Cancer	Case	Case	Case - Pancreatic	Case - Pancreatic	II	0.666134	0.662924	0.949337
PDAC045	68	40 - 49	pancreatic cancer		Discovery Life Sciences	IIB	T3	N1	M0	Ductal Adenocarcinoma	Pancreatic	Cancer	Case	Case	Case - Pancreatic	Case - Pancreatic	II	0.929068	0.662924	0.949337
PDAC045	69	40 - 49	pancreatic cancer		Discovery Life Sciences	IIB	T3	N1	M0	Ductal Adenocarcinoma	Pancreatic	Cancer	Case	Case	Case - Pancreatic	Case - Pancreatic	II	0.919861	0.662924	0.949337
PDAC045	7	40 - 49	pancreatic cancer		Discovery Life Sciences	IIB	T3	N1	M0	Ductal Adenocarcinoma	Pancreatic	Cancer	Case	Case	Case - Pancreatic	Case - Pancreatic	II	0.843238	0.662924	0.949337
PDAC045	70	40 - 49	pancreatic cancer		Discovery Life Sciences	IIB	T3	N1	M0	Ductal Adenocarcinoma	Pancreatic	Cancer	Case	Case	Case - Pancreatic	Case - Pancreatic	II	0.804237	0.662924	0.949337
PDAC045	71	40 - 49	pancreatic cancer		Discovery Life Sciences	IIB	T3	N1	M0	Ductal Adenocarcinoma	Pancreatic	Cancer	Case	Case	Case - Pancreatic	Case - Pancreatic	II	0.833999	0.662924	0.949337
PDAC045	72	40 - 49	pancreatic cancer		Discovery Life Sciences	IIB	T3	N1	M0	Ductal Adenocarcinoma	Pancreatic	Cancer	Case	Case	Case - Pancreatic	Case - Pancreatic	II	0.913735	0.662924	0.949337
PDAC045	73	40 - 49	pancreatic cancer		Discovery Life Sciences	IIB	T3	N1	M0	Ductal Adenocarcinoma	Pancreatic	Cancer	Case	Case	Case - Pancreatic	Case - Pancreatic	II	0.926724	0.662924	0.949337
PDAC045	74	40 - 49	pancreatic cancer		Discovery Life Sciences	IIB	T3	N1	M0	Ductal Adenocarcinoma	Pancreatic	Cancer	Case	Case	Case - Pancreatic	Case - Pancreatic	II	0.884441	0.662924	0.949337
PDAC045	75	40 - 49	pancreatic cancer		Discovery Life Sciences	IIB	T3	N1	M0	Ductal Adenocarcinoma	Pancreatic	Cancer	Case	Case	Case - Pancreatic	Case - Pancreatic	II	0.835859	0.662924	0.949337
PDAC045	76	40 - 49	pancreatic cancer		Discovery Life Sciences	IIB	T3	N1	M0	Ductal Adenocarcinoma	Pancreatic	Cancer	Case	Case	Case - Pancreatic	Case - Pancreatic	II	0.921572	0.662924	0.949337
PDAC045	77	40 - 49	pancreatic cancer		Discovery Life Sciences	IIB	T3	N1	M0	Ductal Adenocarcinoma	Pancreatic	Cancer	Case	Case	Case - Pancreatic	Case - Pancreatic	II	0.875178	0.662924	0.949337
PDAC045	78	40 - 49	pancreatic cancer		Discovery Life Sciences	IIB	T3	N1	M0	Ductal Adenocarcinoma	Pancreatic	Cancer	Case	Case	Case - Pancreatic	Case - Pancreatic	II	0.845961	0.662924	0.949337
PDAC045	79	40 - 49	pancreatic cancer		Discovery Life Sciences	IIB	T3	N1	M0	Ductal Adenocarcinoma	Pancreatic	Cancer	Case	Case	Case - Pancreatic	Case - Pancreatic	II	0.895835	0.662924	0.949337
PDAC045	8	40 - 49	pancreatic cancer		Discovery Life Sciences	IIB	T3	N1	M0	Ductal Adenocarcinoma	Pancreatic	Cancer	Case	Case	Case - Pancreatic	Case - Pancreatic	II	0.817056	0.662924	0.949337
PDAC045	80	40 - 49	pancreatic cancer		Discovery Life Sciences	IIB	T3	N1	M0	Ductal Adenocarcinoma	Pancreatic	Cancer	Case	Case	Case - Pancreatic	Case - Pancreatic	II	0.631419	0.662924	0.949337
PDAC045	81	40 - 49	pancreatic cancer		Discovery Life Sciences	IIB	T3	N1	M0	Ductal Adenocarcinoma	Pancreatic	Cancer	Case	Case	Case - Pancreatic	Case - Pancreatic	II	0.915008	0.662924	0.949337
PDAC045	82	40 - 49	pancreatic cancer		Discovery Life Sciences	IIB	T3	N1	M0	Ductal Adenocarcinoma	Pancreatic	Cancer	Case	Case	Case - Pancreatic	Case - Pancreatic	II	0.875683	0.662924	0.949337
PDAC045	83	40 - 49	pancreatic cancer		Discovery Life Sciences	IIB	T3	N1	M0	Ductal Adenocarcinoma	Pancreatic	Cancer	Case	Case	Case - Pancreatic	Case - Pancreatic	II	0.909919	0.662924	0.949337
PDAC045	84	40 - 49	pancreatic cancer		Discovery Life Sciences	IIB	T3	N1	M0	Ductal Adenocarcinoma	Pancreatic	Cancer	Case	Case	Case - Pancreatic	Case - Pancreatic	II	0.913796	0.662924	0.949337
PDAC045	85	40 - 49	pancreatic cancer		Discovery Life Sciences	IIB	T3	N1	M0	Ductal Adenocarcinoma	Pancreatic	Cancer	Case	Case	Case - Pancreatic	Case - Pancreatic	II	0.841032	0.662924	0.949337
PDAC045	86	40 - 49	pancreatic cancer		Discovery Life Sciences	IIB	T3	N1	M0	Ductal Adenocarcinoma	Pancreatic	Cancer	Case	Case	Case - Pancreatic	Case - Pancreatic	II	0.887854	0.662924	0.949337
PDAC045	87	40 - 49	pancreatic cancer		Discovery Life Sciences	IIB	T3	N1	M0	Ductal Adenocarcinoma	Pancreatic	Cancer	Case	Case	Case - Pancreatic	Case - Pancreatic	II	0.893141	0.662924	0.949337
PDAC045	88	40 - 49	pancreatic cancer		Discovery Life Sciences	IIB	T3	N1	M0	Ductal Adenocarcinoma	Pancreatic	Cancer	Case	Case	Case - Pancreatic	Case - Pancreatic	II	0.62786	0.662924	0.949337
PDAC045	89	40 - 49	pancreatic cancer		Discovery Life Sciences	IIB	T3	N1	M0	Ductal Adenocarcinoma	Pancreatic	Cancer	Case	Case	Case - Pancreatic	Case - Pancreatic	II	0.79048	0.662924	0.949337
PDAC045	9	40 - 49	pancreatic cancer		Discovery Life Sciences	IIB	T3	N1	M0	Ductal Adenocarcinoma	Pancreatic	Cancer	Case	Case	Case - Pancreatic	Case - Pancreatic	II	0.81217	0.662924	0.949337
PDAC045	90	40 - 49	pancreatic cancer		Discovery Life Sciences	IIB	T3	N1	M0	Ductal Adenocarcinoma	Pancreatic	Cancer	Case	Case	Case - Pancreatic	Case - Pancreatic	II	0.847267	0.662924	0.949337
PDAC045	91	40 - 49	pancreatic cancer		Discovery Life Sciences	IIB	T3	N1	M0	Ductal Adenocarcinoma	Pancreatic	Cancer	Case	Case	Case - Pancreatic	Case - Pancreatic	II	0.827278	0.662924	0.949337
PDAC045	92	40 - 49	pancreatic cancer		Discovery Life Sciences	IIB	T3	N1	M0	Ductal Adenocarcinoma	Pancreatic	Cancer	Case	Case	Case - Pancreatic	Case - Pancreatic	II	0.416464	0.662924	0.949337
PDAC045	93	40 - 49	pancreatic cancer		Discovery Life Sciences	IIB	T3	N1	M0	Ductal Adenocarcinoma	Pancreatic	Cancer	Case	Case	Case - Pancreatic	Case - Pancreatic	II	0.815731	0.662924	0.949337
PDAC045	94	40 - 49	pancreatic cancer		Discovery Life Sciences	IIB	T3	N1	M0	Ductal Adenocarcinoma	Pancreatic	Cancer	Case	Case	Case - Pancreatic	Case - Pancreatic	II	0.821083	0.662924	0.949337
PDAC045	95	40 - 49	pancreatic cancer		Discovery Life Sciences	IIB	T3	N1	M0	Ductal Adenocarcinoma	Pancreatic	Cancer	Case	Case	Case - Pancreatic	Case - Pancreatic	II	0.697721	0.662924	0.949337
PDAC045	96	40 - 49	pancreatic cancer		Discovery Life Sciences	IIB	T3	N1	M0	Ductal Adenocarcinoma	Pancreatic	Cancer	Case	Case	Case - Pancreatic	Case - Pancreatic	II	0.660086	0.662924	0.949337
PDAC045	97	40 - 49	pancreatic cancer		Discovery Life Sciences	IIB	T3	N1	M0	Ductal Adenocarcinoma	Pancreatic	Cancer	Case	Case	Case - Pancreatic	Case - Pancreatic	II	0.811236	0.662924	0.949337
PDAC045	98	40 - 49	pancreatic cancer		Discovery Life Sciences	IIB	T3	N1	M0	Ductal Adenocarcinoma	Pancreatic	Cancer	Case	Case	Case - Pancreatic	Case - Pancreatic	II	0.838577	0.662924	0.949337
PDAC045	99	40 - 49	pancreatic cancer		Discovery Life Sciences	IIB	T3	N1	M0	Ductal Adenocarcinoma	Pancreatic	Cancer	Case	Case	Case - Pancreatic	Case - Pancreatic	II	0.847345	0.662924	0.949337
PDAC046	1	50 - 59	pancreatic cancer		Discovery Life Sciences	IIB	T1c	N1	M0	Ductal Adenocarcinoma	Pancreatic	Cancer	Case	Case	Case - Pancreatic	Case - Pancreatic	II	0.999184	0.994048	0.999687
PDAC046	10	50 - 59	pancreatic cancer		Discovery Life Sciences	IIB	T1c	N1	M0	Ductal Adenocarcinoma	Pancreatic	Cancer	Case	Case	Case - Pancreatic	Case - Pancreatic	II	0.998447	0.994048	0.999687
PDAC046	100	50 - 59	pancreatic cancer		Discovery Life Sciences	IIB	T1c	N1	M0	Ductal Adenocarcinoma	Pancreatic	Cancer	Case	Case	Case - Pancreatic	Case - Pancreatic	II	0.999331	0.994048	0.999687
PDAC046	11	50 - 59	pancreatic cancer		Discovery Life Sciences	IIB	T1c	N1	M0	Ductal Adenocarcinoma	Pancreatic	Cancer	Case	Case	Case - Pancreatic	Case - Pancreatic	II	0.999747	0.994048	0.999687
PDAC046	12	50 - 59	pancreatic cancer		Discovery Life Sciences	IIB	T1c	N1	M0	Ductal Adenocarcinoma	Pancreatic	Cancer	Case	Case	Case - Pancreatic	Case - Pancreatic	II	0.99965	0.994048	0.999687
PDAC046	13	50 - 59	pancreatic cancer		Discovery Life Sciences	IIB	T1c	N1	M0	Ductal Adenocarcinoma	Pancreatic	Cancer	Case	Case	Case - Pancreatic	Case - Pancreatic	II	0.999154	0.994048	0.999687
PDAC046	14	50 - 59	pancreatic cancer		Discovery Life Sciences	IIB	T1c	N1	M0	Ductal Adenocarcinoma	Pancreatic	Cancer	Case	Case	Case - Pancreatic	Case - Pancreatic	II	0.99859	0.994048	0.999687
PDAC046	15	50 - 59	pancreatic cancer		Discovery Life Sciences	IIB	T1c	N1	M0	Ductal Adenocarcinoma	Pancreatic	Cancer	Case	Case	Case - Pancreatic	Case - Pancreatic	II	0.999085	0.994048	0.999687
PDAC046	16	50 - 59	pancreatic cancer		Discovery Life Sciences	IIB	T1c	N1	M0	Ductal Adenocarcinoma	Pancreatic	Cancer	Case	Case	Case - Pancreatic	Case - Pancreatic	II	0.998975	0.994048	0.999687
PDAC046	17	50 - 59	pancreatic cancer		Discovery Life Sciences	IIB	T1c	N1	M0	Ductal Adenocarcinoma	Pancreatic	Cancer	Case	Case	Case - Pancreatic	Case - Pancreatic	II	0.999365	0.994048	0.999687
PDAC046	18	50 - 59	pancreatic cancer		Discovery Life Sciences	IIB	T1c	N1	M0	Ductal Adenocarcinoma	Pancreatic	Cancer	Case	Case	Case - Pancreatic	Case - Pancreatic	II	0.99748	0.994048	0.999687
PDAC046	19	50 - 59	pancreatic cancer		Discovery Life Sciences	IIB	T1c	N1	M0	Ductal Adenocarcinoma	Pancreatic	Cancer	Case	Case	Case - Pancreatic	Case - Pancreatic	II	0.999499	0.994048	0.999687
PDAC046	2	50 - 59	pancreatic cancer		Discovery Life Sciences	IIB	T1c	N1	M0	Ductal Adenocarcinoma	Pancreatic	Cancer	Case	Case	Case - Pancreatic	Case - Pancreatic	II	0.999569	0.994048	0.999687
PDAC046	20	50 - 59	pancreatic cancer		Discovery Life Sciences	IIB	T1c	N1	M0	Ductal Adenocarcinoma	Pancreatic	Cancer	Case	Case	Case - Pancreatic	Case - Pancreatic	II	0.998739	0.994048	0.999687
PDAC046	21	50 - 59	pancreatic cancer		Discovery Life Sciences	IIB	T1c	N1	M0	Ductal Adenocarcinoma	Pancreatic	Cancer	Case	Case	Case - Pancreatic	Case - Pancreatic	II	0.998954	0.994048	0.999687
PDAC046	22	50 - 59	pancreatic cancer		Discovery Life Sciences	IIB	T1c	N1	M0	Ductal Adenocarcinoma	Pancreatic	Cancer	Case	Case	Case - Pancreatic	Case - Pancreatic	II	0.999605	0.994048	0.999687
PDAC046	23	50 - 59	pancreatic cancer		Discovery Life Sciences	IIB	T1c	N1	M0	Ductal Adenocarcinoma	Pancreatic	Cancer	Case	Case	Case - Pancreatic	Case - Pancreatic	II	0.998566	0.994048	0.999687
PDAC046	24	50 - 59	pancreatic cancer		Discovery Life Sciences	IIB	T1c	N1	M0	Ductal Adenocarcinoma	Pancreatic	Cancer	Case	Case	Case - Pancreatic	Case - Pancreatic	II	0.999209	0.994048	0.999687
PDAC046	25	50 - 59	pancreatic cancer		Discovery Life Sciences	IIB	T1c	N1	M0	Ductal Adenocarcinoma	Pancreatic	Cancer	Case	Case	Case - Pancreatic	Case - Pancreatic	II	0.998266	0.994048	0.999687
PDAC046	26	50 - 59	pancreatic cancer		Discovery Life Sciences	IIB	T1c	N1	M0	Ductal Adenocarcinoma	Pancreatic	Cancer	Case	Case	Case - Pancreatic	Case - Pancreatic	II	0.999625	0.994048	0.999687
PDAC046	27	50 - 59	pancreatic cancer		Discovery Life Sciences	IIB	T1c	N1	M0	Ductal Adenocarcinoma	Pancreatic	Cancer	Case	Case	Case - Pancreatic	Case - Pancreatic	II	0.998475	0.994048	0.999687
PDAC046	28	50 - 59	pancreatic cancer		Discovery Life Sciences	IIB	T1c	N1	M0	Ductal Adenocarcinoma	Pancreatic	Cancer	Case	Case	Case - Pancreatic	Case - Pancreatic	II	0.998157	0.994048	0.999687
PDAC046	29	50 - 59	pancreatic cancer		Discovery Life Sciences	IIB	T1c	N1	M0	Ductal Adenocarcinoma	Pancreatic	Cancer	Case	Case	Case - Pancreatic	Case - Pancreatic	II	0.99803	0.994048	0.999687
PDAC046	3	50 - 59	pancreatic cancer		Discovery Life Sciences	IIB	T1c	N1	M0	Ductal Adenocarcinoma	Pancreatic	Cancer	Case	Case	Case - Pancreatic	Case - Pancreatic	II	0.997779	0.994048	0.999687
PDAC046	30	50 - 59	pancreatic cancer		Discovery Life Sciences	IIB	T1c	N1	M0	Ductal Adenocarcinoma	Pancreatic	Cancer	Case	Case	Case - Pancreatic	Case - Pancreatic	II	0.998031	0.994048	0.999687
PDAC046	31	50 - 59	pancreatic cancer		Discovery Life Sciences	IIB	T1c	N1	M0	Ductal Adenocarcinoma	Pancreatic	Cancer	Case	Case	Case - Pancreatic	Case - Pancreatic	II	0.999227	0.994048	0.999687
PDAC046	32	50 - 59	pancreatic cancer		Discovery Life Sciences	IIB	T1c	N1	M0	Ductal Adenocarcinoma	Pancreatic	Cancer	Case	Case	Case - Pancreatic	Case - Pancreatic	II	0.997873	0.994048	0.999687
PDAC046	33	50 - 59	pancreatic cancer		Discovery Life Sciences	IIB	T1c	N1	M0	Ductal Adenocarcinoma	Pancreatic	Cancer	Case	Case	Case - Pancreatic	Case - Pancreatic	II	0.999572	0.994048	0.999687
PDAC046	34	50 - 59	pancreatic cancer		Discovery Life Sciences	IIB	T1c	N1	M0	Ductal Adenocarcinoma	Pancreatic	Cancer	Case	Case	Case - Pancreatic	Case - Pancreatic	II	0.999684	0.994048	0.999687
PDAC046	35	50 - 59	pancreatic cancer		Discovery Life Sciences	IIB	T1c	N1	M0	Ductal Adenocarcinoma	Pancreatic	Cancer	Case	Case	Case - Pancreatic	Case - Pancreatic	II	0.99791	0.994048	0.999687
PDAC046	36	50 - 59	pancreatic cancer		Discovery Life Sciences	IIB	T1c	N1	M0	Ductal Adenocarcinoma	Pancreatic	Cancer	Case	Case	Case - Pancreatic	Case - Pancreatic	II	0.999021	0.994048	0.999687
PDAC046	37	50 - 59	pancreatic cancer		Discovery Life Sciences	IIB	T1c	N1	M0	Ductal Adenocarcinoma	Pancreatic	Cancer	Case	Case	Case - Pancreatic	Case - Pancreatic	II	0.999203	0.994048	0.999687
PDAC046	38	50 - 59	pancreatic cancer		Discovery Life Sciences	IIB	T1c	N1	M0	Ductal Adenocarcinoma	Pancreatic	Cancer	Case	Case	Case - Pancreatic	Case - Pancreatic	II	0.996627	0.994048	0.999687
PDAC046	39	50 - 59	pancreatic cancer		Discovery Life Sciences	IIB	T1c	N1	M0	Ductal Adenocarcinoma	Pancreatic	Cancer	Case	Case	Case - Pancreatic	Case - Pancreatic	II	0.997201	0.994048	0.999687
PDAC046	4	50 - 59	pancreatic cancer		Discovery Life Sciences	IIB	T1c	N1	M0	Ductal Adenocarcinoma	Pancreatic	Cancer	Case	Case	Case - Pancreatic	Case - Pancreatic	II	0.999529	0.994048	0.999687
PDAC046	40	50 - 59	pancreatic cancer		Discovery Life Sciences	IIB	T1c	N1	M0	Ductal Adenocarcinoma	Pancreatic	Cancer	Case	Case	Case - Pancreatic	Case - Pancreatic	II	0.998928	0.994048	0.999687
PDAC046	41	50 - 59	pancreatic cancer		Discovery Life Sciences	IIB	T1c	N1	M0	Ductal Adenocarcinoma	Pancreatic	Cancer	Case	Case	Case - Pancreatic	Case - Pancreatic	II	0.994051	0.994048	0.999687
PDAC046	42	50 - 59	pancreatic cancer		Discovery Life Sciences	IIB	T1c	N1	M0	Ductal Adenocarcinoma	Pancreatic	Cancer	Case	Case	Case - Pancreatic	Case - Pancreatic	II	0.999151	0.994048	0.999687
PDAC046	43	50 - 59	pancreatic cancer		Discovery Life Sciences	IIB	T1c	N1	M0	Ductal Adenocarcinoma	Pancreatic	Cancer	Case	Case	Case - Pancreatic	Case - Pancreatic	II	0.999144	0.994048	0.999687
PDAC046	44	50 - 59	pancreatic cancer		Discovery Life Sciences	IIB	T1c	N1	M0	Ductal Adenocarcinoma	Pancreatic	Cancer	Case	Case	Case - Pancreatic	Case - Pancreatic	II	0.999198	0.994048	0.999687
PDAC046	45	50 - 59	pancreatic cancer		Discovery Life Sciences	IIB	T1c	N1	M0	Ductal Adenocarcinoma	Pancreatic	Cancer	Case	Case	Case - Pancreatic	Case - Pancreatic	II	0.999337	0.994048	0.999687
PDAC046	46	50 - 59	pancreatic cancer		Discovery Life Sciences	IIB	T1c	N1	M0	Ductal Adenocarcinoma	Pancreatic	Cancer	Case	Case	Case - Pancreatic	Case - Pancreatic	II	0.997228	0.994048	0.999687
PDAC046	47	50 - 59	pancreatic cancer		Discovery Life Sciences	IIB	T1c	N1	M0	Ductal Adenocarcinoma	Pancreatic	Cancer	Case	Case	Case - Pancreatic	Case - Pancreatic	II	0.999013	0.994048	0.999687
PDAC046	48	50 - 59	pancreatic cancer		Discovery Life Sciences	IIB	T1c	N1	M0	Ductal Adenocarcinoma	Pancreatic	Cancer	Case	Case	Case - Pancreatic	Case - Pancreatic	II	0.998123	0.994048	0.999687
PDAC046	49	50 - 59	pancreatic cancer		Discovery Life Sciences	IIB	T1c	N1	M0	Ductal Adenocarcinoma	Pancreatic	Cancer	Case	Case	Case - Pancreatic	Case - Pancreatic	II	0.989218	0.994048	0.999687
PDAC046	5	50 - 59	pancreatic cancer		Discovery Life Sciences	IIB	T1c	N1	M0	Ductal Adenocarcinoma	Pancreatic	Cancer	Case	Case	Case - Pancreatic	Case - Pancreatic	II	0.998484	0.994048	0.999687
PDAC046	50	50 - 59	pancreatic cancer		Discovery Life Sciences	IIB	T1c	N1	M0	Ductal Adenocarcinoma	Pancreatic	Cancer	Case	Case	Case - Pancreatic	Case - Pancreatic	II	0.998166	0.994048	0.999687
PDAC046	51	50 - 59	pancreatic cancer		Discovery Life Sciences	IIB	T1c	N1	M0	Ductal Adenocarcinoma	Pancreatic	Cancer	Case	Case	Case - Pancreatic	Case - Pancreatic	II	0.999817	0.994048	0.999687
PDAC046	52	50 - 59	pancreatic cancer		Discovery Life Sciences	IIB	T1c	N1	M0	Ductal Adenocarcinoma	Pancreatic	Cancer	Case	Case	Case - Pancreatic	Case - Pancreatic	II	0.999283	0.994048	0.999687
PDAC046	53	50 - 59	pancreatic cancer		Discovery Life Sciences	IIB	T1c	N1	M0	Ductal Adenocarcinoma	Pancreatic	Cancer	Case	Case	Case - Pancreatic	Case - Pancreatic	II	0.999161	0.994048	0.999687
PDAC046	54	50 - 59	pancreatic cancer		Discovery Life Sciences	IIB	T1c	N1	M0	Ductal Adenocarcinoma	Pancreatic	Cancer	Case	Case	Case - Pancreatic	Case - Pancreatic	II	0.998053	0.994048	0.999687
PDAC046	55	50 - 59	pancreatic cancer		Discovery Life Sciences	IIB	T1c	N1	M0	Ductal Adenocarcinoma	Pancreatic	Cancer	Case	Case	Case - Pancreatic	Case - Pancreatic	II	0.999123	0.994048	0.999687
PDAC046	56	50 - 59	pancreatic cancer		Discovery Life Sciences	IIB	T1c	N1	M0	Ductal Adenocarcinoma	Pancreatic	Cancer	Case	Case	Case - Pancreatic	Case - Pancreatic	II	0.999761	0.994048	0.999687
PDAC046	57	50 - 59	pancreatic cancer		Discovery Life Sciences	IIB	T1c	N1	M0	Ductal Adenocarcinoma	Pancreatic	Cancer	Case	Case	Case - Pancreatic	Case - Pancreatic	II	0.99762	0.994048	0.999687
PDAC046	58	50 - 59	pancreatic cancer		Discovery Life Sciences	IIB	T1c	N1	M0	Ductal Adenocarcinoma	Pancreatic	Cancer	Case	Case	Case - Pancreatic	Case - Pancreatic	II	0.998804	0.994048	0.999687
PDAC046	59	50 - 59	pancreatic cancer		Discovery Life Sciences	IIB	T1c	N1	M0	Ductal Adenocarcinoma	Pancreatic	Cancer	Case	Case	Case - Pancreatic	Case - Pancreatic	II	0.998871	0.994048	0.999687
PDAC046	6	50 - 59	pancreatic cancer		Discovery Life Sciences	IIB	T1c	N1	M0	Ductal Adenocarcinoma	Pancreatic	Cancer	Case	Case	Case - Pancreatic	Case - Pancreatic	II	0.979871	0.994048	0.999687
PDAC046	60	50 - 59	pancreatic cancer		Discovery Life Sciences	IIB	T1c	N1	M0	Ductal Adenocarcinoma	Pancreatic	Cancer	Case	Case	Case - Pancreatic	Case - Pancreatic	II	0.998595	0.994048	0.999687
PDAC046	61	50 - 59	pancreatic cancer		Discovery Life Sciences	IIB	T1c	N1	M0	Ductal Adenocarcinoma	Pancreatic	Cancer	Case	Case	Case - Pancreatic	Case - Pancreatic	II	0.993998	0.994048	0.999687
PDAC046	62	50 - 59	pancreatic cancer		Discovery Life Sciences	IIB	T1c	N1	M0	Ductal Adenocarcinoma	Pancreatic	Cancer	Case	Case	Case - Pancreatic	Case - Pancreatic	II	0.999195	0.994048	0.999687
PDAC046	63	50 - 59	pancreatic cancer		Discovery Life Sciences	IIB	T1c	N1	M0	Ductal Adenocarcinoma	Pancreatic	Cancer	Case	Case	Case - Pancreatic	Case - Pancreatic	II	0.99817	0.994048	0.999687
PDAC046	64	50 - 59	pancreatic cancer		Discovery Life Sciences	IIB	T1c	N1	M0	Ductal Adenocarcinoma	Pancreatic	Cancer	Case	Case	Case - Pancreatic	Case - Pancreatic	II	0.99678	0.994048	0.999687
PDAC046	65	50 - 59	pancreatic cancer		Discovery Life Sciences	IIB	T1c	N1	M0	Ductal Adenocarcinoma	Pancreatic	Cancer	Case	Case	Case - Pancreatic	Case - Pancreatic	II	0.99448	0.994048	0.999687
PDAC046	66	50 - 59	pancreatic cancer		Discovery Life Sciences	IIB	T1c	N1	M0	Ductal Adenocarcinoma	Pancreatic	Cancer	Case	Case	Case - Pancreatic	Case - Pancreatic	II	0.99902	0.994048	0.999687
PDAC046	67	50 - 59	pancreatic cancer		Discovery Life Sciences	IIB	T1c	N1	M0	Ductal Adenocarcinoma	Pancreatic	Cancer	Case	Case	Case - Pancreatic	Case - Pancreatic	II	0.999659	0.994048	0.999687
PDAC046	68	50 - 59	pancreatic cancer		Discovery Life Sciences	IIB	T1c	N1	M0	Ductal Adenocarcinoma	Pancreatic	Cancer	Case	Case	Case - Pancreatic	Case - Pancreatic	II	0.998832	0.994048	0.999687
PDAC046	69	50 - 59	pancreatic cancer		Discovery Life Sciences	IIB	T1c	N1	M0	Ductal Adenocarcinoma	Pancreatic	Cancer	Case	Case	Case - Pancreatic	Case - Pancreatic	II	0.999114	0.994048	0.999687
PDAC046	7	50 - 59	pancreatic cancer		Discovery Life Sciences	IIB	T1c	N1	M0	Ductal Adenocarcinoma	Pancreatic	Cancer	Case	Case	Case - Pancreatic	Case - Pancreatic	II	0.998987	0.994048	0.999687
PDAC046	70	50 - 59	pancreatic cancer		Discovery Life Sciences	IIB	T1c	N1	M0	Ductal Adenocarcinoma	Pancreatic	Cancer	Case	Case	Case - Pancreatic	Case - Pancreatic	II	0.998738	0.994048	0.999687
PDAC046	71	50 - 59	pancreatic cancer		Discovery Life Sciences	IIB	T1c	N1	M0	Ductal Adenocarcinoma	Pancreatic	Cancer	Case	Case	Case - Pancreatic	Case - Pancreatic	II	0.998357	0.994048	0.999687
PDAC046	72	50 - 59	pancreatic cancer		Discovery Life Sciences	IIB	T1c	N1	M0	Ductal Adenocarcinoma	Pancreatic	Cancer	Case	Case	Case - Pancreatic	Case - Pancreatic	II	0.998559	0.994048	0.999687
PDAC046	73	50 - 59	pancreatic cancer		Discovery Life Sciences	IIB	T1c	N1	M0	Ductal Adenocarcinoma	Pancreatic	Cancer	Case	Case	Case - Pancreatic	Case - Pancreatic	II	0.997403	0.994048	0.999687
PDAC046	74	50 - 59	pancreatic cancer		Discovery Life Sciences	IIB	T1c	N1	M0	Ductal Adenocarcinoma	Pancreatic	Cancer	Case	Case	Case - Pancreatic	Case - Pancreatic	II	0.998152	0.994048	0.999687
PDAC046	75	50 - 59	pancreatic cancer		Discovery Life Sciences	IIB	T1c	N1	M0	Ductal Adenocarcinoma	Pancreatic	Cancer	Case	Case	Case - Pancreatic	Case - Pancreatic	II	0.992886	0.994048	0.999687
PDAC046	76	50 - 59	pancreatic cancer		Discovery Life Sciences	IIB	T1c	N1	M0	Ductal Adenocarcinoma	Pancreatic	Cancer	Case	Case	Case - Pancreatic	Case - Pancreatic	II	0.996739	0.994048	0.999687
PDAC046	77	50 - 59	pancreatic cancer		Discovery Life Sciences	IIB	T1c	N1	M0	Ductal Adenocarcinoma	Pancreatic	Cancer	Case	Case	Case - Pancreatic	Case - Pancreatic	II	0.998852	0.994048	0.999687
PDAC046	78	50 - 59	pancreatic cancer		Discovery Life Sciences	IIB	T1c	N1	M0	Ductal Adenocarcinoma	Pancreatic	Cancer	Case	Case	Case - Pancreatic	Case - Pancreatic	II	0.999051	0.994048	0.999687
PDAC046	79	50 - 59	pancreatic cancer		Discovery Life Sciences	IIB	T1c	N1	M0	Ductal Adenocarcinoma	Pancreatic	Cancer	Case	Case	Case - Pancreatic	Case - Pancreatic	II	0.999208	0.994048	0.999687
PDAC046	8	50 - 59	pancreatic cancer		Discovery Life Sciences	IIB	T1c	N1	M0	Ductal Adenocarcinoma	Pancreatic	Cancer	Case	Case	Case - Pancreatic	Case - Pancreatic	II	0.991181	0.994048	0.999687
PDAC046	80	50 - 59	pancreatic cancer		Discovery Life Sciences	IIB	T1c	N1	M0	Ductal Adenocarcinoma	Pancreatic	Cancer	Case	Case	Case - Pancreatic	Case - Pancreatic	II	0.99766	0.994048	0.999687
PDAC046	81	50 - 59	pancreatic cancer		Discovery Life Sciences	IIB	T1c	N1	M0	Ductal Adenocarcinoma	Pancreatic	Cancer	Case	Case	Case - Pancreatic	Case - Pancreatic	II	0.998671	0.994048	0.999687
PDAC046	82	50 - 59	pancreatic cancer		Discovery Life Sciences	IIB	T1c	N1	M0	Ductal Adenocarcinoma	Pancreatic	Cancer	Case	Case	Case - Pancreatic	Case - Pancreatic	II	0.998303	0.994048	0.999687
PDAC046	83	50 - 59	pancreatic cancer		Discovery Life Sciences	IIB	T1c	N1	M0	Ductal Adenocarcinoma	Pancreatic	Cancer	Case	Case	Case - Pancreatic	Case - Pancreatic	II	0.997774	0.994048	0.999687
PDAC046	84	50 - 59	pancreatic cancer		Discovery Life Sciences	IIB	T1c	N1	M0	Ductal Adenocarcinoma	Pancreatic	Cancer	Case	Case	Case - Pancreatic	Case - Pancreatic	II	0.999567	0.994048	0.999687
PDAC046	85	50 - 59	pancreatic cancer		Discovery Life Sciences	IIB	T1c	N1	M0	Ductal Adenocarcinoma	Pancreatic	Cancer	Case	Case	Case - Pancreatic	Case - Pancreatic	II	0.998143	0.994048	0.999687
PDAC046	86	50 - 59	pancreatic cancer		Discovery Life Sciences	IIB	T1c	N1	M0	Ductal Adenocarcinoma	Pancreatic	Cancer	Case	Case	Case - Pancreatic	Case - Pancreatic	II	0.999656	0.994048	0.999687
PDAC046	87	50 - 59	pancreatic cancer		Discovery Life Sciences	IIB	T1c	N1	M0	Ductal Adenocarcinoma	Pancreatic	Cancer	Case	Case	Case - Pancreatic	Case - Pancreatic	II	0.999781	0.994048	0.999687
PDAC046	88	50 - 59	pancreatic cancer		Discovery Life Sciences	IIB	T1c	N1	M0	Ductal Adenocarcinoma	Pancreatic	Cancer	Case	Case	Case - Pancreatic	Case - Pancreatic	II	0.9998	0.994048	0.999687
PDAC046	89	50 - 59	pancreatic cancer		Discovery Life Sciences	IIB	T1c	N1	M0	Ductal Adenocarcinoma	Pancreatic	Cancer	Case	Case	Case - Pancreatic	Case - Pancreatic	II	0.998518	0.994048	0.999687
PDAC046	9	50 - 59	pancreatic cancer		Discovery Life Sciences	IIB	T1c	N1	M0	Ductal Adenocarcinoma	Pancreatic	Cancer	Case	Case	Case - Pancreatic	Case - Pancreatic	II	0.998744	0.994048	0.999687
PDAC046	90	50 - 59	pancreatic cancer		Discovery Life Sciences	IIB	T1c	N1	M0	Ductal Adenocarcinoma	Pancreatic	Cancer	Case	Case	Case - Pancreatic	Case - Pancreatic	II	0.997088	0.994048	0.999687
PDAC046	91	50 - 59	pancreatic cancer		Discovery Life Sciences	IIB	T1c	N1	M0	Ductal Adenocarcinoma	Pancreatic	Cancer	Case	Case	Case - Pancreatic	Case - Pancreatic	II	0.998957	0.994048	0.999687
PDAC046	92	50 - 59	pancreatic cancer		Discovery Life Sciences	IIB	T1c	N1	M0	Ductal Adenocarcinoma	Pancreatic	Cancer	Case	Case	Case - Pancreatic	Case - Pancreatic	II	0.999311	0.994048	0.999687
PDAC046	93	50 - 59	pancreatic cancer		Discovery Life Sciences	IIB	T1c	N1	M0	Ductal Adenocarcinoma	Pancreatic	Cancer	Case	Case	Case - Pancreatic	Case - Pancreatic	II	0.99517	0.994048	0.999687
PDAC046	94	50 - 59	pancreatic cancer		Discovery Life Sciences	IIB	T1c	N1	M0	Ductal Adenocarcinoma	Pancreatic	Cancer	Case	Case	Case - Pancreatic	Case - Pancreatic	II	0.999383	0.994048	0.999687
PDAC046	95	50 - 59	pancreatic cancer		Discovery Life Sciences	IIB	T1c	N1	M0	Ductal Adenocarcinoma	Pancreatic	Cancer	Case	Case	Case - Pancreatic	Case - Pancreatic	II	0.997518	0.994048	0.999687
PDAC046	96	50 - 59	pancreatic cancer		Discovery Life Sciences	IIB	T1c	N1	M0	Ductal Adenocarcinoma	Pancreatic	Cancer	Case	Case	Case - Pancreatic	Case - Pancreatic	II	0.994761	0.994048	0.999687
PDAC046	97	50 - 59	pancreatic cancer		Discovery Life Sciences	IIB	T1c	N1	M0	Ductal Adenocarcinoma	Pancreatic	Cancer	Case	Case	Case - Pancreatic	Case - Pancreatic	II	0.999657	0.994048	0.999687
PDAC046	98	50 - 59	pancreatic cancer		Discovery Life Sciences	IIB	T1c	N1	M0	Ductal Adenocarcinoma	Pancreatic	Cancer	Case	Case	Case - Pancreatic	Case - Pancreatic	II	0.998716	0.994048	0.999687
PDAC046	99	50 - 59	pancreatic cancer		Discovery Life Sciences	IIB	T1c	N1	M0	Ductal Adenocarcinoma	Pancreatic	Cancer	Case	Case	Case - Pancreatic	Case - Pancreatic	II	0.999154	0.994048	0.999687
PDAC004	1	60 - 69	pancreatic cancer		Discovery Life Sciences	IA	T1c	N0	M0	Adenocarcinoma	Pancreatic	Cancer	Case	Case	Case - Pancreatic	Case - Pancreatic	I	0.000298012	0.000344013	0.00299672
PDAC004	10	60 - 69	pancreatic cancer		Discovery Life Sciences	IA	T1c	N0	M0	Adenocarcinoma	Pancreatic	Cancer	Case	Case	Case - Pancreatic	Case - Pancreatic	I	0.00456406	0.000344013	0.00299672
PDAC004	100	60 - 69	pancreatic cancer		Discovery Life Sciences	IA	T1c	N0	M0	Adenocarcinoma	Pancreatic	Cancer	Case	Case	Case - Pancreatic	Case - Pancreatic	I	0.000262281	0.000344013	0.00299672
PDAC004	11	60 - 69	pancreatic cancer		Discovery Life Sciences	IA	T1c	N0	M0	Adenocarcinoma	Pancreatic	Cancer	Case	Case	Case - Pancreatic	Case - Pancreatic	I	0.000807323	0.000344013	0.00299672
PDAC004	12	60 - 69	pancreatic cancer		Discovery Life Sciences	IA	T1c	N0	M0	Adenocarcinoma	Pancreatic	Cancer	Case	Case	Case - Pancreatic	Case - Pancreatic	I	0.00110897	0.000344013	0.00299672
PDAC004	13	60 - 69	pancreatic cancer		Discovery Life Sciences	IA	T1c	N0	M0	Adenocarcinoma	Pancreatic	Cancer	Case	Case	Case - Pancreatic	Case - Pancreatic	I	0.000332977	0.000344013	0.00299672
PDAC004	14	60 - 69	pancreatic cancer		Discovery Life Sciences	IA	T1c	N0	M0	Adenocarcinoma	Pancreatic	Cancer	Case	Case	Case - Pancreatic	Case - Pancreatic	I	0.000698411	0.000344013	0.00299672
PDAC004	15	60 - 69	pancreatic cancer		Discovery Life Sciences	IA	T1c	N0	M0	Adenocarcinoma	Pancreatic	Cancer	Case	Case	Case - Pancreatic	Case - Pancreatic	I	0.000631427	0.000344013	0.00299672
PDAC004	16	60 - 69	pancreatic cancer		Discovery Life Sciences	IA	T1c	N0	M0	Adenocarcinoma	Pancreatic	Cancer	Case	Case	Case - Pancreatic	Case - Pancreatic	I	0.00062781	0.000344013	0.00299672
PDAC004	17	60 - 69	pancreatic cancer		Discovery Life Sciences	IA	T1c	N0	M0	Adenocarcinoma	Pancreatic	Cancer	Case	Case	Case - Pancreatic	Case - Pancreatic	I	0.000589647	0.000344013	0.00299672
PDAC004	18	60 - 69	pancreatic cancer		Discovery Life Sciences	IA	T1c	N0	M0	Adenocarcinoma	Pancreatic	Cancer	Case	Case	Case - Pancreatic	Case - Pancreatic	I	0.000836803	0.000344013	0.00299672
PDAC004	19	60 - 69	pancreatic cancer		Discovery Life Sciences	IA	T1c	N0	M0	Adenocarcinoma	Pancreatic	Cancer	Case	Case	Case - Pancreatic	Case - Pancreatic	I	0.000576025	0.000344013	0.00299672
PDAC004	2	60 - 69	pancreatic cancer		Discovery Life Sciences	IA	T1c	N0	M0	Adenocarcinoma	Pancreatic	Cancer	Case	Case	Case - Pancreatic	Case - Pancreatic	I	0.000464514	0.000344013	0.00299672
PDAC004	20	60 - 69	pancreatic cancer		Discovery Life Sciences	IA	T1c	N0	M0	Adenocarcinoma	Pancreatic	Cancer	Case	Case	Case - Pancreatic	Case - Pancreatic	I	0.00166787	0.000344013	0.00299672
PDAC004	21	60 - 69	pancreatic cancer		Discovery Life Sciences	IA	T1c	N0	M0	Adenocarcinoma	Pancreatic	Cancer	Case	Case	Case - Pancreatic	Case - Pancreatic	I	0.000840311	0.000344013	0.00299672
PDAC004	22	60 - 69	pancreatic cancer		Discovery Life Sciences	IA	T1c	N0	M0	Adenocarcinoma	Pancreatic	Cancer	Case	Case	Case - Pancreatic	Case - Pancreatic	I	0.00151423	0.000344013	0.00299672
PDAC004	23	60 - 69	pancreatic cancer		Discovery Life Sciences	IA	T1c	N0	M0	Adenocarcinoma	Pancreatic	Cancer	Case	Case	Case - Pancreatic	Case - Pancreatic	I	0.00188485	0.000344013	0.00299672
PDAC004	24	60 - 69	pancreatic cancer		Discovery Life Sciences	IA	T1c	N0	M0	Adenocarcinoma	Pancreatic	Cancer	Case	Case	Case - Pancreatic	Case - Pancreatic	I	0.000832554	0.000344013	0.00299672
PDAC004	25	60 - 69	pancreatic cancer		Discovery Life Sciences	IA	T1c	N0	M0	Adenocarcinoma	Pancreatic	Cancer	Case	Case	Case - Pancreatic	Case - Pancreatic	I	0.0025916	0.000344013	0.00299672
PDAC004	26	60 - 69	pancreatic cancer		Discovery Life Sciences	IA	T1c	N0	M0	Adenocarcinoma	Pancreatic	Cancer	Case	Case	Case - Pancreatic	Case - Pancreatic	I	0.00471231	0.000344013	0.00299672
PDAC004	27	60 - 69	pancreatic cancer		Discovery Life Sciences	IA	T1c	N0	M0	Adenocarcinoma	Pancreatic	Cancer	Case	Case	Case - Pancreatic	Case - Pancreatic	I	0.00125271	0.000344013	0.00299672
PDAC004	28	60 - 69	pancreatic cancer		Discovery Life Sciences	IA	T1c	N0	M0	Adenocarcinoma	Pancreatic	Cancer	Case	Case	Case - Pancreatic	Case - Pancreatic	I	0.000866279	0.000344013	0.00299672
PDAC004	29	60 - 69	pancreatic cancer		Discovery Life Sciences	IA	T1c	N0	M0	Adenocarcinoma	Pancreatic	Cancer	Case	Case	Case - Pancreatic	Case - Pancreatic	I	0.000953111	0.000344013	0.00299672
PDAC004	3	60 - 69	pancreatic cancer		Discovery Life Sciences	IA	T1c	N0	M0	Adenocarcinoma	Pancreatic	Cancer	Case	Case	Case - Pancreatic	Case - Pancreatic	I	0.00104176	0.000344013	0.00299672
PDAC004	30	60 - 69	pancreatic cancer		Discovery Life Sciences	IA	T1c	N0	M0	Adenocarcinoma	Pancreatic	Cancer	Case	Case	Case - Pancreatic	Case - Pancreatic	I	0.00153362	0.000344013	0.00299672
PDAC004	31	60 - 69	pancreatic cancer		Discovery Life Sciences	IA	T1c	N0	M0	Adenocarcinoma	Pancreatic	Cancer	Case	Case	Case - Pancreatic	Case - Pancreatic	I	0.000801417	0.000344013	0.00299672
PDAC004	32	60 - 69	pancreatic cancer		Discovery Life Sciences	IA	T1c	N0	M0	Adenocarcinoma	Pancreatic	Cancer	Case	Case	Case - Pancreatic	Case - Pancreatic	I	0.00109634	0.000344013	0.00299672
PDAC004	33	60 - 69	pancreatic cancer		Discovery Life Sciences	IA	T1c	N0	M0	Adenocarcinoma	Pancreatic	Cancer	Case	Case	Case - Pancreatic	Case - Pancreatic	I	0.00201004	0.000344013	0.00299672
PDAC004	34	60 - 69	pancreatic cancer		Discovery Life Sciences	IA	T1c	N0	M0	Adenocarcinoma	Pancreatic	Cancer	Case	Case	Case - Pancreatic	Case - Pancreatic	I	0.000484778	0.000344013	0.00299672
PDAC004	35	60 - 69	pancreatic cancer		Discovery Life Sciences	IA	T1c	N0	M0	Adenocarcinoma	Pancreatic	Cancer	Case	Case	Case - Pancreatic	Case - Pancreatic	I	0.00166635	0.000344013	0.00299672
PDAC004	36	60 - 69	pancreatic cancer		Discovery Life Sciences	IA	T1c	N0	M0	Adenocarcinoma	Pancreatic	Cancer	Case	Case	Case - Pancreatic	Case - Pancreatic	I	0.00106047	0.000344013	0.00299672
PDAC004	37	60 - 69	pancreatic cancer		Discovery Life Sciences	IA	T1c	N0	M0	Adenocarcinoma	Pancreatic	Cancer	Case	Case	Case - Pancreatic	Case - Pancreatic	I	0.000482646	0.000344013	0.00299672
PDAC004	38	60 - 69	pancreatic cancer		Discovery Life Sciences	IA	T1c	N0	M0	Adenocarcinoma	Pancreatic	Cancer	Case	Case	Case - Pancreatic	Case - Pancreatic	I	0.00299193	0.000344013	0.00299672
PDAC004	39	60 - 69	pancreatic cancer		Discovery Life Sciences	IA	T1c	N0	M0	Adenocarcinoma	Pancreatic	Cancer	Case	Case	Case - Pancreatic	Case - Pancreatic	I	0.000910165	0.000344013	0.00299672
PDAC004	4	60 - 69	pancreatic cancer		Discovery Life Sciences	IA	T1c	N0	M0	Adenocarcinoma	Pancreatic	Cancer	Case	Case	Case - Pancreatic	Case - Pancreatic	I	0.000746914	0.000344013	0.00299672
PDAC004	40	60 - 69	pancreatic cancer		Discovery Life Sciences	IA	T1c	N0	M0	Adenocarcinoma	Pancreatic	Cancer	Case	Case	Case - Pancreatic	Case - Pancreatic	I	0.000720248	0.000344013	0.00299672
PDAC004	41	60 - 69	pancreatic cancer		Discovery Life Sciences	IA	T1c	N0	M0	Adenocarcinoma	Pancreatic	Cancer	Case	Case	Case - Pancreatic	Case - Pancreatic	I	0.000560055	0.000344013	0.00299672
PDAC004	42	60 - 69	pancreatic cancer		Discovery Life Sciences	IA	T1c	N0	M0	Adenocarcinoma	Pancreatic	Cancer	Case	Case	Case - Pancreatic	Case - Pancreatic	I	0.000370651	0.000344013	0.00299672
PDAC004	43	60 - 69	pancreatic cancer		Discovery Life Sciences	IA	T1c	N0	M0	Adenocarcinoma	Pancreatic	Cancer	Case	Case	Case - Pancreatic	Case - Pancreatic	I	0.00275007	0.000344013	0.00299672
PDAC004	44	60 - 69	pancreatic cancer		Discovery Life Sciences	IA	T1c	N0	M0	Adenocarcinoma	Pancreatic	Cancer	Case	Case	Case - Pancreatic	Case - Pancreatic	I	0.00140552	0.000344013	0.00299672
PDAC004	45	60 - 69	pancreatic cancer		Discovery Life Sciences	IA	T1c	N0	M0	Adenocarcinoma	Pancreatic	Cancer	Case	Case	Case - Pancreatic	Case - Pancreatic	I	0.00089929	0.000344013	0.00299672
PDAC004	46	60 - 69	pancreatic cancer		Discovery Life Sciences	IA	T1c	N0	M0	Adenocarcinoma	Pancreatic	Cancer	Case	Case	Case - Pancreatic	Case - Pancreatic	I	0.0010236	0.000344013	0.00299672
PDAC004	47	60 - 69	pancreatic cancer		Discovery Life Sciences	IA	T1c	N0	M0	Adenocarcinoma	Pancreatic	Cancer	Case	Case	Case - Pancreatic	Case - Pancreatic	I	0.000857846	0.000344013	0.00299672
PDAC004	48	60 - 69	pancreatic cancer		Discovery Life Sciences	IA	T1c	N0	M0	Adenocarcinoma	Pancreatic	Cancer	Case	Case	Case - Pancreatic	Case - Pancreatic	I	0.00123167	0.000344013	0.00299672
PDAC004	49	60 - 69	pancreatic cancer		Discovery Life Sciences	IA	T1c	N0	M0	Adenocarcinoma	Pancreatic	Cancer	Case	Case	Case - Pancreatic	Case - Pancreatic	I	0.00308767	0.000344013	0.00299672
PDAC004	5	60 - 69	pancreatic cancer		Discovery Life Sciences	IA	T1c	N0	M0	Adenocarcinoma	Pancreatic	Cancer	Case	Case	Case - Pancreatic	Case - Pancreatic	I	0.000351658	0.000344013	0.00299672
PDAC004	50	60 - 69	pancreatic cancer		Discovery Life Sciences	IA	T1c	N0	M0	Adenocarcinoma	Pancreatic	Cancer	Case	Case	Case - Pancreatic	Case - Pancreatic	I	0.000344485	0.000344013	0.00299672
PDAC004	51	60 - 69	pancreatic cancer		Discovery Life Sciences	IA	T1c	N0	M0	Adenocarcinoma	Pancreatic	Cancer	Case	Case	Case - Pancreatic	Case - Pancreatic	I	0.00107379	0.000344013	0.00299672
PDAC004	52	60 - 69	pancreatic cancer		Discovery Life Sciences	IA	T1c	N0	M0	Adenocarcinoma	Pancreatic	Cancer	Case	Case	Case - Pancreatic	Case - Pancreatic	I	0.000450115	0.000344013	0.00299672
PDAC004	53	60 - 69	pancreatic cancer		Discovery Life Sciences	IA	T1c	N0	M0	Adenocarcinoma	Pancreatic	Cancer	Case	Case	Case - Pancreatic	Case - Pancreatic	I	0.0010747	0.000344013	0.00299672
PDAC004	54	60 - 69	pancreatic cancer		Discovery Life Sciences	IA	T1c	N0	M0	Adenocarcinoma	Pancreatic	Cancer	Case	Case	Case - Pancreatic	Case - Pancreatic	I	0.00159818	0.000344013	0.00299672
PDAC004	55	60 - 69	pancreatic cancer		Discovery Life Sciences	IA	T1c	N0	M0	Adenocarcinoma	Pancreatic	Cancer	Case	Case	Case - Pancreatic	Case - Pancreatic	I	0.000529785	0.000344013	0.00299672
PDAC004	56	60 - 69	pancreatic cancer		Discovery Life Sciences	IA	T1c	N0	M0	Adenocarcinoma	Pancreatic	Cancer	Case	Case	Case - Pancreatic	Case - Pancreatic	I	0.000616543	0.000344013	0.00299672
PDAC004	57	60 - 69	pancreatic cancer		Discovery Life Sciences	IA	T1c	N0	M0	Adenocarcinoma	Pancreatic	Cancer	Case	Case	Case - Pancreatic	Case - Pancreatic	I	0.00151898	0.000344013	0.00299672
PDAC004	58	60 - 69	pancreatic cancer		Discovery Life Sciences	IA	T1c	N0	M0	Adenocarcinoma	Pancreatic	Cancer	Case	Case	Case - Pancreatic	Case - Pancreatic	I	0.000400557	0.000344013	0.00299672
PDAC004	59	60 - 69	pancreatic cancer		Discovery Life Sciences	IA	T1c	N0	M0	Adenocarcinoma	Pancreatic	Cancer	Case	Case	Case - Pancreatic	Case - Pancreatic	I	0.0012404	0.000344013	0.00299672
PDAC004	6	60 - 69	pancreatic cancer		Discovery Life Sciences	IA	T1c	N0	M0	Adenocarcinoma	Pancreatic	Cancer	Case	Case	Case - Pancreatic	Case - Pancreatic	I	0.00125882	0.000344013	0.00299672
PDAC004	60	60 - 69	pancreatic cancer		Discovery Life Sciences	IA	T1c	N0	M0	Adenocarcinoma	Pancreatic	Cancer	Case	Case	Case - Pancreatic	Case - Pancreatic	I	0.00321383	0.000344013	0.00299672
PDAC004	61	60 - 69	pancreatic cancer		Discovery Life Sciences	IA	T1c	N0	M0	Adenocarcinoma	Pancreatic	Cancer	Case	Case	Case - Pancreatic	Case - Pancreatic	I	0.000518755	0.000344013	0.00299672
PDAC004	62	60 - 69	pancreatic cancer		Discovery Life Sciences	IA	T1c	N0	M0	Adenocarcinoma	Pancreatic	Cancer	Case	Case	Case - Pancreatic	Case - Pancreatic	I	0.000580061	0.000344013	0.00299672
PDAC004	63	60 - 69	pancreatic cancer		Discovery Life Sciences	IA	T1c	N0	M0	Adenocarcinoma	Pancreatic	Cancer	Case	Case	Case - Pancreatic	Case - Pancreatic	I	0.00104443	0.000344013	0.00299672
PDAC004	64	60 - 69	pancreatic cancer		Discovery Life Sciences	IA	T1c	N0	M0	Adenocarcinoma	Pancreatic	Cancer	Case	Case	Case - Pancreatic	Case - Pancreatic	I	0.000587847	0.000344013	0.00299672
PDAC004	65	60 - 69	pancreatic cancer		Discovery Life Sciences	IA	T1c	N0	M0	Adenocarcinoma	Pancreatic	Cancer	Case	Case	Case - Pancreatic	Case - Pancreatic	I	0.00114406	0.000344013	0.00299672
PDAC004	66	60 - 69	pancreatic cancer		Discovery Life Sciences	IA	T1c	N0	M0	Adenocarcinoma	Pancreatic	Cancer	Case	Case	Case - Pancreatic	Case - Pancreatic	I	0.000464205	0.000344013	0.00299672
PDAC004	67	60 - 69	pancreatic cancer		Discovery Life Sciences	IA	T1c	N0	M0	Adenocarcinoma	Pancreatic	Cancer	Case	Case	Case - Pancreatic	Case - Pancreatic	I	0.000893471	0.000344013	0.00299672
PDAC004	68	60 - 69	pancreatic cancer		Discovery Life Sciences	IA	T1c	N0	M0	Adenocarcinoma	Pancreatic	Cancer	Case	Case	Case - Pancreatic	Case - Pancreatic	I	0.000729485	0.000344013	0.00299672
PDAC004	69	60 - 69	pancreatic cancer		Discovery Life Sciences	IA	T1c	N0	M0	Adenocarcinoma	Pancreatic	Cancer	Case	Case	Case - Pancreatic	Case - Pancreatic	I	0.000591191	0.000344013	0.00299672
PDAC004	7	60 - 69	pancreatic cancer		Discovery Life Sciences	IA	T1c	N0	M0	Adenocarcinoma	Pancreatic	Cancer	Case	Case	Case - Pancreatic	Case - Pancreatic	I	0.00107509	0.000344013	0.00299672
PDAC004	70	60 - 69	pancreatic cancer		Discovery Life Sciences	IA	T1c	N0	M0	Adenocarcinoma	Pancreatic	Cancer	Case	Case	Case - Pancreatic	Case - Pancreatic	I	0.000382503	0.000344013	0.00299672
PDAC004	71	60 - 69	pancreatic cancer		Discovery Life Sciences	IA	T1c	N0	M0	Adenocarcinoma	Pancreatic	Cancer	Case	Case	Case - Pancreatic	Case - Pancreatic	I	0.000274827	0.000344013	0.00299672
PDAC004	72	60 - 69	pancreatic cancer		Discovery Life Sciences	IA	T1c	N0	M0	Adenocarcinoma	Pancreatic	Cancer	Case	Case	Case - Pancreatic	Case - Pancreatic	I	0.00145752	0.000344013	0.00299672
PDAC004	73	60 - 69	pancreatic cancer		Discovery Life Sciences	IA	T1c	N0	M0	Adenocarcinoma	Pancreatic	Cancer	Case	Case	Case - Pancreatic	Case - Pancreatic	I	0.000478998	0.000344013	0.00299672
PDAC004	74	60 - 69	pancreatic cancer		Discovery Life Sciences	IA	T1c	N0	M0	Adenocarcinoma	Pancreatic	Cancer	Case	Case	Case - Pancreatic	Case - Pancreatic	I	0.000536229	0.000344013	0.00299672
PDAC004	75	60 - 69	pancreatic cancer		Discovery Life Sciences	IA	T1c	N0	M0	Adenocarcinoma	Pancreatic	Cancer	Case	Case	Case - Pancreatic	Case - Pancreatic	I	0.00067471	0.000344013	0.00299672
PDAC004	76	60 - 69	pancreatic cancer		Discovery Life Sciences	IA	T1c	N0	M0	Adenocarcinoma	Pancreatic	Cancer	Case	Case	Case - Pancreatic	Case - Pancreatic	I	0.000662174	0.000344013	0.00299672
PDAC004	77	60 - 69	pancreatic cancer		Discovery Life Sciences	IA	T1c	N0	M0	Adenocarcinoma	Pancreatic	Cancer	Case	Case	Case - Pancreatic	Case - Pancreatic	I	0.00056843	0.000344013	0.00299672
PDAC004	78	60 - 69	pancreatic cancer		Discovery Life Sciences	IA	T1c	N0	M0	Adenocarcinoma	Pancreatic	Cancer	Case	Case	Case - Pancreatic	Case - Pancreatic	I	0.00126588	0.000344013	0.00299672
PDAC004	79	60 - 69	pancreatic cancer		Discovery Life Sciences	IA	T1c	N0	M0	Adenocarcinoma	Pancreatic	Cancer	Case	Case	Case - Pancreatic	Case - Pancreatic	I	0.00116257	0.000344013	0.00299672
PDAC004	8	60 - 69	pancreatic cancer		Discovery Life Sciences	IA	T1c	N0	M0	Adenocarcinoma	Pancreatic	Cancer	Case	Case	Case - Pancreatic	Case - Pancreatic	I	0.00143176	0.000344013	0.00299672
PDAC004	80	60 - 69	pancreatic cancer		Discovery Life Sciences	IA	T1c	N0	M0	Adenocarcinoma	Pancreatic	Cancer	Case	Case	Case - Pancreatic	Case - Pancreatic	I	0.000646211	0.000344013	0.00299672
PDAC004	81	60 - 69	pancreatic cancer		Discovery Life Sciences	IA	T1c	N0	M0	Adenocarcinoma	Pancreatic	Cancer	Case	Case	Case - Pancreatic	Case - Pancreatic	I	0.000517737	0.000344013	0.00299672
PDAC004	82	60 - 69	pancreatic cancer		Discovery Life Sciences	IA	T1c	N0	M0	Adenocarcinoma	Pancreatic	Cancer	Case	Case	Case - Pancreatic	Case - Pancreatic	I	0.00117383	0.000344013	0.00299672
PDAC004	83	60 - 69	pancreatic cancer		Discovery Life Sciences	IA	T1c	N0	M0	Adenocarcinoma	Pancreatic	Cancer	Case	Case	Case - Pancreatic	Case - Pancreatic	I	0.00102526	0.000344013	0.00299672
PDAC004	84	60 - 69	pancreatic cancer		Discovery Life Sciences	IA	T1c	N0	M0	Adenocarcinoma	Pancreatic	Cancer	Case	Case	Case - Pancreatic	Case - Pancreatic	I	0.000958837	0.000344013	0.00299672
PDAC004	85	60 - 69	pancreatic cancer		Discovery Life Sciences	IA	T1c	N0	M0	Adenocarcinoma	Pancreatic	Cancer	Case	Case	Case - Pancreatic	Case - Pancreatic	I	0.00215559	0.000344013	0.00299672
PDAC004	86	60 - 69	pancreatic cancer		Discovery Life Sciences	IA	T1c	N0	M0	Adenocarcinoma	Pancreatic	Cancer	Case	Case	Case - Pancreatic	Case - Pancreatic	I	0.00265411	0.000344013	0.00299672
PDAC004	87	60 - 69	pancreatic cancer		Discovery Life Sciences	IA	T1c	N0	M0	Adenocarcinoma	Pancreatic	Cancer	Case	Case	Case - Pancreatic	Case - Pancreatic	I	0.000625843	0.000344013	0.00299672
PDAC004	88	60 - 69	pancreatic cancer		Discovery Life Sciences	IA	T1c	N0	M0	Adenocarcinoma	Pancreatic	Cancer	Case	Case	Case - Pancreatic	Case - Pancreatic	I	0.00245253	0.000344013	0.00299672
PDAC004	89	60 - 69	pancreatic cancer		Discovery Life Sciences	IA	T1c	N0	M0	Adenocarcinoma	Pancreatic	Cancer	Case	Case	Case - Pancreatic	Case - Pancreatic	I	0.0015831	0.000344013	0.00299672
PDAC004	9	60 - 69	pancreatic cancer		Discovery Life Sciences	IA	T1c	N0	M0	Adenocarcinoma	Pancreatic	Cancer	Case	Case	Case - Pancreatic	Case - Pancreatic	I	0.000694552	0.000344013	0.00299672
PDAC004	90	60 - 69	pancreatic cancer		Discovery Life Sciences	IA	T1c	N0	M0	Adenocarcinoma	Pancreatic	Cancer	Case	Case	Case - Pancreatic	Case - Pancreatic	I	0.000699356	0.000344013	0.00299672
PDAC004	91	60 - 69	pancreatic cancer		Discovery Life Sciences	IA	T1c	N0	M0	Adenocarcinoma	Pancreatic	Cancer	Case	Case	Case - Pancreatic	Case - Pancreatic	I	0.000671917	0.000344013	0.00299672
PDAC004	92	60 - 69	pancreatic cancer		Discovery Life Sciences	IA	T1c	N0	M0	Adenocarcinoma	Pancreatic	Cancer	Case	Case	Case - Pancreatic	Case - Pancreatic	I	0.000335042	0.000344013	0.00299672
PDAC004	93	60 - 69	pancreatic cancer		Discovery Life Sciences	IA	T1c	N0	M0	Adenocarcinoma	Pancreatic	Cancer	Case	Case	Case - Pancreatic	Case - Pancreatic	I	0.00112505	0.000344013	0.00299672
PDAC004	94	60 - 69	pancreatic cancer		Discovery Life Sciences	IA	T1c	N0	M0	Adenocarcinoma	Pancreatic	Cancer	Case	Case	Case - Pancreatic	Case - Pancreatic	I	0.00368022	0.000344013	0.00299672
PDAC004	95	60 - 69	pancreatic cancer		Discovery Life Sciences	IA	T1c	N0	M0	Adenocarcinoma	Pancreatic	Cancer	Case	Case	Case - Pancreatic	Case - Pancreatic	I	0.000829725	0.000344013	0.00299672
PDAC004	96	60 - 69	pancreatic cancer		Discovery Life Sciences	IA	T1c	N0	M0	Adenocarcinoma	Pancreatic	Cancer	Case	Case	Case - Pancreatic	Case - Pancreatic	I	0.00094784	0.000344013	0.00299672
PDAC004	97	60 - 69	pancreatic cancer		Discovery Life Sciences	IA	T1c	N0	M0	Adenocarcinoma	Pancreatic	Cancer	Case	Case	Case - Pancreatic	Case - Pancreatic	I	0.00155942	0.000344013	0.00299672
PDAC004	98	60 - 69	pancreatic cancer		Discovery Life Sciences	IA	T1c	N0	M0	Adenocarcinoma	Pancreatic	Cancer	Case	Case	Case - Pancreatic	Case - Pancreatic	I	0.000765049	0.000344013	0.00299672
PDAC004	99	60 - 69	pancreatic cancer		Discovery Life Sciences	IA	T1c	N0	M0	Adenocarcinoma	Pancreatic	Cancer	Case	Case	Case - Pancreatic	Case - Pancreatic	I	0.000756133	0.000344013	0.00299672
PDAC047	1	70 - 79	pancreatic cancer		Discovery Life Sciences	IIB	T1c	N1	M0	Ductal Adenocarcinoma	Pancreatic	Cancer	Case	Case	Case - Pancreatic	Case - Pancreatic	II	0.972831	0.926079	0.995372
PDAC047	10	70 - 79	pancreatic cancer		Discovery Life Sciences	IIB	T1c	N1	M0	Ductal Adenocarcinoma	Pancreatic	Cancer	Case	Case	Case - Pancreatic	Case - Pancreatic	II	0.973134	0.926079	0.995372
PDAC047	100	70 - 79	pancreatic cancer		Discovery Life Sciences	IIB	T1c	N1	M0	Ductal Adenocarcinoma	Pancreatic	Cancer	Case	Case	Case - Pancreatic	Case - Pancreatic	II	0.944014	0.926079	0.995372
PDAC047	11	70 - 79	pancreatic cancer		Discovery Life Sciences	IIB	T1c	N1	M0	Ductal Adenocarcinoma	Pancreatic	Cancer	Case	Case	Case - Pancreatic	Case - Pancreatic	II	0.996469	0.926079	0.995372
PDAC047	12	70 - 79	pancreatic cancer		Discovery Life Sciences	IIB	T1c	N1	M0	Ductal Adenocarcinoma	Pancreatic	Cancer	Case	Case	Case - Pancreatic	Case - Pancreatic	II	0.95428	0.926079	0.995372
PDAC047	13	70 - 79	pancreatic cancer		Discovery Life Sciences	IIB	T1c	N1	M0	Ductal Adenocarcinoma	Pancreatic	Cancer	Case	Case	Case - Pancreatic	Case - Pancreatic	II	0.995728	0.926079	0.995372
PDAC047	14	70 - 79	pancreatic cancer		Discovery Life Sciences	IIB	T1c	N1	M0	Ductal Adenocarcinoma	Pancreatic	Cancer	Case	Case	Case - Pancreatic	Case - Pancreatic	II	0.987365	0.926079	0.995372
PDAC047	15	70 - 79	pancreatic cancer		Discovery Life Sciences	IIB	T1c	N1	M0	Ductal Adenocarcinoma	Pancreatic	Cancer	Case	Case	Case - Pancreatic	Case - Pancreatic	II	0.994221	0.926079	0.995372
PDAC047	16	70 - 79	pancreatic cancer		Discovery Life Sciences	IIB	T1c	N1	M0	Ductal Adenocarcinoma	Pancreatic	Cancer	Case	Case	Case - Pancreatic	Case - Pancreatic	II	0.988525	0.926079	0.995372
PDAC047	17	70 - 79	pancreatic cancer		Discovery Life Sciences	IIB	T1c	N1	M0	Ductal Adenocarcinoma	Pancreatic	Cancer	Case	Case	Case - Pancreatic	Case - Pancreatic	II	0.995353	0.926079	0.995372
PDAC047	18	70 - 79	pancreatic cancer		Discovery Life Sciences	IIB	T1c	N1	M0	Ductal Adenocarcinoma	Pancreatic	Cancer	Case	Case	Case - Pancreatic	Case - Pancreatic	II	0.98257	0.926079	0.995372
PDAC047	19	70 - 79	pancreatic cancer		Discovery Life Sciences	IIB	T1c	N1	M0	Ductal Adenocarcinoma	Pancreatic	Cancer	Case	Case	Case - Pancreatic	Case - Pancreatic	II	0.98593	0.926079	0.995372
PDAC047	2	70 - 79	pancreatic cancer		Discovery Life Sciences	IIB	T1c	N1	M0	Ductal Adenocarcinoma	Pancreatic	Cancer	Case	Case	Case - Pancreatic	Case - Pancreatic	II	0.972369	0.926079	0.995372
PDAC047	20	70 - 79	pancreatic cancer		Discovery Life Sciences	IIB	T1c	N1	M0	Ductal Adenocarcinoma	Pancreatic	Cancer	Case	Case	Case - Pancreatic	Case - Pancreatic	II	0.932829	0.926079	0.995372
PDAC047	21	70 - 79	pancreatic cancer		Discovery Life Sciences	IIB	T1c	N1	M0	Ductal Adenocarcinoma	Pancreatic	Cancer	Case	Case	Case - Pancreatic	Case - Pancreatic	II	0.954743	0.926079	0.995372
PDAC047	22	70 - 79	pancreatic cancer		Discovery Life Sciences	IIB	T1c	N1	M0	Ductal Adenocarcinoma	Pancreatic	Cancer	Case	Case	Case - Pancreatic	Case - Pancreatic	II	0.892357	0.926079	0.995372
PDAC047	23	70 - 79	pancreatic cancer		Discovery Life Sciences	IIB	T1c	N1	M0	Ductal Adenocarcinoma	Pancreatic	Cancer	Case	Case	Case - Pancreatic	Case - Pancreatic	II	0.887553	0.926079	0.995372
PDAC047	24	70 - 79	pancreatic cancer		Discovery Life Sciences	IIB	T1c	N1	M0	Ductal Adenocarcinoma	Pancreatic	Cancer	Case	Case	Case - Pancreatic	Case - Pancreatic	II	0.953375	0.926079	0.995372
PDAC047	25	70 - 79	pancreatic cancer		Discovery Life Sciences	IIB	T1c	N1	M0	Ductal Adenocarcinoma	Pancreatic	Cancer	Case	Case	Case - Pancreatic	Case - Pancreatic	II	0.943852	0.926079	0.995372
PDAC047	26	70 - 79	pancreatic cancer		Discovery Life Sciences	IIB	T1c	N1	M0	Ductal Adenocarcinoma	Pancreatic	Cancer	Case	Case	Case - Pancreatic	Case - Pancreatic	II	0.991798	0.926079	0.995372
PDAC047	27	70 - 79	pancreatic cancer		Discovery Life Sciences	IIB	T1c	N1	M0	Ductal Adenocarcinoma	Pancreatic	Cancer	Case	Case	Case - Pancreatic	Case - Pancreatic	II	0.987623	0.926079	0.995372
PDAC047	28	70 - 79	pancreatic cancer		Discovery Life Sciences	IIB	T1c	N1	M0	Ductal Adenocarcinoma	Pancreatic	Cancer	Case	Case	Case - Pancreatic	Case - Pancreatic	II	0.948028	0.926079	0.995372
PDAC047	29	70 - 79	pancreatic cancer		Discovery Life Sciences	IIB	T1c	N1	M0	Ductal Adenocarcinoma	Pancreatic	Cancer	Case	Case	Case - Pancreatic	Case - Pancreatic	II	0.96282	0.926079	0.995372
PDAC047	3	70 - 79	pancreatic cancer		Discovery Life Sciences	IIB	T1c	N1	M0	Ductal Adenocarcinoma	Pancreatic	Cancer	Case	Case	Case - Pancreatic	Case - Pancreatic	II	0.981065	0.926079	0.995372
PDAC047	30	70 - 79	pancreatic cancer		Discovery Life Sciences	IIB	T1c	N1	M0	Ductal Adenocarcinoma	Pancreatic	Cancer	Case	Case	Case - Pancreatic	Case - Pancreatic	II	0.993265	0.926079	0.995372
PDAC047	31	70 - 79	pancreatic cancer		Discovery Life Sciences	IIB	T1c	N1	M0	Ductal Adenocarcinoma	Pancreatic	Cancer	Case	Case	Case - Pancreatic	Case - Pancreatic	II	0.925566	0.926079	0.995372
PDAC047	32	70 - 79	pancreatic cancer		Discovery Life Sciences	IIB	T1c	N1	M0	Ductal Adenocarcinoma	Pancreatic	Cancer	Case	Case	Case - Pancreatic	Case - Pancreatic	II	0.99147	0.926079	0.995372
PDAC047	33	70 - 79	pancreatic cancer		Discovery Life Sciences	IIB	T1c	N1	M0	Ductal Adenocarcinoma	Pancreatic	Cancer	Case	Case	Case - Pancreatic	Case - Pancreatic	II	0.973849	0.926079	0.995372
PDAC047	34	70 - 79	pancreatic cancer		Discovery Life Sciences	IIB	T1c	N1	M0	Ductal Adenocarcinoma	Pancreatic	Cancer	Case	Case	Case - Pancreatic	Case - Pancreatic	II	0.93601	0.926079	0.995372
PDAC047	35	70 - 79	pancreatic cancer		Discovery Life Sciences	IIB	T1c	N1	M0	Ductal Adenocarcinoma	Pancreatic	Cancer	Case	Case	Case - Pancreatic	Case - Pancreatic	II	0.97037	0.926079	0.995372
PDAC047	36	70 - 79	pancreatic cancer		Discovery Life Sciences	IIB	T1c	N1	M0	Ductal Adenocarcinoma	Pancreatic	Cancer	Case	Case	Case - Pancreatic	Case - Pancreatic	II	0.974609	0.926079	0.995372
PDAC047	37	70 - 79	pancreatic cancer		Discovery Life Sciences	IIB	T1c	N1	M0	Ductal Adenocarcinoma	Pancreatic	Cancer	Case	Case	Case - Pancreatic	Case - Pancreatic	II	0.961494	0.926079	0.995372
PDAC047	38	70 - 79	pancreatic cancer		Discovery Life Sciences	IIB	T1c	N1	M0	Ductal Adenocarcinoma	Pancreatic	Cancer	Case	Case	Case - Pancreatic	Case - Pancreatic	II	0.980711	0.926079	0.995372
PDAC047	39	70 - 79	pancreatic cancer		Discovery Life Sciences	IIB	T1c	N1	M0	Ductal Adenocarcinoma	Pancreatic	Cancer	Case	Case	Case - Pancreatic	Case - Pancreatic	II	0.981124	0.926079	0.995372
PDAC047	4	70 - 79	pancreatic cancer		Discovery Life Sciences	IIB	T1c	N1	M0	Ductal Adenocarcinoma	Pancreatic	Cancer	Case	Case	Case - Pancreatic	Case - Pancreatic	II	0.987975	0.926079	0.995372
PDAC047	40	70 - 79	pancreatic cancer		Discovery Life Sciences	IIB	T1c	N1	M0	Ductal Adenocarcinoma	Pancreatic	Cancer	Case	Case	Case - Pancreatic	Case - Pancreatic	II	0.988294	0.926079	0.995372
PDAC047	41	70 - 79	pancreatic cancer		Discovery Life Sciences	IIB	T1c	N1	M0	Ductal Adenocarcinoma	Pancreatic	Cancer	Case	Case	Case - Pancreatic	Case - Pancreatic	II	0.980424	0.926079	0.995372
PDAC047	42	70 - 79	pancreatic cancer		Discovery Life Sciences	IIB	T1c	N1	M0	Ductal Adenocarcinoma	Pancreatic	Cancer	Case	Case	Case - Pancreatic	Case - Pancreatic	II	0.944704	0.926079	0.995372
PDAC047	43	70 - 79	pancreatic cancer		Discovery Life Sciences	IIB	T1c	N1	M0	Ductal Adenocarcinoma	Pancreatic	Cancer	Case	Case	Case - Pancreatic	Case - Pancreatic	II	0.993084	0.926079	0.995372
PDAC047	44	70 - 79	pancreatic cancer		Discovery Life Sciences	IIB	T1c	N1	M0	Ductal Adenocarcinoma	Pancreatic	Cancer	Case	Case	Case - Pancreatic	Case - Pancreatic	II	0.984663	0.926079	0.995372
PDAC047	45	70 - 79	pancreatic cancer		Discovery Life Sciences	IIB	T1c	N1	M0	Ductal Adenocarcinoma	Pancreatic	Cancer	Case	Case	Case - Pancreatic	Case - Pancreatic	II	0.993427	0.926079	0.995372
PDAC047	46	70 - 79	pancreatic cancer		Discovery Life Sciences	IIB	T1c	N1	M0	Ductal Adenocarcinoma	Pancreatic	Cancer	Case	Case	Case - Pancreatic	Case - Pancreatic	II	0.986739	0.926079	0.995372
PDAC047	47	70 - 79	pancreatic cancer		Discovery Life Sciences	IIB	T1c	N1	M0	Ductal Adenocarcinoma	Pancreatic	Cancer	Case	Case	Case - Pancreatic	Case - Pancreatic	II	0.982614	0.926079	0.995372
PDAC047	48	70 - 79	pancreatic cancer		Discovery Life Sciences	IIB	T1c	N1	M0	Ductal Adenocarcinoma	Pancreatic	Cancer	Case	Case	Case - Pancreatic	Case - Pancreatic	II	0.994732	0.926079	0.995372
PDAC047	49	70 - 79	pancreatic cancer		Discovery Life Sciences	IIB	T1c	N1	M0	Ductal Adenocarcinoma	Pancreatic	Cancer	Case	Case	Case - Pancreatic	Case - Pancreatic	II	0.96512	0.926079	0.995372
PDAC047	5	70 - 79	pancreatic cancer		Discovery Life Sciences	IIB	T1c	N1	M0	Ductal Adenocarcinoma	Pancreatic	Cancer	Case	Case	Case - Pancreatic	Case - Pancreatic	II	0.956465	0.926079	0.995372
PDAC047	50	70 - 79	pancreatic cancer		Discovery Life Sciences	IIB	T1c	N1	M0	Ductal Adenocarcinoma	Pancreatic	Cancer	Case	Case	Case - Pancreatic	Case - Pancreatic	II	0.975676	0.926079	0.995372
PDAC047	51	70 - 79	pancreatic cancer		Discovery Life Sciences	IIB	T1c	N1	M0	Ductal Adenocarcinoma	Pancreatic	Cancer	Case	Case	Case - Pancreatic	Case - Pancreatic	II	0.917795	0.926079	0.995372
PDAC047	52	70 - 79	pancreatic cancer		Discovery Life Sciences	IIB	T1c	N1	M0	Ductal Adenocarcinoma	Pancreatic	Cancer	Case	Case	Case - Pancreatic	Case - Pancreatic	II	0.941647	0.926079	0.995372
PDAC047	53	70 - 79	pancreatic cancer		Discovery Life Sciences	IIB	T1c	N1	M0	Ductal Adenocarcinoma	Pancreatic	Cancer	Case	Case	Case - Pancreatic	Case - Pancreatic	II	0.987873	0.926079	0.995372
PDAC047	54	70 - 79	pancreatic cancer		Discovery Life Sciences	IIB	T1c	N1	M0	Ductal Adenocarcinoma	Pancreatic	Cancer	Case	Case	Case - Pancreatic	Case - Pancreatic	II	0.886163	0.926079	0.995372
PDAC047	55	70 - 79	pancreatic cancer		Discovery Life Sciences	IIB	T1c	N1	M0	Ductal Adenocarcinoma	Pancreatic	Cancer	Case	Case	Case - Pancreatic	Case - Pancreatic	II	0.991392	0.926079	0.995372
PDAC047	56	70 - 79	pancreatic cancer		Discovery Life Sciences	IIB	T1c	N1	M0	Ductal Adenocarcinoma	Pancreatic	Cancer	Case	Case	Case - Pancreatic	Case - Pancreatic	II	0.992693	0.926079	0.995372
PDAC047	57	70 - 79	pancreatic cancer		Discovery Life Sciences	IIB	T1c	N1	M0	Ductal Adenocarcinoma	Pancreatic	Cancer	Case	Case	Case - Pancreatic	Case - Pancreatic	II	0.990195	0.926079	0.995372
PDAC047	58	70 - 79	pancreatic cancer		Discovery Life Sciences	IIB	T1c	N1	M0	Ductal Adenocarcinoma	Pancreatic	Cancer	Case	Case	Case - Pancreatic	Case - Pancreatic	II	0.976186	0.926079	0.995372
PDAC047	59	70 - 79	pancreatic cancer		Discovery Life Sciences	IIB	T1c	N1	M0	Ductal Adenocarcinoma	Pancreatic	Cancer	Case	Case	Case - Pancreatic	Case - Pancreatic	II	0.958937	0.926079	0.995372
PDAC047	6	70 - 79	pancreatic cancer		Discovery Life Sciences	IIB	T1c	N1	M0	Ductal Adenocarcinoma	Pancreatic	Cancer	Case	Case	Case - Pancreatic	Case - Pancreatic	II	0.971852	0.926079	0.995372
PDAC047	60	70 - 79	pancreatic cancer		Discovery Life Sciences	IIB	T1c	N1	M0	Ductal Adenocarcinoma	Pancreatic	Cancer	Case	Case	Case - Pancreatic	Case - Pancreatic	II	0.926106	0.926079	0.995372
PDAC047	61	70 - 79	pancreatic cancer		Discovery Life Sciences	IIB	T1c	N1	M0	Ductal Adenocarcinoma	Pancreatic	Cancer	Case	Case	Case - Pancreatic	Case - Pancreatic	II	0.982032	0.926079	0.995372
PDAC047	62	70 - 79	pancreatic cancer		Discovery Life Sciences	IIB	T1c	N1	M0	Ductal Adenocarcinoma	Pancreatic	Cancer	Case	Case	Case - Pancreatic	Case - Pancreatic	II	0.982799	0.926079	0.995372
PDAC047	63	70 - 79	pancreatic cancer		Discovery Life Sciences	IIB	T1c	N1	M0	Ductal Adenocarcinoma	Pancreatic	Cancer	Case	Case	Case - Pancreatic	Case - Pancreatic	II	0.985986	0.926079	0.995372
PDAC047	64	70 - 79	pancreatic cancer		Discovery Life Sciences	IIB	T1c	N1	M0	Ductal Adenocarcinoma	Pancreatic	Cancer	Case	Case	Case - Pancreatic	Case - Pancreatic	II	0.997485	0.926079	0.995372
PDAC047	65	70 - 79	pancreatic cancer		Discovery Life Sciences	IIB	T1c	N1	M0	Ductal Adenocarcinoma	Pancreatic	Cancer	Case	Case	Case - Pancreatic	Case - Pancreatic	II	0.996556	0.926079	0.995372
PDAC047	66	70 - 79	pancreatic cancer		Discovery Life Sciences	IIB	T1c	N1	M0	Ductal Adenocarcinoma	Pancreatic	Cancer	Case	Case	Case - Pancreatic	Case - Pancreatic	II	0.988878	0.926079	0.995372
PDAC047	67	70 - 79	pancreatic cancer		Discovery Life Sciences	IIB	T1c	N1	M0	Ductal Adenocarcinoma	Pancreatic	Cancer	Case	Case	Case - Pancreatic	Case - Pancreatic	II	0.957411	0.926079	0.995372
PDAC047	68	70 - 79	pancreatic cancer		Discovery Life Sciences	IIB	T1c	N1	M0	Ductal Adenocarcinoma	Pancreatic	Cancer	Case	Case	Case - Pancreatic	Case - Pancreatic	II	0.988558	0.926079	0.995372
PDAC047	69	70 - 79	pancreatic cancer		Discovery Life Sciences	IIB	T1c	N1	M0	Ductal Adenocarcinoma	Pancreatic	Cancer	Case	Case	Case - Pancreatic	Case - Pancreatic	II	0.95459	0.926079	0.995372
PDAC047	7	70 - 79	pancreatic cancer		Discovery Life Sciences	IIB	T1c	N1	M0	Ductal Adenocarcinoma	Pancreatic	Cancer	Case	Case	Case - Pancreatic	Case - Pancreatic	II	0.969739	0.926079	0.995372
PDAC047	70	70 - 79	pancreatic cancer		Discovery Life Sciences	IIB	T1c	N1	M0	Ductal Adenocarcinoma	Pancreatic	Cancer	Case	Case	Case - Pancreatic	Case - Pancreatic	II	0.940924	0.926079	0.995372
PDAC047	71	70 - 79	pancreatic cancer		Discovery Life Sciences	IIB	T1c	N1	M0	Ductal Adenocarcinoma	Pancreatic	Cancer	Case	Case	Case - Pancreatic	Case - Pancreatic	II	0.987899	0.926079	0.995372
PDAC047	72	70 - 79	pancreatic cancer		Discovery Life Sciences	IIB	T1c	N1	M0	Ductal Adenocarcinoma	Pancreatic	Cancer	Case	Case	Case - Pancreatic	Case - Pancreatic	II	0.974048	0.926079	0.995372
PDAC047	73	70 - 79	pancreatic cancer		Discovery Life Sciences	IIB	T1c	N1	M0	Ductal Adenocarcinoma	Pancreatic	Cancer	Case	Case	Case - Pancreatic	Case - Pancreatic	II	0.96287	0.926079	0.995372
PDAC047	74	70 - 79	pancreatic cancer		Discovery Life Sciences	IIB	T1c	N1	M0	Ductal Adenocarcinoma	Pancreatic	Cancer	Case	Case	Case - Pancreatic	Case - Pancreatic	II	0.966929	0.926079	0.995372
PDAC047	75	70 - 79	pancreatic cancer		Discovery Life Sciences	IIB	T1c	N1	M0	Ductal Adenocarcinoma	Pancreatic	Cancer	Case	Case	Case - Pancreatic	Case - Pancreatic	II	0.96731	0.926079	0.995372
PDAC047	76	70 - 79	pancreatic cancer		Discovery Life Sciences	IIB	T1c	N1	M0	Ductal Adenocarcinoma	Pancreatic	Cancer	Case	Case	Case - Pancreatic	Case - Pancreatic	II	0.954183	0.926079	0.995372
PDAC047	77	70 - 79	pancreatic cancer		Discovery Life Sciences	IIB	T1c	N1	M0	Ductal Adenocarcinoma	Pancreatic	Cancer	Case	Case	Case - Pancreatic	Case - Pancreatic	II	0.976156	0.926079	0.995372
PDAC047	78	70 - 79	pancreatic cancer		Discovery Life Sciences	IIB	T1c	N1	M0	Ductal Adenocarcinoma	Pancreatic	Cancer	Case	Case	Case - Pancreatic	Case - Pancreatic	II	0.984341	0.926079	0.995372
PDAC047	79	70 - 79	pancreatic cancer		Discovery Life Sciences	IIB	T1c	N1	M0	Ductal Adenocarcinoma	Pancreatic	Cancer	Case	Case	Case - Pancreatic	Case - Pancreatic	II	0.942273	0.926079	0.995372
PDAC047	8	70 - 79	pancreatic cancer		Discovery Life Sciences	IIB	T1c	N1	M0	Ductal Adenocarcinoma	Pancreatic	Cancer	Case	Case	Case - Pancreatic	Case - Pancreatic	II	0.992288	0.926079	0.995372
PDAC047	80	70 - 79	pancreatic cancer		Discovery Life Sciences	IIB	T1c	N1	M0	Ductal Adenocarcinoma	Pancreatic	Cancer	Case	Case	Case - Pancreatic	Case - Pancreatic	II	0.990033	0.926079	0.995372
PDAC047	81	70 - 79	pancreatic cancer		Discovery Life Sciences	IIB	T1c	N1	M0	Ductal Adenocarcinoma	Pancreatic	Cancer	Case	Case	Case - Pancreatic	Case - Pancreatic	II	0.994203	0.926079	0.995372
PDAC047	82	70 - 79	pancreatic cancer		Discovery Life Sciences	IIB	T1c	N1	M0	Ductal Adenocarcinoma	Pancreatic	Cancer	Case	Case	Case - Pancreatic	Case - Pancreatic	II	0.974822	0.926079	0.995372
PDAC047	83	70 - 79	pancreatic cancer		Discovery Life Sciences	IIB	T1c	N1	M0	Ductal Adenocarcinoma	Pancreatic	Cancer	Case	Case	Case - Pancreatic	Case - Pancreatic	II	0.983869	0.926079	0.995372
PDAC047	84	70 - 79	pancreatic cancer		Discovery Life Sciences	IIB	T1c	N1	M0	Ductal Adenocarcinoma	Pancreatic	Cancer	Case	Case	Case - Pancreatic	Case - Pancreatic	II	0.989497	0.926079	0.995372
PDAC047	85	70 - 79	pancreatic cancer		Discovery Life Sciences	IIB	T1c	N1	M0	Ductal Adenocarcinoma	Pancreatic	Cancer	Case	Case	Case - Pancreatic	Case - Pancreatic	II	0.992054	0.926079	0.995372
PDAC047	86	70 - 79	pancreatic cancer		Discovery Life Sciences	IIB	T1c	N1	M0	Ductal Adenocarcinoma	Pancreatic	Cancer	Case	Case	Case - Pancreatic	Case - Pancreatic	II	0.965527	0.926079	0.995372
PDAC047	87	70 - 79	pancreatic cancer		Discovery Life Sciences	IIB	T1c	N1	M0	Ductal Adenocarcinoma	Pancreatic	Cancer	Case	Case	Case - Pancreatic	Case - Pancreatic	II	0.972842	0.926079	0.995372
PDAC047	88	70 - 79	pancreatic cancer		Discovery Life Sciences	IIB	T1c	N1	M0	Ductal Adenocarcinoma	Pancreatic	Cancer	Case	Case	Case - Pancreatic	Case - Pancreatic	II	0.971253	0.926079	0.995372
PDAC047	89	70 - 79	pancreatic cancer		Discovery Life Sciences	IIB	T1c	N1	M0	Ductal Adenocarcinoma	Pancreatic	Cancer	Case	Case	Case - Pancreatic	Case - Pancreatic	II	0.986864	0.926079	0.995372
PDAC047	9	70 - 79	pancreatic cancer		Discovery Life Sciences	IIB	T1c	N1	M0	Ductal Adenocarcinoma	Pancreatic	Cancer	Case	Case	Case - Pancreatic	Case - Pancreatic	II	0.953694	0.926079	0.995372
PDAC047	90	70 - 79	pancreatic cancer		Discovery Life Sciences	IIB	T1c	N1	M0	Ductal Adenocarcinoma	Pancreatic	Cancer	Case	Case	Case - Pancreatic	Case - Pancreatic	II	0.986799	0.926079	0.995372
PDAC047	91	70 - 79	pancreatic cancer		Discovery Life Sciences	IIB	T1c	N1	M0	Ductal Adenocarcinoma	Pancreatic	Cancer	Case	Case	Case - Pancreatic	Case - Pancreatic	II	0.943835	0.926079	0.995372
PDAC047	92	70 - 79	pancreatic cancer		Discovery Life Sciences	IIB	T1c	N1	M0	Ductal Adenocarcinoma	Pancreatic	Cancer	Case	Case	Case - Pancreatic	Case - Pancreatic	II	0.991714	0.926079	0.995372
PDAC047	93	70 - 79	pancreatic cancer		Discovery Life Sciences	IIB	T1c	N1	M0	Ductal Adenocarcinoma	Pancreatic	Cancer	Case	Case	Case - Pancreatic	Case - Pancreatic	II	0.987999	0.926079	0.995372
PDAC047	94	70 - 79	pancreatic cancer		Discovery Life Sciences	IIB	T1c	N1	M0	Ductal Adenocarcinoma	Pancreatic	Cancer	Case	Case	Case - Pancreatic	Case - Pancreatic	II	0.967806	0.926079	0.995372
PDAC047	95	70 - 79	pancreatic cancer		Discovery Life Sciences	IIB	T1c	N1	M0	Ductal Adenocarcinoma	Pancreatic	Cancer	Case	Case	Case - Pancreatic	Case - Pancreatic	II	0.984232	0.926079	0.995372
PDAC047	96	70 - 79	pancreatic cancer		Discovery Life Sciences	IIB	T1c	N1	M0	Ductal Adenocarcinoma	Pancreatic	Cancer	Case	Case	Case - Pancreatic	Case - Pancreatic	II	0.995971	0.926079	0.995372
PDAC047	97	70 - 79	pancreatic cancer		Discovery Life Sciences	IIB	T1c	N1	M0	Ductal Adenocarcinoma	Pancreatic	Cancer	Case	Case	Case - Pancreatic	Case - Pancreatic	II	0.983676	0.926079	0.995372
PDAC047	98	70 - 79	pancreatic cancer		Discovery Life Sciences	IIB	T1c	N1	M0	Ductal Adenocarcinoma	Pancreatic	Cancer	Case	Case	Case - Pancreatic	Case - Pancreatic	II	0.929131	0.926079	0.995372
PDAC047	99	70 - 79	pancreatic cancer		Discovery Life Sciences	IIB	T1c	N1	M0	Ductal Adenocarcinoma	Pancreatic	Cancer	Case	Case	Case - Pancreatic	Case - Pancreatic	II	0.99319	0.926079	0.995372
PDAC048	1	70 - 79	pancreatic cancer		Discovery Life Sciences	IIB	T1c	N1	M0	Ductal Adenocarcinoma	Pancreatic	Cancer	Case	Case	Case - Pancreatic	Case - Pancreatic	II	0.0515572	0.00489293	0.0258122
PDAC048	10	70 - 79	pancreatic cancer		Discovery Life Sciences	IIB	T1c	N1	M0	Ductal Adenocarcinoma	Pancreatic	Cancer	Case	Case	Case - Pancreatic	Case - Pancreatic	II	0.0071199	0.00489293	0.0258122
PDAC048	100	70 - 79	pancreatic cancer		Discovery Life Sciences	IIB	T1c	N1	M0	Ductal Adenocarcinoma	Pancreatic	Cancer	Case	Case	Case - Pancreatic	Case - Pancreatic	II	0.0256809	0.00489293	0.0258122
PDAC048	11	70 - 79	pancreatic cancer		Discovery Life Sciences	IIB	T1c	N1	M0	Ductal Adenocarcinoma	Pancreatic	Cancer	Case	Case	Case - Pancreatic	Case - Pancreatic	II	0.0168141	0.00489293	0.0258122
PDAC048	12	70 - 79	pancreatic cancer		Discovery Life Sciences	IIB	T1c	N1	M0	Ductal Adenocarcinoma	Pancreatic	Cancer	Case	Case	Case - Pancreatic	Case - Pancreatic	II	0.00761737	0.00489293	0.0258122
PDAC048	13	70 - 79	pancreatic cancer		Discovery Life Sciences	IIB	T1c	N1	M0	Ductal Adenocarcinoma	Pancreatic	Cancer	Case	Case	Case - Pancreatic	Case - Pancreatic	II	0.0123215	0.00489293	0.0258122
PDAC048	14	70 - 79	pancreatic cancer		Discovery Life Sciences	IIB	T1c	N1	M0	Ductal Adenocarcinoma	Pancreatic	Cancer	Case	Case	Case - Pancreatic	Case - Pancreatic	II	0.0110393	0.00489293	0.0258122
PDAC048	15	70 - 79	pancreatic cancer		Discovery Life Sciences	IIB	T1c	N1	M0	Ductal Adenocarcinoma	Pancreatic	Cancer	Case	Case	Case - Pancreatic	Case - Pancreatic	II	0.00626438	0.00489293	0.0258122
PDAC048	16	70 - 79	pancreatic cancer		Discovery Life Sciences	IIB	T1c	N1	M0	Ductal Adenocarcinoma	Pancreatic	Cancer	Case	Case	Case - Pancreatic	Case - Pancreatic	II	0.0285836	0.00489293	0.0258122
PDAC048	17	70 - 79	pancreatic cancer		Discovery Life Sciences	IIB	T1c	N1	M0	Ductal Adenocarcinoma	Pancreatic	Cancer	Case	Case	Case - Pancreatic	Case - Pancreatic	II	0.0257767	0.00489293	0.0258122
PDAC048	18	70 - 79	pancreatic cancer		Discovery Life Sciences	IIB	T1c	N1	M0	Ductal Adenocarcinoma	Pancreatic	Cancer	Case	Case	Case - Pancreatic	Case - Pancreatic	II	0.0103877	0.00489293	0.0258122
PDAC048	19	70 - 79	pancreatic cancer		Discovery Life Sciences	IIB	T1c	N1	M0	Ductal Adenocarcinoma	Pancreatic	Cancer	Case	Case	Case - Pancreatic	Case - Pancreatic	II	0.0127665	0.00489293	0.0258122
PDAC048	2	70 - 79	pancreatic cancer		Discovery Life Sciences	IIB	T1c	N1	M0	Ductal Adenocarcinoma	Pancreatic	Cancer	Case	Case	Case - Pancreatic	Case - Pancreatic	II	0.0167561	0.00489293	0.0258122
PDAC048	20	70 - 79	pancreatic cancer		Discovery Life Sciences	IIB	T1c	N1	M0	Ductal Adenocarcinoma	Pancreatic	Cancer	Case	Case	Case - Pancreatic	Case - Pancreatic	II	0.0240608	0.00489293	0.0258122
PDAC048	21	70 - 79	pancreatic cancer		Discovery Life Sciences	IIB	T1c	N1	M0	Ductal Adenocarcinoma	Pancreatic	Cancer	Case	Case	Case - Pancreatic	Case - Pancreatic	II	0.00927536	0.00489293	0.0258122
PDAC048	22	70 - 79	pancreatic cancer		Discovery Life Sciences	IIB	T1c	N1	M0	Ductal Adenocarcinoma	Pancreatic	Cancer	Case	Case	Case - Pancreatic	Case - Pancreatic	II	0.0121458	0.00489293	0.0258122
PDAC048	23	70 - 79	pancreatic cancer		Discovery Life Sciences	IIB	T1c	N1	M0	Ductal Adenocarcinoma	Pancreatic	Cancer	Case	Case	Case - Pancreatic	Case - Pancreatic	II	0.00536401	0.00489293	0.0258122
PDAC048	24	70 - 79	pancreatic cancer		Discovery Life Sciences	IIB	T1c	N1	M0	Ductal Adenocarcinoma	Pancreatic	Cancer	Case	Case	Case - Pancreatic	Case - Pancreatic	II	0.00832628	0.00489293	0.0258122
PDAC048	25	70 - 79	pancreatic cancer		Discovery Life Sciences	IIB	T1c	N1	M0	Ductal Adenocarcinoma	Pancreatic	Cancer	Case	Case	Case - Pancreatic	Case - Pancreatic	II	0.0105425	0.00489293	0.0258122
PDAC048	26	70 - 79	pancreatic cancer		Discovery Life Sciences	IIB	T1c	N1	M0	Ductal Adenocarcinoma	Pancreatic	Cancer	Case	Case	Case - Pancreatic	Case - Pancreatic	II	0.0112076	0.00489293	0.0258122
PDAC048	27	70 - 79	pancreatic cancer		Discovery Life Sciences	IIB	T1c	N1	M0	Ductal Adenocarcinoma	Pancreatic	Cancer	Case	Case	Case - Pancreatic	Case - Pancreatic	II	0.00401439	0.00489293	0.0258122
PDAC048	28	70 - 79	pancreatic cancer		Discovery Life Sciences	IIB	T1c	N1	M0	Ductal Adenocarcinoma	Pancreatic	Cancer	Case	Case	Case - Pancreatic	Case - Pancreatic	II	0.0147687	0.00489293	0.0258122
PDAC048	29	70 - 79	pancreatic cancer		Discovery Life Sciences	IIB	T1c	N1	M0	Ductal Adenocarcinoma	Pancreatic	Cancer	Case	Case	Case - Pancreatic	Case - Pancreatic	II	0.00707281	0.00489293	0.0258122
PDAC048	3	70 - 79	pancreatic cancer		Discovery Life Sciences	IIB	T1c	N1	M0	Ductal Adenocarcinoma	Pancreatic	Cancer	Case	Case	Case - Pancreatic	Case - Pancreatic	II	0.00241596	0.00489293	0.0258122
PDAC048	30	70 - 79	pancreatic cancer		Discovery Life Sciences	IIB	T1c	N1	M0	Ductal Adenocarcinoma	Pancreatic	Cancer	Case	Case	Case - Pancreatic	Case - Pancreatic	II	0.011092	0.00489293	0.0258122
PDAC048	31	70 - 79	pancreatic cancer		Discovery Life Sciences	IIB	T1c	N1	M0	Ductal Adenocarcinoma	Pancreatic	Cancer	Case	Case	Case - Pancreatic	Case - Pancreatic	II	0.00489526	0.00489293	0.0258122
PDAC048	32	70 - 79	pancreatic cancer		Discovery Life Sciences	IIB	T1c	N1	M0	Ductal Adenocarcinoma	Pancreatic	Cancer	Case	Case	Case - Pancreatic	Case - Pancreatic	II	0.0098227	0.00489293	0.0258122
PDAC048	33	70 - 79	pancreatic cancer		Discovery Life Sciences	IIB	T1c	N1	M0	Ductal Adenocarcinoma	Pancreatic	Cancer	Case	Case	Case - Pancreatic	Case - Pancreatic	II	0.00765459	0.00489293	0.0258122
PDAC048	34	70 - 79	pancreatic cancer		Discovery Life Sciences	IIB	T1c	N1	M0	Ductal Adenocarcinoma	Pancreatic	Cancer	Case	Case	Case - Pancreatic	Case - Pancreatic	II	0.0112262	0.00489293	0.0258122
PDAC048	35	70 - 79	pancreatic cancer		Discovery Life Sciences	IIB	T1c	N1	M0	Ductal Adenocarcinoma	Pancreatic	Cancer	Case	Case	Case - Pancreatic	Case - Pancreatic	II	0.0059152	0.00489293	0.0258122
PDAC048	36	70 - 79	pancreatic cancer		Discovery Life Sciences	IIB	T1c	N1	M0	Ductal Adenocarcinoma	Pancreatic	Cancer	Case	Case	Case - Pancreatic	Case - Pancreatic	II	0.0084097	0.00489293	0.0258122
PDAC048	37	70 - 79	pancreatic cancer		Discovery Life Sciences	IIB	T1c	N1	M0	Ductal Adenocarcinoma	Pancreatic	Cancer	Case	Case	Case - Pancreatic	Case - Pancreatic	II	0.0128888	0.00489293	0.0258122
PDAC048	38	70 - 79	pancreatic cancer		Discovery Life Sciences	IIB	T1c	N1	M0	Ductal Adenocarcinoma	Pancreatic	Cancer	Case	Case	Case - Pancreatic	Case - Pancreatic	II	0.00597374	0.00489293	0.0258122
PDAC048	39	70 - 79	pancreatic cancer		Discovery Life Sciences	IIB	T1c	N1	M0	Ductal Adenocarcinoma	Pancreatic	Cancer	Case	Case	Case - Pancreatic	Case - Pancreatic	II	0.00484863	0.00489293	0.0258122
PDAC048	4	70 - 79	pancreatic cancer		Discovery Life Sciences	IIB	T1c	N1	M0	Ductal Adenocarcinoma	Pancreatic	Cancer	Case	Case	Case - Pancreatic	Case - Pancreatic	II	0.0101415	0.00489293	0.0258122
PDAC048	40	70 - 79	pancreatic cancer		Discovery Life Sciences	IIB	T1c	N1	M0	Ductal Adenocarcinoma	Pancreatic	Cancer	Case	Case	Case - Pancreatic	Case - Pancreatic	II	0.0102001	0.00489293	0.0258122
PDAC048	41	70 - 79	pancreatic cancer		Discovery Life Sciences	IIB	T1c	N1	M0	Ductal Adenocarcinoma	Pancreatic	Cancer	Case	Case	Case - Pancreatic	Case - Pancreatic	II	0.00508036	0.00489293	0.0258122
PDAC048	42	70 - 79	pancreatic cancer		Discovery Life Sciences	IIB	T1c	N1	M0	Ductal Adenocarcinoma	Pancreatic	Cancer	Case	Case	Case - Pancreatic	Case - Pancreatic	II	0.0153611	0.00489293	0.0258122
PDAC048	43	70 - 79	pancreatic cancer		Discovery Life Sciences	IIB	T1c	N1	M0	Ductal Adenocarcinoma	Pancreatic	Cancer	Case	Case	Case - Pancreatic	Case - Pancreatic	II	0.0134833	0.00489293	0.0258122
PDAC048	44	70 - 79	pancreatic cancer		Discovery Life Sciences	IIB	T1c	N1	M0	Ductal Adenocarcinoma	Pancreatic	Cancer	Case	Case	Case - Pancreatic	Case - Pancreatic	II	0.0107065	0.00489293	0.0258122
PDAC048	45	70 - 79	pancreatic cancer		Discovery Life Sciences	IIB	T1c	N1	M0	Ductal Adenocarcinoma	Pancreatic	Cancer	Case	Case	Case - Pancreatic	Case - Pancreatic	II	0.0107878	0.00489293	0.0258122
PDAC048	46	70 - 79	pancreatic cancer		Discovery Life Sciences	IIB	T1c	N1	M0	Ductal Adenocarcinoma	Pancreatic	Cancer	Case	Case	Case - Pancreatic	Case - Pancreatic	II	0.0057543	0.00489293	0.0258122
PDAC048	47	70 - 79	pancreatic cancer		Discovery Life Sciences	IIB	T1c	N1	M0	Ductal Adenocarcinoma	Pancreatic	Cancer	Case	Case	Case - Pancreatic	Case - Pancreatic	II	0.00975109	0.00489293	0.0258122
PDAC048	48	70 - 79	pancreatic cancer		Discovery Life Sciences	IIB	T1c	N1	M0	Ductal Adenocarcinoma	Pancreatic	Cancer	Case	Case	Case - Pancreatic	Case - Pancreatic	II	0.0110112	0.00489293	0.0258122
PDAC048	49	70 - 79	pancreatic cancer		Discovery Life Sciences	IIB	T1c	N1	M0	Ductal Adenocarcinoma	Pancreatic	Cancer	Case	Case	Case - Pancreatic	Case - Pancreatic	II	0.0204833	0.00489293	0.0258122
PDAC048	5	70 - 79	pancreatic cancer		Discovery Life Sciences	IIB	T1c	N1	M0	Ductal Adenocarcinoma	Pancreatic	Cancer	Case	Case	Case - Pancreatic	Case - Pancreatic	II	0.0222402	0.00489293	0.0258122
PDAC048	50	70 - 79	pancreatic cancer		Discovery Life Sciences	IIB	T1c	N1	M0	Ductal Adenocarcinoma	Pancreatic	Cancer	Case	Case	Case - Pancreatic	Case - Pancreatic	II	0.0101549	0.00489293	0.0258122
PDAC048	51	70 - 79	pancreatic cancer		Discovery Life Sciences	IIB	T1c	N1	M0	Ductal Adenocarcinoma	Pancreatic	Cancer	Case	Case	Case - Pancreatic	Case - Pancreatic	II	0.00913083	0.00489293	0.0258122
PDAC048	52	70 - 79	pancreatic cancer		Discovery Life Sciences	IIB	T1c	N1	M0	Ductal Adenocarcinoma	Pancreatic	Cancer	Case	Case	Case - Pancreatic	Case - Pancreatic	II	0.00674184	0.00489293	0.0258122
PDAC048	53	70 - 79	pancreatic cancer		Discovery Life Sciences	IIB	T1c	N1	M0	Ductal Adenocarcinoma	Pancreatic	Cancer	Case	Case	Case - Pancreatic	Case - Pancreatic	II	0.0155839	0.00489293	0.0258122
PDAC048	54	70 - 79	pancreatic cancer		Discovery Life Sciences	IIB	T1c	N1	M0	Ductal Adenocarcinoma	Pancreatic	Cancer	Case	Case	Case - Pancreatic	Case - Pancreatic	II	0.013584	0.00489293	0.0258122
PDAC048	55	70 - 79	pancreatic cancer		Discovery Life Sciences	IIB	T1c	N1	M0	Ductal Adenocarcinoma	Pancreatic	Cancer	Case	Case	Case - Pancreatic	Case - Pancreatic	II	0.00866856	0.00489293	0.0258122
PDAC048	56	70 - 79	pancreatic cancer		Discovery Life Sciences	IIB	T1c	N1	M0	Ductal Adenocarcinoma	Pancreatic	Cancer	Case	Case	Case - Pancreatic	Case - Pancreatic	II	0.00663784	0.00489293	0.0258122
PDAC048	57	70 - 79	pancreatic cancer		Discovery Life Sciences	IIB	T1c	N1	M0	Ductal Adenocarcinoma	Pancreatic	Cancer	Case	Case	Case - Pancreatic	Case - Pancreatic	II	0.00696256	0.00489293	0.0258122
PDAC048	58	70 - 79	pancreatic cancer		Discovery Life Sciences	IIB	T1c	N1	M0	Ductal Adenocarcinoma	Pancreatic	Cancer	Case	Case	Case - Pancreatic	Case - Pancreatic	II	0.00608639	0.00489293	0.0258122
PDAC048	59	70 - 79	pancreatic cancer		Discovery Life Sciences	IIB	T1c	N1	M0	Ductal Adenocarcinoma	Pancreatic	Cancer	Case	Case	Case - Pancreatic	Case - Pancreatic	II	0.0124065	0.00489293	0.0258122
PDAC048	6	70 - 79	pancreatic cancer		Discovery Life Sciences	IIB	T1c	N1	M0	Ductal Adenocarcinoma	Pancreatic	Cancer	Case	Case	Case - Pancreatic	Case - Pancreatic	II	0.00914387	0.00489293	0.0258122
PDAC048	60	70 - 79	pancreatic cancer		Discovery Life Sciences	IIB	T1c	N1	M0	Ductal Adenocarcinoma	Pancreatic	Cancer	Case	Case	Case - Pancreatic	Case - Pancreatic	II	0.00520633	0.00489293	0.0258122
PDAC048	61	70 - 79	pancreatic cancer		Discovery Life Sciences	IIB	T1c	N1	M0	Ductal Adenocarcinoma	Pancreatic	Cancer	Case	Case	Case - Pancreatic	Case - Pancreatic	II	0.011813	0.00489293	0.0258122
PDAC048	62	70 - 79	pancreatic cancer		Discovery Life Sciences	IIB	T1c	N1	M0	Ductal Adenocarcinoma	Pancreatic	Cancer	Case	Case	Case - Pancreatic	Case - Pancreatic	II	0.0267607	0.00489293	0.0258122
PDAC048	63	70 - 79	pancreatic cancer		Discovery Life Sciences	IIB	T1c	N1	M0	Ductal Adenocarcinoma	Pancreatic	Cancer	Case	Case	Case - Pancreatic	Case - Pancreatic	II	0.0307768	0.00489293	0.0258122
PDAC048	64	70 - 79	pancreatic cancer		Discovery Life Sciences	IIB	T1c	N1	M0	Ductal Adenocarcinoma	Pancreatic	Cancer	Case	Case	Case - Pancreatic	Case - Pancreatic	II	0.00824502	0.00489293	0.0258122
PDAC048	65	70 - 79	pancreatic cancer		Discovery Life Sciences	IIB	T1c	N1	M0	Ductal Adenocarcinoma	Pancreatic	Cancer	Case	Case	Case - Pancreatic	Case - Pancreatic	II	0.0154145	0.00489293	0.0258122
PDAC048	66	70 - 79	pancreatic cancer		Discovery Life Sciences	IIB	T1c	N1	M0	Ductal Adenocarcinoma	Pancreatic	Cancer	Case	Case	Case - Pancreatic	Case - Pancreatic	II	0.0182186	0.00489293	0.0258122
PDAC048	67	70 - 79	pancreatic cancer		Discovery Life Sciences	IIB	T1c	N1	M0	Ductal Adenocarcinoma	Pancreatic	Cancer	Case	Case	Case - Pancreatic	Case - Pancreatic	II	0.022446	0.00489293	0.0258122
PDAC048	68	70 - 79	pancreatic cancer		Discovery Life Sciences	IIB	T1c	N1	M0	Ductal Adenocarcinoma	Pancreatic	Cancer	Case	Case	Case - Pancreatic	Case - Pancreatic	II	0.0157938	0.00489293	0.0258122
PDAC048	69	70 - 79	pancreatic cancer		Discovery Life Sciences	IIB	T1c	N1	M0	Ductal Adenocarcinoma	Pancreatic	Cancer	Case	Case	Case - Pancreatic	Case - Pancreatic	II	0.00900415	0.00489293	0.0258122
PDAC048	7	70 - 79	pancreatic cancer		Discovery Life Sciences	IIB	T1c	N1	M0	Ductal Adenocarcinoma	Pancreatic	Cancer	Case	Case	Case - Pancreatic	Case - Pancreatic	II	0.0162274	0.00489293	0.0258122
PDAC048	70	70 - 79	pancreatic cancer		Discovery Life Sciences	IIB	T1c	N1	M0	Ductal Adenocarcinoma	Pancreatic	Cancer	Case	Case	Case - Pancreatic	Case - Pancreatic	II	0.00756776	0.00489293	0.0258122
PDAC048	71	70 - 79	pancreatic cancer		Discovery Life Sciences	IIB	T1c	N1	M0	Ductal Adenocarcinoma	Pancreatic	Cancer	Case	Case	Case - Pancreatic	Case - Pancreatic	II	0.0210704	0.00489293	0.0258122
PDAC048	72	70 - 79	pancreatic cancer		Discovery Life Sciences	IIB	T1c	N1	M0	Ductal Adenocarcinoma	Pancreatic	Cancer	Case	Case	Case - Pancreatic	Case - Pancreatic	II	0.0140071	0.00489293	0.0258122
PDAC048	73	70 - 79	pancreatic cancer		Discovery Life Sciences	IIB	T1c	N1	M0	Ductal Adenocarcinoma	Pancreatic	Cancer	Case	Case	Case - Pancreatic	Case - Pancreatic	II	0.0089305	0.00489293	0.0258122
PDAC048	74	70 - 79	pancreatic cancer		Discovery Life Sciences	IIB	T1c	N1	M0	Ductal Adenocarcinoma	Pancreatic	Cancer	Case	Case	Case - Pancreatic	Case - Pancreatic	II	0.00591352	0.00489293	0.0258122
PDAC048	75	70 - 79	pancreatic cancer		Discovery Life Sciences	IIB	T1c	N1	M0	Ductal Adenocarcinoma	Pancreatic	Cancer	Case	Case	Case - Pancreatic	Case - Pancreatic	II	0.00904232	0.00489293	0.0258122
PDAC048	76	70 - 79	pancreatic cancer		Discovery Life Sciences	IIB	T1c	N1	M0	Ductal Adenocarcinoma	Pancreatic	Cancer	Case	Case	Case - Pancreatic	Case - Pancreatic	II	0.0264867	0.00489293	0.0258122
PDAC048	77	70 - 79	pancreatic cancer		Discovery Life Sciences	IIB	T1c	N1	M0	Ductal Adenocarcinoma	Pancreatic	Cancer	Case	Case	Case - Pancreatic	Case - Pancreatic	II	0.0191249	0.00489293	0.0258122
PDAC048	78	70 - 79	pancreatic cancer		Discovery Life Sciences	IIB	T1c	N1	M0	Ductal Adenocarcinoma	Pancreatic	Cancer	Case	Case	Case - Pancreatic	Case - Pancreatic	II	0.0132706	0.00489293	0.0258122
PDAC048	79	70 - 79	pancreatic cancer		Discovery Life Sciences	IIB	T1c	N1	M0	Ductal Adenocarcinoma	Pancreatic	Cancer	Case	Case	Case - Pancreatic	Case - Pancreatic	II	0.00869847	0.00489293	0.0258122
PDAC048	8	70 - 79	pancreatic cancer		Discovery Life Sciences	IIB	T1c	N1	M0	Ductal Adenocarcinoma	Pancreatic	Cancer	Case	Case	Case - Pancreatic	Case - Pancreatic	II	0.0159328	0.00489293	0.0258122
PDAC048	80	70 - 79	pancreatic cancer		Discovery Life Sciences	IIB	T1c	N1	M0	Ductal Adenocarcinoma	Pancreatic	Cancer	Case	Case	Case - Pancreatic	Case - Pancreatic	II	0.017368	0.00489293	0.0258122
PDAC048	81	70 - 79	pancreatic cancer		Discovery Life Sciences	IIB	T1c	N1	M0	Ductal Adenocarcinoma	Pancreatic	Cancer	Case	Case	Case - Pancreatic	Case - Pancreatic	II	0.0038312	0.00489293	0.0258122
PDAC048	82	70 - 79	pancreatic cancer		Discovery Life Sciences	IIB	T1c	N1	M0	Ductal Adenocarcinoma	Pancreatic	Cancer	Case	Case	Case - Pancreatic	Case - Pancreatic	II	0.0162065	0.00489293	0.0258122
PDAC048	83	70 - 79	pancreatic cancer		Discovery Life Sciences	IIB	T1c	N1	M0	Ductal Adenocarcinoma	Pancreatic	Cancer	Case	Case	Case - Pancreatic	Case - Pancreatic	II	0.0118893	0.00489293	0.0258122
PDAC048	84	70 - 79	pancreatic cancer		Discovery Life Sciences	IIB	T1c	N1	M0	Ductal Adenocarcinoma	Pancreatic	Cancer	Case	Case	Case - Pancreatic	Case - Pancreatic	II	0.0104562	0.00489293	0.0258122
PDAC048	85	70 - 79	pancreatic cancer		Discovery Life Sciences	IIB	T1c	N1	M0	Ductal Adenocarcinoma	Pancreatic	Cancer	Case	Case	Case - Pancreatic	Case - Pancreatic	II	0.0225099	0.00489293	0.0258122
PDAC048	86	70 - 79	pancreatic cancer		Discovery Life Sciences	IIB	T1c	N1	M0	Ductal Adenocarcinoma	Pancreatic	Cancer	Case	Case	Case - Pancreatic	Case - Pancreatic	II	0.00599224	0.00489293	0.0258122
PDAC048	87	70 - 79	pancreatic cancer		Discovery Life Sciences	IIB	T1c	N1	M0	Ductal Adenocarcinoma	Pancreatic	Cancer	Case	Case	Case - Pancreatic	Case - Pancreatic	II	0.00823568	0.00489293	0.0258122
PDAC048	88	70 - 79	pancreatic cancer		Discovery Life Sciences	IIB	T1c	N1	M0	Ductal Adenocarcinoma	Pancreatic	Cancer	Case	Case	Case - Pancreatic	Case - Pancreatic	II	0.00522493	0.00489293	0.0258122
PDAC048	89	70 - 79	pancreatic cancer		Discovery Life Sciences	IIB	T1c	N1	M0	Ductal Adenocarcinoma	Pancreatic	Cancer	Case	Case	Case - Pancreatic	Case - Pancreatic	II	0.00580595	0.00489293	0.0258122
PDAC048	9	70 - 79	pancreatic cancer		Discovery Life Sciences	IIB	T1c	N1	M0	Ductal Adenocarcinoma	Pancreatic	Cancer	Case	Case	Case - Pancreatic	Case - Pancreatic	II	0.014817	0.00489293	0.0258122
PDAC048	90	70 - 79	pancreatic cancer		Discovery Life Sciences	IIB	T1c	N1	M0	Ductal Adenocarcinoma	Pancreatic	Cancer	Case	Case	Case - Pancreatic	Case - Pancreatic	II	0.0127072	0.00489293	0.0258122
PDAC048	91	70 - 79	pancreatic cancer		Discovery Life Sciences	IIB	T1c	N1	M0	Ductal Adenocarcinoma	Pancreatic	Cancer	Case	Case	Case - Pancreatic	Case - Pancreatic	II	0.0129866	0.00489293	0.0258122
PDAC048	92	70 - 79	pancreatic cancer		Discovery Life Sciences	IIB	T1c	N1	M0	Ductal Adenocarcinoma	Pancreatic	Cancer	Case	Case	Case - Pancreatic	Case - Pancreatic	II	0.00551674	0.00489293	0.0258122
PDAC048	93	70 - 79	pancreatic cancer		Discovery Life Sciences	IIB	T1c	N1	M0	Ductal Adenocarcinoma	Pancreatic	Cancer	Case	Case	Case - Pancreatic	Case - Pancreatic	II	0.0171611	0.00489293	0.0258122
PDAC048	94	70 - 79	pancreatic cancer		Discovery Life Sciences	IIB	T1c	N1	M0	Ductal Adenocarcinoma	Pancreatic	Cancer	Case	Case	Case - Pancreatic	Case - Pancreatic	II	0.0193835	0.00489293	0.0258122
PDAC048	95	70 - 79	pancreatic cancer		Discovery Life Sciences	IIB	T1c	N1	M0	Ductal Adenocarcinoma	Pancreatic	Cancer	Case	Case	Case - Pancreatic	Case - Pancreatic	II	0.00408929	0.00489293	0.0258122
PDAC048	96	70 - 79	pancreatic cancer		Discovery Life Sciences	IIB	T1c	N1	M0	Ductal Adenocarcinoma	Pancreatic	Cancer	Case	Case	Case - Pancreatic	Case - Pancreatic	II	0.00829856	0.00489293	0.0258122
PDAC048	97	70 - 79	pancreatic cancer		Discovery Life Sciences	IIB	T1c	N1	M0	Ductal Adenocarcinoma	Pancreatic	Cancer	Case	Case	Case - Pancreatic	Case - Pancreatic	II	0.00955725	0.00489293	0.0258122
PDAC048	98	70 - 79	pancreatic cancer		Discovery Life Sciences	IIB	T1c	N1	M0	Ductal Adenocarcinoma	Pancreatic	Cancer	Case	Case	Case - Pancreatic	Case - Pancreatic	II	0.00551302	0.00489293	0.0258122
PDAC048	99	70 - 79	pancreatic cancer		Discovery Life Sciences	IIB	T1c	N1	M0	Ductal Adenocarcinoma	Pancreatic	Cancer	Case	Case	Case - Pancreatic	Case - Pancreatic	II	0.0149683	0.00489293	0.0258122
PDAC005	1	50 - 59	pancreatic cancer		Discovery Life Sciences	IB	T2	N0	M0	Ductal Adenocarcinoma	Pancreatic	Cancer	Case	Case	Case - Pancreatic	Case - Pancreatic	I	0.680828	0.545716	0.867963
PDAC005	10	50 - 59	pancreatic cancer		Discovery Life Sciences	IB	T2	N0	M0	Ductal Adenocarcinoma	Pancreatic	Cancer	Case	Case	Case - Pancreatic	Case - Pancreatic	I	0.813105	0.545716	0.867963
PDAC005	100	50 - 59	pancreatic cancer		Discovery Life Sciences	IB	T2	N0	M0	Ductal Adenocarcinoma	Pancreatic	Cancer	Case	Case	Case - Pancreatic	Case - Pancreatic	I	0.782174	0.545716	0.867963
PDAC005	11	50 - 59	pancreatic cancer		Discovery Life Sciences	IB	T2	N0	M0	Ductal Adenocarcinoma	Pancreatic	Cancer	Case	Case	Case - Pancreatic	Case - Pancreatic	I	0.666044	0.545716	0.867963
PDAC005	12	50 - 59	pancreatic cancer		Discovery Life Sciences	IB	T2	N0	M0	Ductal Adenocarcinoma	Pancreatic	Cancer	Case	Case	Case - Pancreatic	Case - Pancreatic	I	0.860958	0.545716	0.867963
PDAC005	13	50 - 59	pancreatic cancer		Discovery Life Sciences	IB	T2	N0	M0	Ductal Adenocarcinoma	Pancreatic	Cancer	Case	Case	Case - Pancreatic	Case - Pancreatic	I	0.827961	0.545716	0.867963
PDAC005	14	50 - 59	pancreatic cancer		Discovery Life Sciences	IB	T2	N0	M0	Ductal Adenocarcinoma	Pancreatic	Cancer	Case	Case	Case - Pancreatic	Case - Pancreatic	I	0.707913	0.545716	0.867963
PDAC005	15	50 - 59	pancreatic cancer		Discovery Life Sciences	IB	T2	N0	M0	Ductal Adenocarcinoma	Pancreatic	Cancer	Case	Case	Case - Pancreatic	Case - Pancreatic	I	0.881151	0.545716	0.867963
PDAC005	16	50 - 59	pancreatic cancer		Discovery Life Sciences	IB	T2	N0	M0	Ductal Adenocarcinoma	Pancreatic	Cancer	Case	Case	Case - Pancreatic	Case - Pancreatic	I	0.855535	0.545716	0.867963
PDAC005	17	50 - 59	pancreatic cancer		Discovery Life Sciences	IB	T2	N0	M0	Ductal Adenocarcinoma	Pancreatic	Cancer	Case	Case	Case - Pancreatic	Case - Pancreatic	I	0.812371	0.545716	0.867963
PDAC005	18	50 - 59	pancreatic cancer		Discovery Life Sciences	IB	T2	N0	M0	Ductal Adenocarcinoma	Pancreatic	Cancer	Case	Case	Case - Pancreatic	Case - Pancreatic	I	0.739328	0.545716	0.867963
PDAC005	19	50 - 59	pancreatic cancer		Discovery Life Sciences	IB	T2	N0	M0	Ductal Adenocarcinoma	Pancreatic	Cancer	Case	Case	Case - Pancreatic	Case - Pancreatic	I	0.659836	0.545716	0.867963
PDAC005	2	50 - 59	pancreatic cancer		Discovery Life Sciences	IB	T2	N0	M0	Ductal Adenocarcinoma	Pancreatic	Cancer	Case	Case	Case - Pancreatic	Case - Pancreatic	I	0.609704	0.545716	0.867963
PDAC005	20	50 - 59	pancreatic cancer		Discovery Life Sciences	IB	T2	N0	M0	Ductal Adenocarcinoma	Pancreatic	Cancer	Case	Case	Case - Pancreatic	Case - Pancreatic	I	0.83818	0.545716	0.867963
PDAC005	21	50 - 59	pancreatic cancer		Discovery Life Sciences	IB	T2	N0	M0	Ductal Adenocarcinoma	Pancreatic	Cancer	Case	Case	Case - Pancreatic	Case - Pancreatic	I	0.473739	0.545716	0.867963
PDAC005	22	50 - 59	pancreatic cancer		Discovery Life Sciences	IB	T2	N0	M0	Ductal Adenocarcinoma	Pancreatic	Cancer	Case	Case	Case - Pancreatic	Case - Pancreatic	I	0.817197	0.545716	0.867963
PDAC005	23	50 - 59	pancreatic cancer		Discovery Life Sciences	IB	T2	N0	M0	Ductal Adenocarcinoma	Pancreatic	Cancer	Case	Case	Case - Pancreatic	Case - Pancreatic	I	0.708307	0.545716	0.867963
PDAC005	24	50 - 59	pancreatic cancer		Discovery Life Sciences	IB	T2	N0	M0	Ductal Adenocarcinoma	Pancreatic	Cancer	Case	Case	Case - Pancreatic	Case - Pancreatic	I	0.827515	0.545716	0.867963
PDAC005	25	50 - 59	pancreatic cancer		Discovery Life Sciences	IB	T2	N0	M0	Ductal Adenocarcinoma	Pancreatic	Cancer	Case	Case	Case - Pancreatic	Case - Pancreatic	I	0.752635	0.545716	0.867963
PDAC005	26	50 - 59	pancreatic cancer		Discovery Life Sciences	IB	T2	N0	M0	Ductal Adenocarcinoma	Pancreatic	Cancer	Case	Case	Case - Pancreatic	Case - Pancreatic	I	0.886923	0.545716	0.867963
PDAC005	27	50 - 59	pancreatic cancer		Discovery Life Sciences	IB	T2	N0	M0	Ductal Adenocarcinoma	Pancreatic	Cancer	Case	Case	Case - Pancreatic	Case - Pancreatic	I	0.798005	0.545716	0.867963
PDAC005	28	50 - 59	pancreatic cancer		Discovery Life Sciences	IB	T2	N0	M0	Ductal Adenocarcinoma	Pancreatic	Cancer	Case	Case	Case - Pancreatic	Case - Pancreatic	I	0.785247	0.545716	0.867963
PDAC005	29	50 - 59	pancreatic cancer		Discovery Life Sciences	IB	T2	N0	M0	Ductal Adenocarcinoma	Pancreatic	Cancer	Case	Case	Case - Pancreatic	Case - Pancreatic	I	0.482329	0.545716	0.867963
PDAC005	3	50 - 59	pancreatic cancer		Discovery Life Sciences	IB	T2	N0	M0	Ductal Adenocarcinoma	Pancreatic	Cancer	Case	Case	Case - Pancreatic	Case - Pancreatic	I	0.643595	0.545716	0.867963
PDAC005	30	50 - 59	pancreatic cancer		Discovery Life Sciences	IB	T2	N0	M0	Ductal Adenocarcinoma	Pancreatic	Cancer	Case	Case	Case - Pancreatic	Case - Pancreatic	I	0.840873	0.545716	0.867963
PDAC005	31	50 - 59	pancreatic cancer		Discovery Life Sciences	IB	T2	N0	M0	Ductal Adenocarcinoma	Pancreatic	Cancer	Case	Case	Case - Pancreatic	Case - Pancreatic	I	0.689454	0.545716	0.867963
PDAC005	32	50 - 59	pancreatic cancer		Discovery Life Sciences	IB	T2	N0	M0	Ductal Adenocarcinoma	Pancreatic	Cancer	Case	Case	Case - Pancreatic	Case - Pancreatic	I	0.700727	0.545716	0.867963
PDAC005	33	50 - 59	pancreatic cancer		Discovery Life Sciences	IB	T2	N0	M0	Ductal Adenocarcinoma	Pancreatic	Cancer	Case	Case	Case - Pancreatic	Case - Pancreatic	I	0.730881	0.545716	0.867963
PDAC005	34	50 - 59	pancreatic cancer		Discovery Life Sciences	IB	T2	N0	M0	Ductal Adenocarcinoma	Pancreatic	Cancer	Case	Case	Case - Pancreatic	Case - Pancreatic	I	0.673071	0.545716	0.867963
PDAC005	35	50 - 59	pancreatic cancer		Discovery Life Sciences	IB	T2	N0	M0	Ductal Adenocarcinoma	Pancreatic	Cancer	Case	Case	Case - Pancreatic	Case - Pancreatic	I	0.812358	0.545716	0.867963
PDAC005	36	50 - 59	pancreatic cancer		Discovery Life Sciences	IB	T2	N0	M0	Ductal Adenocarcinoma	Pancreatic	Cancer	Case	Case	Case - Pancreatic	Case - Pancreatic	I	0.73891	0.545716	0.867963
PDAC005	37	50 - 59	pancreatic cancer		Discovery Life Sciences	IB	T2	N0	M0	Ductal Adenocarcinoma	Pancreatic	Cancer	Case	Case	Case - Pancreatic	Case - Pancreatic	I	0.854886	0.545716	0.867963
PDAC005	38	50 - 59	pancreatic cancer		Discovery Life Sciences	IB	T2	N0	M0	Ductal Adenocarcinoma	Pancreatic	Cancer	Case	Case	Case - Pancreatic	Case - Pancreatic	I	0.745146	0.545716	0.867963
PDAC005	39	50 - 59	pancreatic cancer		Discovery Life Sciences	IB	T2	N0	M0	Ductal Adenocarcinoma	Pancreatic	Cancer	Case	Case	Case - Pancreatic	Case - Pancreatic	I	0.573795	0.545716	0.867963
PDAC005	4	50 - 59	pancreatic cancer		Discovery Life Sciences	IB	T2	N0	M0	Ductal Adenocarcinoma	Pancreatic	Cancer	Case	Case	Case - Pancreatic	Case - Pancreatic	I	0.566083	0.545716	0.867963
PDAC005	40	50 - 59	pancreatic cancer		Discovery Life Sciences	IB	T2	N0	M0	Ductal Adenocarcinoma	Pancreatic	Cancer	Case	Case	Case - Pancreatic	Case - Pancreatic	I	0.759455	0.545716	0.867963
PDAC005	41	50 - 59	pancreatic cancer		Discovery Life Sciences	IB	T2	N0	M0	Ductal Adenocarcinoma	Pancreatic	Cancer	Case	Case	Case - Pancreatic	Case - Pancreatic	I	0.809648	0.545716	0.867963
PDAC005	42	50 - 59	pancreatic cancer		Discovery Life Sciences	IB	T2	N0	M0	Ductal Adenocarcinoma	Pancreatic	Cancer	Case	Case	Case - Pancreatic	Case - Pancreatic	I	0.797402	0.545716	0.867963
PDAC005	43	50 - 59	pancreatic cancer		Discovery Life Sciences	IB	T2	N0	M0	Ductal Adenocarcinoma	Pancreatic	Cancer	Case	Case	Case - Pancreatic	Case - Pancreatic	I	0.578653	0.545716	0.867963
PDAC005	44	50 - 59	pancreatic cancer		Discovery Life Sciences	IB	T2	N0	M0	Ductal Adenocarcinoma	Pancreatic	Cancer	Case	Case	Case - Pancreatic	Case - Pancreatic	I	0.574741	0.545716	0.867963
PDAC005	45	50 - 59	pancreatic cancer		Discovery Life Sciences	IB	T2	N0	M0	Ductal Adenocarcinoma	Pancreatic	Cancer	Case	Case	Case - Pancreatic	Case - Pancreatic	I	0.779189	0.545716	0.867963
PDAC005	46	50 - 59	pancreatic cancer		Discovery Life Sciences	IB	T2	N0	M0	Ductal Adenocarcinoma	Pancreatic	Cancer	Case	Case	Case - Pancreatic	Case - Pancreatic	I	0.734593	0.545716	0.867963
PDAC005	47	50 - 59	pancreatic cancer		Discovery Life Sciences	IB	T2	N0	M0	Ductal Adenocarcinoma	Pancreatic	Cancer	Case	Case	Case - Pancreatic	Case - Pancreatic	I	0.835488	0.545716	0.867963
PDAC005	48	50 - 59	pancreatic cancer		Discovery Life Sciences	IB	T2	N0	M0	Ductal Adenocarcinoma	Pancreatic	Cancer	Case	Case	Case - Pancreatic	Case - Pancreatic	I	0.558185	0.545716	0.867963
PDAC005	49	50 - 59	pancreatic cancer		Discovery Life Sciences	IB	T2	N0	M0	Ductal Adenocarcinoma	Pancreatic	Cancer	Case	Case	Case - Pancreatic	Case - Pancreatic	I	0.689932	0.545716	0.867963
PDAC005	5	50 - 59	pancreatic cancer		Discovery Life Sciences	IB	T2	N0	M0	Ductal Adenocarcinoma	Pancreatic	Cancer	Case	Case	Case - Pancreatic	Case - Pancreatic	I	0.594994	0.545716	0.867963
PDAC005	50	50 - 59	pancreatic cancer		Discovery Life Sciences	IB	T2	N0	M0	Ductal Adenocarcinoma	Pancreatic	Cancer	Case	Case	Case - Pancreatic	Case - Pancreatic	I	0.798216	0.545716	0.867963
PDAC005	51	50 - 59	pancreatic cancer		Discovery Life Sciences	IB	T2	N0	M0	Ductal Adenocarcinoma	Pancreatic	Cancer	Case	Case	Case - Pancreatic	Case - Pancreatic	I	0.721956	0.545716	0.867963
PDAC005	52	50 - 59	pancreatic cancer		Discovery Life Sciences	IB	T2	N0	M0	Ductal Adenocarcinoma	Pancreatic	Cancer	Case	Case	Case - Pancreatic	Case - Pancreatic	I	0.573673	0.545716	0.867963
PDAC005	53	50 - 59	pancreatic cancer		Discovery Life Sciences	IB	T2	N0	M0	Ductal Adenocarcinoma	Pancreatic	Cancer	Case	Case	Case - Pancreatic	Case - Pancreatic	I	0.867601	0.545716	0.867963
PDAC005	54	50 - 59	pancreatic cancer		Discovery Life Sciences	IB	T2	N0	M0	Ductal Adenocarcinoma	Pancreatic	Cancer	Case	Case	Case - Pancreatic	Case - Pancreatic	I	0.724839	0.545716	0.867963
PDAC005	55	50 - 59	pancreatic cancer		Discovery Life Sciences	IB	T2	N0	M0	Ductal Adenocarcinoma	Pancreatic	Cancer	Case	Case	Case - Pancreatic	Case - Pancreatic	I	0.523423	0.545716	0.867963
PDAC005	56	50 - 59	pancreatic cancer		Discovery Life Sciences	IB	T2	N0	M0	Ductal Adenocarcinoma	Pancreatic	Cancer	Case	Case	Case - Pancreatic	Case - Pancreatic	I	0.737117	0.545716	0.867963
PDAC005	57	50 - 59	pancreatic cancer		Discovery Life Sciences	IB	T2	N0	M0	Ductal Adenocarcinoma	Pancreatic	Cancer	Case	Case	Case - Pancreatic	Case - Pancreatic	I	0.740319	0.545716	0.867963
PDAC005	58	50 - 59	pancreatic cancer		Discovery Life Sciences	IB	T2	N0	M0	Ductal Adenocarcinoma	Pancreatic	Cancer	Case	Case	Case - Pancreatic	Case - Pancreatic	I	0.624402	0.545716	0.867963
PDAC005	59	50 - 59	pancreatic cancer		Discovery Life Sciences	IB	T2	N0	M0	Ductal Adenocarcinoma	Pancreatic	Cancer	Case	Case	Case - Pancreatic	Case - Pancreatic	I	0.797034	0.545716	0.867963
PDAC005	6	50 - 59	pancreatic cancer		Discovery Life Sciences	IB	T2	N0	M0	Ductal Adenocarcinoma	Pancreatic	Cancer	Case	Case	Case - Pancreatic	Case - Pancreatic	I	0.785231	0.545716	0.867963
PDAC005	60	50 - 59	pancreatic cancer		Discovery Life Sciences	IB	T2	N0	M0	Ductal Adenocarcinoma	Pancreatic	Cancer	Case	Case	Case - Pancreatic	Case - Pancreatic	I	0.54689	0.545716	0.867963
PDAC005	61	50 - 59	pancreatic cancer		Discovery Life Sciences	IB	T2	N0	M0	Ductal Adenocarcinoma	Pancreatic	Cancer	Case	Case	Case - Pancreatic	Case - Pancreatic	I	0.874837	0.545716	0.867963
PDAC005	62	50 - 59	pancreatic cancer		Discovery Life Sciences	IB	T2	N0	M0	Ductal Adenocarcinoma	Pancreatic	Cancer	Case	Case	Case - Pancreatic	Case - Pancreatic	I	0.770194	0.545716	0.867963
PDAC005	63	50 - 59	pancreatic cancer		Discovery Life Sciences	IB	T2	N0	M0	Ductal Adenocarcinoma	Pancreatic	Cancer	Case	Case	Case - Pancreatic	Case - Pancreatic	I	0.50921	0.545716	0.867963
PDAC005	64	50 - 59	pancreatic cancer		Discovery Life Sciences	IB	T2	N0	M0	Ductal Adenocarcinoma	Pancreatic	Cancer	Case	Case	Case - Pancreatic	Case - Pancreatic	I	0.629346	0.545716	0.867963
PDAC005	65	50 - 59	pancreatic cancer		Discovery Life Sciences	IB	T2	N0	M0	Ductal Adenocarcinoma	Pancreatic	Cancer	Case	Case	Case - Pancreatic	Case - Pancreatic	I	0.722723	0.545716	0.867963
PDAC005	66	50 - 59	pancreatic cancer		Discovery Life Sciences	IB	T2	N0	M0	Ductal Adenocarcinoma	Pancreatic	Cancer	Case	Case	Case - Pancreatic	Case - Pancreatic	I	0.634489	0.545716	0.867963
PDAC005	67	50 - 59	pancreatic cancer		Discovery Life Sciences	IB	T2	N0	M0	Ductal Adenocarcinoma	Pancreatic	Cancer	Case	Case	Case - Pancreatic	Case - Pancreatic	I	0.698586	0.545716	0.867963
PDAC005	68	50 - 59	pancreatic cancer		Discovery Life Sciences	IB	T2	N0	M0	Ductal Adenocarcinoma	Pancreatic	Cancer	Case	Case	Case - Pancreatic	Case - Pancreatic	I	0.736646	0.545716	0.867963
PDAC005	69	50 - 59	pancreatic cancer		Discovery Life Sciences	IB	T2	N0	M0	Ductal Adenocarcinoma	Pancreatic	Cancer	Case	Case	Case - Pancreatic	Case - Pancreatic	I	0.741398	0.545716	0.867963
PDAC005	7	50 - 59	pancreatic cancer		Discovery Life Sciences	IB	T2	N0	M0	Ductal Adenocarcinoma	Pancreatic	Cancer	Case	Case	Case - Pancreatic	Case - Pancreatic	I	0.668713	0.545716	0.867963
PDAC005	70	50 - 59	pancreatic cancer		Discovery Life Sciences	IB	T2	N0	M0	Ductal Adenocarcinoma	Pancreatic	Cancer	Case	Case	Case - Pancreatic	Case - Pancreatic	I	0.828672	0.545716	0.867963
PDAC005	71	50 - 59	pancreatic cancer		Discovery Life Sciences	IB	T2	N0	M0	Ductal Adenocarcinoma	Pancreatic	Cancer	Case	Case	Case - Pancreatic	Case - Pancreatic	I	0.687666	0.545716	0.867963
PDAC005	72	50 - 59	pancreatic cancer		Discovery Life Sciences	IB	T2	N0	M0	Ductal Adenocarcinoma	Pancreatic	Cancer	Case	Case	Case - Pancreatic	Case - Pancreatic	I	0.834797	0.545716	0.867963
PDAC005	73	50 - 59	pancreatic cancer		Discovery Life Sciences	IB	T2	N0	M0	Ductal Adenocarcinoma	Pancreatic	Cancer	Case	Case	Case - Pancreatic	Case - Pancreatic	I	0.880589	0.545716	0.867963
PDAC005	74	50 - 59	pancreatic cancer		Discovery Life Sciences	IB	T2	N0	M0	Ductal Adenocarcinoma	Pancreatic	Cancer	Case	Case	Case - Pancreatic	Case - Pancreatic	I	0.71232	0.545716	0.867963
PDAC005	75	50 - 59	pancreatic cancer		Discovery Life Sciences	IB	T2	N0	M0	Ductal Adenocarcinoma	Pancreatic	Cancer	Case	Case	Case - Pancreatic	Case - Pancreatic	I	0.757712	0.545716	0.867963
PDAC005	76	50 - 59	pancreatic cancer		Discovery Life Sciences	IB	T2	N0	M0	Ductal Adenocarcinoma	Pancreatic	Cancer	Case	Case	Case - Pancreatic	Case - Pancreatic	I	0.463361	0.545716	0.867963
PDAC005	77	50 - 59	pancreatic cancer		Discovery Life Sciences	IB	T2	N0	M0	Ductal Adenocarcinoma	Pancreatic	Cancer	Case	Case	Case - Pancreatic	Case - Pancreatic	I	0.741968	0.545716	0.867963
PDAC005	78	50 - 59	pancreatic cancer		Discovery Life Sciences	IB	T2	N0	M0	Ductal Adenocarcinoma	Pancreatic	Cancer	Case	Case	Case - Pancreatic	Case - Pancreatic	I	0.786554	0.545716	0.867963
PDAC005	79	50 - 59	pancreatic cancer		Discovery Life Sciences	IB	T2	N0	M0	Ductal Adenocarcinoma	Pancreatic	Cancer	Case	Case	Case - Pancreatic	Case - Pancreatic	I	0.792432	0.545716	0.867963
PDAC005	8	50 - 59	pancreatic cancer		Discovery Life Sciences	IB	T2	N0	M0	Ductal Adenocarcinoma	Pancreatic	Cancer	Case	Case	Case - Pancreatic	Case - Pancreatic	I	0.705333	0.545716	0.867963
PDAC005	80	50 - 59	pancreatic cancer		Discovery Life Sciences	IB	T2	N0	M0	Ductal Adenocarcinoma	Pancreatic	Cancer	Case	Case	Case - Pancreatic	Case - Pancreatic	I	0.792699	0.545716	0.867963
PDAC005	81	50 - 59	pancreatic cancer		Discovery Life Sciences	IB	T2	N0	M0	Ductal Adenocarcinoma	Pancreatic	Cancer	Case	Case	Case - Pancreatic	Case - Pancreatic	I	0.799693	0.545716	0.867963
PDAC005	82	50 - 59	pancreatic cancer		Discovery Life Sciences	IB	T2	N0	M0	Ductal Adenocarcinoma	Pancreatic	Cancer	Case	Case	Case - Pancreatic	Case - Pancreatic	I	0.589045	0.545716	0.867963
PDAC005	83	50 - 59	pancreatic cancer		Discovery Life Sciences	IB	T2	N0	M0	Ductal Adenocarcinoma	Pancreatic	Cancer	Case	Case	Case - Pancreatic	Case - Pancreatic	I	0.589089	0.545716	0.867963
PDAC005	84	50 - 59	pancreatic cancer		Discovery Life Sciences	IB	T2	N0	M0	Ductal Adenocarcinoma	Pancreatic	Cancer	Case	Case	Case - Pancreatic	Case - Pancreatic	I	0.848043	0.545716	0.867963
PDAC005	85	50 - 59	pancreatic cancer		Discovery Life Sciences	IB	T2	N0	M0	Ductal Adenocarcinoma	Pancreatic	Cancer	Case	Case	Case - Pancreatic	Case - Pancreatic	I	0.707559	0.545716	0.867963
PDAC005	86	50 - 59	pancreatic cancer		Discovery Life Sciences	IB	T2	N0	M0	Ductal Adenocarcinoma	Pancreatic	Cancer	Case	Case	Case - Pancreatic	Case - Pancreatic	I	0.780094	0.545716	0.867963
PDAC005	87	50 - 59	pancreatic cancer		Discovery Life Sciences	IB	T2	N0	M0	Ductal Adenocarcinoma	Pancreatic	Cancer	Case	Case	Case - Pancreatic	Case - Pancreatic	I	0.64707	0.545716	0.867963
PDAC005	88	50 - 59	pancreatic cancer		Discovery Life Sciences	IB	T2	N0	M0	Ductal Adenocarcinoma	Pancreatic	Cancer	Case	Case	Case - Pancreatic	Case - Pancreatic	I	0.827108	0.545716	0.867963
PDAC005	89	50 - 59	pancreatic cancer		Discovery Life Sciences	IB	T2	N0	M0	Ductal Adenocarcinoma	Pancreatic	Cancer	Case	Case	Case - Pancreatic	Case - Pancreatic	I	0.925391	0.545716	0.867963
PDAC005	9	50 - 59	pancreatic cancer		Discovery Life Sciences	IB	T2	N0	M0	Ductal Adenocarcinoma	Pancreatic	Cancer	Case	Case	Case - Pancreatic	Case - Pancreatic	I	0.844265	0.545716	0.867963
PDAC005	90	50 - 59	pancreatic cancer		Discovery Life Sciences	IB	T2	N0	M0	Ductal Adenocarcinoma	Pancreatic	Cancer	Case	Case	Case - Pancreatic	Case - Pancreatic	I	0.62548	0.545716	0.867963
PDAC005	91	50 - 59	pancreatic cancer		Discovery Life Sciences	IB	T2	N0	M0	Ductal Adenocarcinoma	Pancreatic	Cancer	Case	Case	Case - Pancreatic	Case - Pancreatic	I	0.763947	0.545716	0.867963
PDAC005	92	50 - 59	pancreatic cancer		Discovery Life Sciences	IB	T2	N0	M0	Ductal Adenocarcinoma	Pancreatic	Cancer	Case	Case	Case - Pancreatic	Case - Pancreatic	I	0.802402	0.545716	0.867963
PDAC005	93	50 - 59	pancreatic cancer		Discovery Life Sciences	IB	T2	N0	M0	Ductal Adenocarcinoma	Pancreatic	Cancer	Case	Case	Case - Pancreatic	Case - Pancreatic	I	0.578785	0.545716	0.867963
PDAC005	94	50 - 59	pancreatic cancer		Discovery Life Sciences	IB	T2	N0	M0	Ductal Adenocarcinoma	Pancreatic	Cancer	Case	Case	Case - Pancreatic	Case - Pancreatic	I	0.816831	0.545716	0.867963
PDAC005	95	50 - 59	pancreatic cancer		Discovery Life Sciences	IB	T2	N0	M0	Ductal Adenocarcinoma	Pancreatic	Cancer	Case	Case	Case - Pancreatic	Case - Pancreatic	I	0.795721	0.545716	0.867963
PDAC005	96	50 - 59	pancreatic cancer		Discovery Life Sciences	IB	T2	N0	M0	Ductal Adenocarcinoma	Pancreatic	Cancer	Case	Case	Case - Pancreatic	Case - Pancreatic	I	0.784099	0.545716	0.867963
PDAC005	97	50 - 59	pancreatic cancer		Discovery Life Sciences	IB	T2	N0	M0	Ductal Adenocarcinoma	Pancreatic	Cancer	Case	Case	Case - Pancreatic	Case - Pancreatic	I	0.787212	0.545716	0.867963
PDAC005	98	50 - 59	pancreatic cancer		Discovery Life Sciences	IB	T2	N0	M0	Ductal Adenocarcinoma	Pancreatic	Cancer	Case	Case	Case - Pancreatic	Case - Pancreatic	I	0.583042	0.545716	0.867963
PDAC005	99	50 - 59	pancreatic cancer		Discovery Life Sciences	IB	T2	N0	M0	Ductal Adenocarcinoma	Pancreatic	Cancer	Case	Case	Case - Pancreatic	Case - Pancreatic	I	0.710868	0.545716	0.867963
PDAC006	1	50 - 59	pancreatic cancer		Discovery Life Sciences	IB	T2	N0	M0	Adenocarcinoma	Pancreatic	Cancer	Case	Case	Case - Pancreatic	Case - Pancreatic	I	0.99968	0.998801	0.999881
PDAC006	10	50 - 59	pancreatic cancer		Discovery Life Sciences	IB	T2	N0	M0	Adenocarcinoma	Pancreatic	Cancer	Case	Case	Case - Pancreatic	Case - Pancreatic	I	0.999888	0.998801	0.999881
PDAC006	100	50 - 59	pancreatic cancer		Discovery Life Sciences	IB	T2	N0	M0	Adenocarcinoma	Pancreatic	Cancer	Case	Case	Case - Pancreatic	Case - Pancreatic	I	0.999503	0.998801	0.999881
PDAC006	11	50 - 59	pancreatic cancer		Discovery Life Sciences	IB	T2	N0	M0	Adenocarcinoma	Pancreatic	Cancer	Case	Case	Case - Pancreatic	Case - Pancreatic	I	0.999862	0.998801	0.999881
PDAC006	12	50 - 59	pancreatic cancer		Discovery Life Sciences	IB	T2	N0	M0	Adenocarcinoma	Pancreatic	Cancer	Case	Case	Case - Pancreatic	Case - Pancreatic	I	0.999749	0.998801	0.999881
PDAC006	13	50 - 59	pancreatic cancer		Discovery Life Sciences	IB	T2	N0	M0	Adenocarcinoma	Pancreatic	Cancer	Case	Case	Case - Pancreatic	Case - Pancreatic	I	0.999705	0.998801	0.999881
PDAC006	14	50 - 59	pancreatic cancer		Discovery Life Sciences	IB	T2	N0	M0	Adenocarcinoma	Pancreatic	Cancer	Case	Case	Case - Pancreatic	Case - Pancreatic	I	0.999732	0.998801	0.999881
PDAC006	15	50 - 59	pancreatic cancer		Discovery Life Sciences	IB	T2	N0	M0	Adenocarcinoma	Pancreatic	Cancer	Case	Case	Case - Pancreatic	Case - Pancreatic	I	0.999673	0.998801	0.999881
PDAC006	16	50 - 59	pancreatic cancer		Discovery Life Sciences	IB	T2	N0	M0	Adenocarcinoma	Pancreatic	Cancer	Case	Case	Case - Pancreatic	Case - Pancreatic	I	0.999776	0.998801	0.999881
PDAC006	17	50 - 59	pancreatic cancer		Discovery Life Sciences	IB	T2	N0	M0	Adenocarcinoma	Pancreatic	Cancer	Case	Case	Case - Pancreatic	Case - Pancreatic	I	0.999791	0.998801	0.999881
PDAC006	18	50 - 59	pancreatic cancer		Discovery Life Sciences	IB	T2	N0	M0	Adenocarcinoma	Pancreatic	Cancer	Case	Case	Case - Pancreatic	Case - Pancreatic	I	0.999798	0.998801	0.999881
PDAC006	19	50 - 59	pancreatic cancer		Discovery Life Sciences	IB	T2	N0	M0	Adenocarcinoma	Pancreatic	Cancer	Case	Case	Case - Pancreatic	Case - Pancreatic	I	0.999226	0.998801	0.999881
PDAC006	2	50 - 59	pancreatic cancer		Discovery Life Sciences	IB	T2	N0	M0	Adenocarcinoma	Pancreatic	Cancer	Case	Case	Case - Pancreatic	Case - Pancreatic	I	0.99972	0.998801	0.999881
PDAC006	20	50 - 59	pancreatic cancer		Discovery Life Sciences	IB	T2	N0	M0	Adenocarcinoma	Pancreatic	Cancer	Case	Case	Case - Pancreatic	Case - Pancreatic	I	0.999794	0.998801	0.999881
PDAC006	21	50 - 59	pancreatic cancer		Discovery Life Sciences	IB	T2	N0	M0	Adenocarcinoma	Pancreatic	Cancer	Case	Case	Case - Pancreatic	Case - Pancreatic	I	0.999705	0.998801	0.999881
PDAC006	22	50 - 59	pancreatic cancer		Discovery Life Sciences	IB	T2	N0	M0	Adenocarcinoma	Pancreatic	Cancer	Case	Case	Case - Pancreatic	Case - Pancreatic	I	0.999792	0.998801	0.999881
PDAC006	23	50 - 59	pancreatic cancer		Discovery Life Sciences	IB	T2	N0	M0	Adenocarcinoma	Pancreatic	Cancer	Case	Case	Case - Pancreatic	Case - Pancreatic	I	0.999818	0.998801	0.999881
PDAC006	24	50 - 59	pancreatic cancer		Discovery Life Sciences	IB	T2	N0	M0	Adenocarcinoma	Pancreatic	Cancer	Case	Case	Case - Pancreatic	Case - Pancreatic	I	0.998604	0.998801	0.999881
PDAC006	25	50 - 59	pancreatic cancer		Discovery Life Sciences	IB	T2	N0	M0	Adenocarcinoma	Pancreatic	Cancer	Case	Case	Case - Pancreatic	Case - Pancreatic	I	0.999753	0.998801	0.999881
PDAC006	26	50 - 59	pancreatic cancer		Discovery Life Sciences	IB	T2	N0	M0	Adenocarcinoma	Pancreatic	Cancer	Case	Case	Case - Pancreatic	Case - Pancreatic	I	0.99668	0.998801	0.999881
PDAC006	27	50 - 59	pancreatic cancer		Discovery Life Sciences	IB	T2	N0	M0	Adenocarcinoma	Pancreatic	Cancer	Case	Case	Case - Pancreatic	Case - Pancreatic	I	0.999789	0.998801	0.999881
PDAC006	28	50 - 59	pancreatic cancer		Discovery Life Sciences	IB	T2	N0	M0	Adenocarcinoma	Pancreatic	Cancer	Case	Case	Case - Pancreatic	Case - Pancreatic	I	0.999896	0.998801	0.999881
PDAC006	29	50 - 59	pancreatic cancer		Discovery Life Sciences	IB	T2	N0	M0	Adenocarcinoma	Pancreatic	Cancer	Case	Case	Case - Pancreatic	Case - Pancreatic	I	0.999639	0.998801	0.999881
PDAC006	3	50 - 59	pancreatic cancer		Discovery Life Sciences	IB	T2	N0	M0	Adenocarcinoma	Pancreatic	Cancer	Case	Case	Case - Pancreatic	Case - Pancreatic	I	0.999429	0.998801	0.999881
PDAC006	30	50 - 59	pancreatic cancer		Discovery Life Sciences	IB	T2	N0	M0	Adenocarcinoma	Pancreatic	Cancer	Case	Case	Case - Pancreatic	Case - Pancreatic	I	0.999808	0.998801	0.999881
PDAC006	31	50 - 59	pancreatic cancer		Discovery Life Sciences	IB	T2	N0	M0	Adenocarcinoma	Pancreatic	Cancer	Case	Case	Case - Pancreatic	Case - Pancreatic	I	0.999544	0.998801	0.999881
PDAC006	32	50 - 59	pancreatic cancer		Discovery Life Sciences	IB	T2	N0	M0	Adenocarcinoma	Pancreatic	Cancer	Case	Case	Case - Pancreatic	Case - Pancreatic	I	0.998649	0.998801	0.999881
PDAC006	33	50 - 59	pancreatic cancer		Discovery Life Sciences	IB	T2	N0	M0	Adenocarcinoma	Pancreatic	Cancer	Case	Case	Case - Pancreatic	Case - Pancreatic	I	0.999765	0.998801	0.999881
PDAC006	34	50 - 59	pancreatic cancer		Discovery Life Sciences	IB	T2	N0	M0	Adenocarcinoma	Pancreatic	Cancer	Case	Case	Case - Pancreatic	Case - Pancreatic	I	0.998117	0.998801	0.999881
PDAC006	35	50 - 59	pancreatic cancer		Discovery Life Sciences	IB	T2	N0	M0	Adenocarcinoma	Pancreatic	Cancer	Case	Case	Case - Pancreatic	Case - Pancreatic	I	0.999676	0.998801	0.999881
PDAC006	36	50 - 59	pancreatic cancer		Discovery Life Sciences	IB	T2	N0	M0	Adenocarcinoma	Pancreatic	Cancer	Case	Case	Case - Pancreatic	Case - Pancreatic	I	0.999805	0.998801	0.999881
PDAC006	37	50 - 59	pancreatic cancer		Discovery Life Sciences	IB	T2	N0	M0	Adenocarcinoma	Pancreatic	Cancer	Case	Case	Case - Pancreatic	Case - Pancreatic	I	0.999182	0.998801	0.999881
PDAC006	38	50 - 59	pancreatic cancer		Discovery Life Sciences	IB	T2	N0	M0	Adenocarcinoma	Pancreatic	Cancer	Case	Case	Case - Pancreatic	Case - Pancreatic	I	0.999295	0.998801	0.999881
PDAC006	39	50 - 59	pancreatic cancer		Discovery Life Sciences	IB	T2	N0	M0	Adenocarcinoma	Pancreatic	Cancer	Case	Case	Case - Pancreatic	Case - Pancreatic	I	0.999696	0.998801	0.999881
PDAC006	4	50 - 59	pancreatic cancer		Discovery Life Sciences	IB	T2	N0	M0	Adenocarcinoma	Pancreatic	Cancer	Case	Case	Case - Pancreatic	Case - Pancreatic	I	0.999691	0.998801	0.999881
PDAC006	40	50 - 59	pancreatic cancer		Discovery Life Sciences	IB	T2	N0	M0	Adenocarcinoma	Pancreatic	Cancer	Case	Case	Case - Pancreatic	Case - Pancreatic	I	0.999835	0.998801	0.999881
PDAC006	41	50 - 59	pancreatic cancer		Discovery Life Sciences	IB	T2	N0	M0	Adenocarcinoma	Pancreatic	Cancer	Case	Case	Case - Pancreatic	Case - Pancreatic	I	0.999908	0.998801	0.999881
PDAC006	42	50 - 59	pancreatic cancer		Discovery Life Sciences	IB	T2	N0	M0	Adenocarcinoma	Pancreatic	Cancer	Case	Case	Case - Pancreatic	Case - Pancreatic	I	0.999789	0.998801	0.999881
PDAC006	43	50 - 59	pancreatic cancer		Discovery Life Sciences	IB	T2	N0	M0	Adenocarcinoma	Pancreatic	Cancer	Case	Case	Case - Pancreatic	Case - Pancreatic	I	0.999658	0.998801	0.999881
PDAC006	44	50 - 59	pancreatic cancer		Discovery Life Sciences	IB	T2	N0	M0	Adenocarcinoma	Pancreatic	Cancer	Case	Case	Case - Pancreatic	Case - Pancreatic	I	0.999519	0.998801	0.999881
PDAC006	45	50 - 59	pancreatic cancer		Discovery Life Sciences	IB	T2	N0	M0	Adenocarcinoma	Pancreatic	Cancer	Case	Case	Case - Pancreatic	Case - Pancreatic	I	0.999884	0.998801	0.999881
PDAC006	46	50 - 59	pancreatic cancer		Discovery Life Sciences	IB	T2	N0	M0	Adenocarcinoma	Pancreatic	Cancer	Case	Case	Case - Pancreatic	Case - Pancreatic	I	0.999372	0.998801	0.999881
PDAC006	47	50 - 59	pancreatic cancer		Discovery Life Sciences	IB	T2	N0	M0	Adenocarcinoma	Pancreatic	Cancer	Case	Case	Case - Pancreatic	Case - Pancreatic	I	0.999133	0.998801	0.999881
PDAC006	48	50 - 59	pancreatic cancer		Discovery Life Sciences	IB	T2	N0	M0	Adenocarcinoma	Pancreatic	Cancer	Case	Case	Case - Pancreatic	Case - Pancreatic	I	0.999155	0.998801	0.999881
PDAC006	49	50 - 59	pancreatic cancer		Discovery Life Sciences	IB	T2	N0	M0	Adenocarcinoma	Pancreatic	Cancer	Case	Case	Case - Pancreatic	Case - Pancreatic	I	0.99961	0.998801	0.999881
PDAC006	5	50 - 59	pancreatic cancer		Discovery Life Sciences	IB	T2	N0	M0	Adenocarcinoma	Pancreatic	Cancer	Case	Case	Case - Pancreatic	Case - Pancreatic	I	0.999647	0.998801	0.999881
PDAC006	50	50 - 59	pancreatic cancer		Discovery Life Sciences	IB	T2	N0	M0	Adenocarcinoma	Pancreatic	Cancer	Case	Case	Case - Pancreatic	Case - Pancreatic	I	0.999796	0.998801	0.999881
PDAC006	51	50 - 59	pancreatic cancer		Discovery Life Sciences	IB	T2	N0	M0	Adenocarcinoma	Pancreatic	Cancer	Case	Case	Case - Pancreatic	Case - Pancreatic	I	0.999741	0.998801	0.999881
PDAC006	52	50 - 59	pancreatic cancer		Discovery Life Sciences	IB	T2	N0	M0	Adenocarcinoma	Pancreatic	Cancer	Case	Case	Case - Pancreatic	Case - Pancreatic	I	0.999878	0.998801	0.999881
PDAC006	53	50 - 59	pancreatic cancer		Discovery Life Sciences	IB	T2	N0	M0	Adenocarcinoma	Pancreatic	Cancer	Case	Case	Case - Pancreatic	Case - Pancreatic	I	0.998507	0.998801	0.999881
PDAC006	54	50 - 59	pancreatic cancer		Discovery Life Sciences	IB	T2	N0	M0	Adenocarcinoma	Pancreatic	Cancer	Case	Case	Case - Pancreatic	Case - Pancreatic	I	0.999861	0.998801	0.999881
PDAC006	55	50 - 59	pancreatic cancer		Discovery Life Sciences	IB	T2	N0	M0	Adenocarcinoma	Pancreatic	Cancer	Case	Case	Case - Pancreatic	Case - Pancreatic	I	0.999306	0.998801	0.999881
PDAC006	56	50 - 59	pancreatic cancer		Discovery Life Sciences	IB	T2	N0	M0	Adenocarcinoma	Pancreatic	Cancer	Case	Case	Case - Pancreatic	Case - Pancreatic	I	0.999816	0.998801	0.999881
PDAC006	57	50 - 59	pancreatic cancer		Discovery Life Sciences	IB	T2	N0	M0	Adenocarcinoma	Pancreatic	Cancer	Case	Case	Case - Pancreatic	Case - Pancreatic	I	0.999601	0.998801	0.999881
PDAC006	58	50 - 59	pancreatic cancer		Discovery Life Sciences	IB	T2	N0	M0	Adenocarcinoma	Pancreatic	Cancer	Case	Case	Case - Pancreatic	Case - Pancreatic	I	0.999644	0.998801	0.999881
PDAC006	59	50 - 59	pancreatic cancer		Discovery Life Sciences	IB	T2	N0	M0	Adenocarcinoma	Pancreatic	Cancer	Case	Case	Case - Pancreatic	Case - Pancreatic	I	0.999785	0.998801	0.999881
PDAC006	6	50 - 59	pancreatic cancer		Discovery Life Sciences	IB	T2	N0	M0	Adenocarcinoma	Pancreatic	Cancer	Case	Case	Case - Pancreatic	Case - Pancreatic	I	0.999634	0.998801	0.999881
PDAC006	60	50 - 59	pancreatic cancer		Discovery Life Sciences	IB	T2	N0	M0	Adenocarcinoma	Pancreatic	Cancer	Case	Case	Case - Pancreatic	Case - Pancreatic	I	0.999744	0.998801	0.999881
PDAC006	61	50 - 59	pancreatic cancer		Discovery Life Sciences	IB	T2	N0	M0	Adenocarcinoma	Pancreatic	Cancer	Case	Case	Case - Pancreatic	Case - Pancreatic	I	0.99942	0.998801	0.999881
PDAC006	62	50 - 59	pancreatic cancer		Discovery Life Sciences	IB	T2	N0	M0	Adenocarcinoma	Pancreatic	Cancer	Case	Case	Case - Pancreatic	Case - Pancreatic	I	0.999801	0.998801	0.999881
PDAC006	63	50 - 59	pancreatic cancer		Discovery Life Sciences	IB	T2	N0	M0	Adenocarcinoma	Pancreatic	Cancer	Case	Case	Case - Pancreatic	Case - Pancreatic	I	0.999235	0.998801	0.999881
PDAC006	64	50 - 59	pancreatic cancer		Discovery Life Sciences	IB	T2	N0	M0	Adenocarcinoma	Pancreatic	Cancer	Case	Case	Case - Pancreatic	Case - Pancreatic	I	0.999445	0.998801	0.999881
PDAC006	65	50 - 59	pancreatic cancer		Discovery Life Sciences	IB	T2	N0	M0	Adenocarcinoma	Pancreatic	Cancer	Case	Case	Case - Pancreatic	Case - Pancreatic	I	0.999255	0.998801	0.999881
PDAC006	66	50 - 59	pancreatic cancer		Discovery Life Sciences	IB	T2	N0	M0	Adenocarcinoma	Pancreatic	Cancer	Case	Case	Case - Pancreatic	Case - Pancreatic	I	0.999849	0.998801	0.999881
PDAC006	67	50 - 59	pancreatic cancer		Discovery Life Sciences	IB	T2	N0	M0	Adenocarcinoma	Pancreatic	Cancer	Case	Case	Case - Pancreatic	Case - Pancreatic	I	0.998809	0.998801	0.999881
PDAC006	68	50 - 59	pancreatic cancer		Discovery Life Sciences	IB	T2	N0	M0	Adenocarcinoma	Pancreatic	Cancer	Case	Case	Case - Pancreatic	Case - Pancreatic	I	0.998826	0.998801	0.999881
PDAC006	69	50 - 59	pancreatic cancer		Discovery Life Sciences	IB	T2	N0	M0	Adenocarcinoma	Pancreatic	Cancer	Case	Case	Case - Pancreatic	Case - Pancreatic	I	0.99969	0.998801	0.999881
PDAC006	7	50 - 59	pancreatic cancer		Discovery Life Sciences	IB	T2	N0	M0	Adenocarcinoma	Pancreatic	Cancer	Case	Case	Case - Pancreatic	Case - Pancreatic	I	0.999562	0.998801	0.999881
PDAC006	70	50 - 59	pancreatic cancer		Discovery Life Sciences	IB	T2	N0	M0	Adenocarcinoma	Pancreatic	Cancer	Case	Case	Case - Pancreatic	Case - Pancreatic	I	0.999899	0.998801	0.999881
PDAC006	71	50 - 59	pancreatic cancer		Discovery Life Sciences	IB	T2	N0	M0	Adenocarcinoma	Pancreatic	Cancer	Case	Case	Case - Pancreatic	Case - Pancreatic	I	0.999306	0.998801	0.999881
PDAC006	72	50 - 59	pancreatic cancer		Discovery Life Sciences	IB	T2	N0	M0	Adenocarcinoma	Pancreatic	Cancer	Case	Case	Case - Pancreatic	Case - Pancreatic	I	0.999629	0.998801	0.999881
PDAC006	73	50 - 59	pancreatic cancer		Discovery Life Sciences	IB	T2	N0	M0	Adenocarcinoma	Pancreatic	Cancer	Case	Case	Case - Pancreatic	Case - Pancreatic	I	0.999398	0.998801	0.999881
PDAC006	74	50 - 59	pancreatic cancer		Discovery Life Sciences	IB	T2	N0	M0	Adenocarcinoma	Pancreatic	Cancer	Case	Case	Case - Pancreatic	Case - Pancreatic	I	0.999519	0.998801	0.999881
PDAC006	75	50 - 59	pancreatic cancer		Discovery Life Sciences	IB	T2	N0	M0	Adenocarcinoma	Pancreatic	Cancer	Case	Case	Case - Pancreatic	Case - Pancreatic	I	0.999701	0.998801	0.999881
PDAC006	76	50 - 59	pancreatic cancer		Discovery Life Sciences	IB	T2	N0	M0	Adenocarcinoma	Pancreatic	Cancer	Case	Case	Case - Pancreatic	Case - Pancreatic	I	0.999515	0.998801	0.999881
PDAC006	77	50 - 59	pancreatic cancer		Discovery Life Sciences	IB	T2	N0	M0	Adenocarcinoma	Pancreatic	Cancer	Case	Case	Case - Pancreatic	Case - Pancreatic	I	0.999426	0.998801	0.999881
PDAC006	78	50 - 59	pancreatic cancer		Discovery Life Sciences	IB	T2	N0	M0	Adenocarcinoma	Pancreatic	Cancer	Case	Case	Case - Pancreatic	Case - Pancreatic	I	0.999782	0.998801	0.999881
PDAC006	79	50 - 59	pancreatic cancer		Discovery Life Sciences	IB	T2	N0	M0	Adenocarcinoma	Pancreatic	Cancer	Case	Case	Case - Pancreatic	Case - Pancreatic	I	0.999779	0.998801	0.999881
PDAC006	8	50 - 59	pancreatic cancer		Discovery Life Sciences	IB	T2	N0	M0	Adenocarcinoma	Pancreatic	Cancer	Case	Case	Case - Pancreatic	Case - Pancreatic	I	0.99978	0.998801	0.999881
PDAC006	80	50 - 59	pancreatic cancer		Discovery Life Sciences	IB	T2	N0	M0	Adenocarcinoma	Pancreatic	Cancer	Case	Case	Case - Pancreatic	Case - Pancreatic	I	0.999553	0.998801	0.999881
PDAC006	81	50 - 59	pancreatic cancer		Discovery Life Sciences	IB	T2	N0	M0	Adenocarcinoma	Pancreatic	Cancer	Case	Case	Case - Pancreatic	Case - Pancreatic	I	0.999671	0.998801	0.999881
PDAC006	82	50 - 59	pancreatic cancer		Discovery Life Sciences	IB	T2	N0	M0	Adenocarcinoma	Pancreatic	Cancer	Case	Case	Case - Pancreatic	Case - Pancreatic	I	0.999655	0.998801	0.999881
PDAC006	83	50 - 59	pancreatic cancer		Discovery Life Sciences	IB	T2	N0	M0	Adenocarcinoma	Pancreatic	Cancer	Case	Case	Case - Pancreatic	Case - Pancreatic	I	0.999312	0.998801	0.999881
PDAC006	84	50 - 59	pancreatic cancer		Discovery Life Sciences	IB	T2	N0	M0	Adenocarcinoma	Pancreatic	Cancer	Case	Case	Case - Pancreatic	Case - Pancreatic	I	0.999768	0.998801	0.999881
PDAC006	85	50 - 59	pancreatic cancer		Discovery Life Sciences	IB	T2	N0	M0	Adenocarcinoma	Pancreatic	Cancer	Case	Case	Case - Pancreatic	Case - Pancreatic	I	0.999752	0.998801	0.999881
PDAC006	86	50 - 59	pancreatic cancer		Discovery Life Sciences	IB	T2	N0	M0	Adenocarcinoma	Pancreatic	Cancer	Case	Case	Case - Pancreatic	Case - Pancreatic	I	0.99972	0.998801	0.999881
PDAC006	87	50 - 59	pancreatic cancer		Discovery Life Sciences	IB	T2	N0	M0	Adenocarcinoma	Pancreatic	Cancer	Case	Case	Case - Pancreatic	Case - Pancreatic	I	0.999822	0.998801	0.999881
PDAC006	88	50 - 59	pancreatic cancer		Discovery Life Sciences	IB	T2	N0	M0	Adenocarcinoma	Pancreatic	Cancer	Case	Case	Case - Pancreatic	Case - Pancreatic	I	0.999812	0.998801	0.999881
PDAC006	89	50 - 59	pancreatic cancer		Discovery Life Sciences	IB	T2	N0	M0	Adenocarcinoma	Pancreatic	Cancer	Case	Case	Case - Pancreatic	Case - Pancreatic	I	0.999575	0.998801	0.999881
PDAC006	9	50 - 59	pancreatic cancer		Discovery Life Sciences	IB	T2	N0	M0	Adenocarcinoma	Pancreatic	Cancer	Case	Case	Case - Pancreatic	Case - Pancreatic	I	0.999508	0.998801	0.999881
PDAC006	90	50 - 59	pancreatic cancer		Discovery Life Sciences	IB	T2	N0	M0	Adenocarcinoma	Pancreatic	Cancer	Case	Case	Case - Pancreatic	Case - Pancreatic	I	0.999344	0.998801	0.999881
PDAC006	91	50 - 59	pancreatic cancer		Discovery Life Sciences	IB	T2	N0	M0	Adenocarcinoma	Pancreatic	Cancer	Case	Case	Case - Pancreatic	Case - Pancreatic	I	0.999422	0.998801	0.999881
PDAC006	92	50 - 59	pancreatic cancer		Discovery Life Sciences	IB	T2	N0	M0	Adenocarcinoma	Pancreatic	Cancer	Case	Case	Case - Pancreatic	Case - Pancreatic	I	0.999774	0.998801	0.999881
PDAC006	93	50 - 59	pancreatic cancer		Discovery Life Sciences	IB	T2	N0	M0	Adenocarcinoma	Pancreatic	Cancer	Case	Case	Case - Pancreatic	Case - Pancreatic	I	0.999881	0.998801	0.999881
PDAC006	94	50 - 59	pancreatic cancer		Discovery Life Sciences	IB	T2	N0	M0	Adenocarcinoma	Pancreatic	Cancer	Case	Case	Case - Pancreatic	Case - Pancreatic	I	0.999411	0.998801	0.999881
PDAC006	95	50 - 59	pancreatic cancer		Discovery Life Sciences	IB	T2	N0	M0	Adenocarcinoma	Pancreatic	Cancer	Case	Case	Case - Pancreatic	Case - Pancreatic	I	0.99974	0.998801	0.999881
PDAC006	96	50 - 59	pancreatic cancer		Discovery Life Sciences	IB	T2	N0	M0	Adenocarcinoma	Pancreatic	Cancer	Case	Case	Case - Pancreatic	Case - Pancreatic	I	0.999508	0.998801	0.999881
PDAC006	97	50 - 59	pancreatic cancer		Discovery Life Sciences	IB	T2	N0	M0	Adenocarcinoma	Pancreatic	Cancer	Case	Case	Case - Pancreatic	Case - Pancreatic	I	0.999792	0.998801	0.999881
PDAC006	98	50 - 59	pancreatic cancer		Discovery Life Sciences	IB	T2	N0	M0	Adenocarcinoma	Pancreatic	Cancer	Case	Case	Case - Pancreatic	Case - Pancreatic	I	0.999424	0.998801	0.999881
PDAC006	99	50 - 59	pancreatic cancer		Discovery Life Sciences	IB	T2	N0	M0	Adenocarcinoma	Pancreatic	Cancer	Case	Case	Case - Pancreatic	Case - Pancreatic	I	0.999618	0.998801	0.999881
CTRL001	1	50 - 59	normal donor		Dx Biosamples						Normal	Normal	Control	Control - Normal	Control	Control - Normal		0.229492	0.0374583	0.261343
CTRL001	10	50 - 59	normal donor		Dx Biosamples						Normal	Normal	Control	Control - Normal	Control	Control - Normal		0.0945328	0.0374583	0.261343
CTRL001	100	50 - 59	normal donor		Dx Biosamples						Normal	Normal	Control	Control - Normal	Control	Control - Normal		0.0933994	0.0374583	0.261343
CTRL001	11	50 - 59	normal donor		Dx Biosamples						Normal	Normal	Control	Control - Normal	Control	Control - Normal		0.0841006	0.0374583	0.261343
CTRL001	12	50 - 59	normal donor		Dx Biosamples						Normal	Normal	Control	Control - Normal	Control	Control - Normal		0.103602	0.0374583	0.261343
CTRL001	13	50 - 59	normal donor		Dx Biosamples						Normal	Normal	Control	Control - Normal	Control	Control - Normal		0.0899039	0.0374583	0.261343
CTRL001	14	50 - 59	normal donor		Dx Biosamples						Normal	Normal	Control	Control - Normal	Control	Control - Normal		0.0513611	0.0374583	0.261343
CTRL001	15	50 - 59	normal donor		Dx Biosamples						Normal	Normal	Control	Control - Normal	Control	Control - Normal		0.122174	0.0374583	0.261343
CTRL001	16	50 - 59	normal donor		Dx Biosamples						Normal	Normal	Control	Control - Normal	Control	Control - Normal		0.163038	0.0374583	0.261343
CTRL001	17	50 - 59	normal donor		Dx Biosamples						Normal	Normal	Control	Control - Normal	Control	Control - Normal		0.0899859	0.0374583	0.261343
CTRL001	18	50 - 59	normal donor		Dx Biosamples						Normal	Normal	Control	Control - Normal	Control	Control - Normal		0.053839	0.0374583	0.261343
CTRL001	19	50 - 59	normal donor		Dx Biosamples						Normal	Normal	Control	Control - Normal	Control	Control - Normal		0.0387762	0.0374583	0.261343
CTRL001	2	50 - 59	normal donor		Dx Biosamples						Normal	Normal	Control	Control - Normal	Control	Control - Normal		0.180275	0.0374583	0.261343
CTRL001	20	50 - 59	normal donor		Dx Biosamples						Normal	Normal	Control	Control - Normal	Control	Control - Normal		0.206579	0.0374583	0.261343
CTRL001	21	50 - 59	normal donor		Dx Biosamples						Normal	Normal	Control	Control - Normal	Control	Control - Normal		0.226509	0.0374583	0.261343
CTRL001	22	50 - 59	normal donor		Dx Biosamples						Normal	Normal	Control	Control - Normal	Control	Control - Normal		0.170394	0.0374583	0.261343
CTRL001	23	50 - 59	normal donor		Dx Biosamples						Normal	Normal	Control	Control - Normal	Control	Control - Normal		0.106461	0.0374583	0.261343
CTRL001	24	50 - 59	normal donor		Dx Biosamples						Normal	Normal	Control	Control - Normal	Control	Control - Normal		0.163123	0.0374583	0.261343
CTRL001	25	50 - 59	normal donor		Dx Biosamples						Normal	Normal	Control	Control - Normal	Control	Control - Normal		0.0998266	0.0374583	0.261343
CTRL001	26	50 - 59	normal donor		Dx Biosamples						Normal	Normal	Control	Control - Normal	Control	Control - Normal		0.0623494	0.0374583	0.261343
CTRL001	27	50 - 59	normal donor		Dx Biosamples						Normal	Normal	Control	Control - Normal	Control	Control - Normal		0.145848	0.0374583	0.261343
CTRL001	28	50 - 59	normal donor		Dx Biosamples						Normal	Normal	Control	Control - Normal	Control	Control - Normal		0.0487422	0.0374583	0.261343
CTRL001	29	50 - 59	normal donor		Dx Biosamples						Normal	Normal	Control	Control - Normal	Control	Control - Normal		0.0677729	0.0374583	0.261343
CTRL001	3	50 - 59	normal donor		Dx Biosamples						Normal	Normal	Control	Control - Normal	Control	Control - Normal		0.0679905	0.0374583	0.261343
CTRL001	30	50 - 59	normal donor		Dx Biosamples						Normal	Normal	Control	Control - Normal	Control	Control - Normal		0.0973193	0.0374583	0.261343
CTRL001	31	50 - 59	normal donor		Dx Biosamples						Normal	Normal	Control	Control - Normal	Control	Control - Normal		0.185372	0.0374583	0.261343
CTRL001	32	50 - 59	normal donor		Dx Biosamples						Normal	Normal	Control	Control - Normal	Control	Control - Normal		0.130136	0.0374583	0.261343
CTRL001	33	50 - 59	normal donor		Dx Biosamples						Normal	Normal	Control	Control - Normal	Control	Control - Normal		0.0765369	0.0374583	0.261343
CTRL001	34	50 - 59	normal donor		Dx Biosamples						Normal	Normal	Control	Control - Normal	Control	Control - Normal		0.123744	0.0374583	0.261343
CTRL001	35	50 - 59	normal donor		Dx Biosamples						Normal	Normal	Control	Control - Normal	Control	Control - Normal		0.174887	0.0374583	0.261343
CTRL001	36	50 - 59	normal donor		Dx Biosamples						Normal	Normal	Control	Control - Normal	Control	Control - Normal		0.0974031	0.0374583	0.261343
CTRL001	37	50 - 59	normal donor		Dx Biosamples						Normal	Normal	Control	Control - Normal	Control	Control - Normal		0.308696	0.0374583	0.261343
CTRL001	38	50 - 59	normal donor		Dx Biosamples						Normal	Normal	Control	Control - Normal	Control	Control - Normal		0.251767	0.0374583	0.261343
CTRL001	39	50 - 59	normal donor		Dx Biosamples						Normal	Normal	Control	Control - Normal	Control	Control - Normal		0.121538	0.0374583	0.261343
CTRL001	4	50 - 59	normal donor		Dx Biosamples						Normal	Normal	Control	Control - Normal	Control	Control - Normal		0.243213	0.0374583	0.261343
CTRL001	40	50 - 59	normal donor		Dx Biosamples						Normal	Normal	Control	Control - Normal	Control	Control - Normal		0.0769921	0.0374583	0.261343
CTRL001	41	50 - 59	normal donor		Dx Biosamples						Normal	Normal	Control	Control - Normal	Control	Control - Normal		0.0946627	0.0374583	0.261343
CTRL001	42	50 - 59	normal donor		Dx Biosamples						Normal	Normal	Control	Control - Normal	Control	Control - Normal		0.117152	0.0374583	0.261343
CTRL001	43	50 - 59	normal donor		Dx Biosamples						Normal	Normal	Control	Control - Normal	Control	Control - Normal		0.0566186	0.0374583	0.261343
CTRL001	44	50 - 59	normal donor		Dx Biosamples						Normal	Normal	Control	Control - Normal	Control	Control - Normal		0.0699625	0.0374583	0.261343
CTRL001	45	50 - 59	normal donor		Dx Biosamples						Normal	Normal	Control	Control - Normal	Control	Control - Normal		0.187092	0.0374583	0.261343
CTRL001	46	50 - 59	normal donor		Dx Biosamples						Normal	Normal	Control	Control - Normal	Control	Control - Normal		0.10831	0.0374583	0.261343
CTRL001	47	50 - 59	normal donor		Dx Biosamples						Normal	Normal	Control	Control - Normal	Control	Control - Normal		0.19965	0.0374583	0.261343
CTRL001	48	50 - 59	normal donor		Dx Biosamples						Normal	Normal	Control	Control - Normal	Control	Control - Normal		0.210984	0.0374583	0.261343
CTRL001	49	50 - 59	normal donor		Dx Biosamples						Normal	Normal	Control	Control - Normal	Control	Control - Normal		0.052245	0.0374583	0.261343
CTRL001	5	50 - 59	normal donor		Dx Biosamples						Normal	Normal	Control	Control - Normal	Control	Control - Normal		0.182814	0.0374583	0.261343
CTRL001	50	50 - 59	normal donor		Dx Biosamples						Normal	Normal	Control	Control - Normal	Control	Control - Normal		0.0301494	0.0374583	0.261343
CTRL001	51	50 - 59	normal donor		Dx Biosamples						Normal	Normal	Control	Control - Normal	Control	Control - Normal		0.302263	0.0374583	0.261343
CTRL001	52	50 - 59	normal donor		Dx Biosamples						Normal	Normal	Control	Control - Normal	Control	Control - Normal		0.172873	0.0374583	0.261343
CTRL001	53	50 - 59	normal donor		Dx Biosamples						Normal	Normal	Control	Control - Normal	Control	Control - Normal		0.0215193	0.0374583	0.261343
CTRL001	54	50 - 59	normal donor		Dx Biosamples						Normal	Normal	Control	Control - Normal	Control	Control - Normal		0.0347654	0.0374583	0.261343
CTRL001	55	50 - 59	normal donor		Dx Biosamples						Normal	Normal	Control	Control - Normal	Control	Control - Normal		0.344489	0.0374583	0.261343
CTRL001	56	50 - 59	normal donor		Dx Biosamples						Normal	Normal	Control	Control - Normal	Control	Control - Normal		0.147128	0.0374583	0.261343
CTRL001	57	50 - 59	normal donor		Dx Biosamples						Normal	Normal	Control	Control - Normal	Control	Control - Normal		0.214927	0.0374583	0.261343
CTRL001	58	50 - 59	normal donor		Dx Biosamples						Normal	Normal	Control	Control - Normal	Control	Control - Normal		0.0548659	0.0374583	0.261343
CTRL001	59	50 - 59	normal donor		Dx Biosamples						Normal	Normal	Control	Control - Normal	Control	Control - Normal		0.0741356	0.0374583	0.261343
CTRL001	6	50 - 59	normal donor		Dx Biosamples						Normal	Normal	Control	Control - Normal	Control	Control - Normal		0.202299	0.0374583	0.261343
CTRL001	60	50 - 59	normal donor		Dx Biosamples						Normal	Normal	Control	Control - Normal	Control	Control - Normal		0.106856	0.0374583	0.261343
CTRL001	61	50 - 59	normal donor		Dx Biosamples						Normal	Normal	Control	Control - Normal	Control	Control - Normal		0.0995897	0.0374583	0.261343
CTRL001	62	50 - 59	normal donor		Dx Biosamples						Normal	Normal	Control	Control - Normal	Control	Control - Normal		0.106093	0.0374583	0.261343
CTRL001	63	50 - 59	normal donor		Dx Biosamples						Normal	Normal	Control	Control - Normal	Control	Control - Normal		0.0737587	0.0374583	0.261343
CTRL001	64	50 - 59	normal donor		Dx Biosamples						Normal	Normal	Control	Control - Normal	Control	Control - Normal		0.0727195	0.0374583	0.261343
CTRL001	65	50 - 59	normal donor		Dx Biosamples						Normal	Normal	Control	Control - Normal	Control	Control - Normal		0.0585467	0.0374583	0.261343
CTRL001	66	50 - 59	normal donor		Dx Biosamples						Normal	Normal	Control	Control - Normal	Control	Control - Normal		0.228359	0.0374583	0.261343
CTRL001	67	50 - 59	normal donor		Dx Biosamples						Normal	Normal	Control	Control - Normal	Control	Control - Normal		0.0394547	0.0374583	0.261343
CTRL001	68	50 - 59	normal donor		Dx Biosamples						Normal	Normal	Control	Control - Normal	Control	Control - Normal		0.200204	0.0374583	0.261343
CTRL001	69	50 - 59	normal donor		Dx Biosamples						Normal	Normal	Control	Control - Normal	Control	Control - Normal		0.23488	0.0374583	0.261343
CTRL001	7	50 - 59	normal donor		Dx Biosamples						Normal	Normal	Control	Control - Normal	Control	Control - Normal		0.150087	0.0374583	0.261343
CTRL001	70	50 - 59	normal donor		Dx Biosamples						Normal	Normal	Control	Control - Normal	Control	Control - Normal		0.0443726	0.0374583	0.261343
CTRL001	71	50 - 59	normal donor		Dx Biosamples						Normal	Normal	Control	Control - Normal	Control	Control - Normal		0.0945023	0.0374583	0.261343
CTRL001	72	50 - 59	normal donor		Dx Biosamples						Normal	Normal	Control	Control - Normal	Control	Control - Normal		0.0973847	0.0374583	0.261343
CTRL001	73	50 - 59	normal donor		Dx Biosamples						Normal	Normal	Control	Control - Normal	Control	Control - Normal		0.184999	0.0374583	0.261343
CTRL001	74	50 - 59	normal donor		Dx Biosamples						Normal	Normal	Control	Control - Normal	Control	Control - Normal		0.0376001	0.0374583	0.261343
CTRL001	75	50 - 59	normal donor		Dx Biosamples						Normal	Normal	Control	Control - Normal	Control	Control - Normal		0.220294	0.0374583	0.261343
CTRL001	76	50 - 59	normal donor		Dx Biosamples						Normal	Normal	Control	Control - Normal	Control	Control - Normal		0.167549	0.0374583	0.261343
CTRL001	77	50 - 59	normal donor		Dx Biosamples						Normal	Normal	Control	Control - Normal	Control	Control - Normal		0.10279	0.0374583	0.261343
CTRL001	78	50 - 59	normal donor		Dx Biosamples						Normal	Normal	Control	Control - Normal	Control	Control - Normal		0.192429	0.0374583	0.261343
CTRL001	79	50 - 59	normal donor		Dx Biosamples						Normal	Normal	Control	Control - Normal	Control	Control - Normal		0.0600637	0.0374583	0.261343
CTRL001	8	50 - 59	normal donor		Dx Biosamples						Normal	Normal	Control	Control - Normal	Control	Control - Normal		0.245259	0.0374583	0.261343
CTRL001	80	50 - 59	normal donor		Dx Biosamples						Normal	Normal	Control	Control - Normal	Control	Control - Normal		0.108804	0.0374583	0.261343
CTRL001	81	50 - 59	normal donor		Dx Biosamples						Normal	Normal	Control	Control - Normal	Control	Control - Normal		0.0945771	0.0374583	0.261343
CTRL001	82	50 - 59	normal donor		Dx Biosamples						Normal	Normal	Control	Control - Normal	Control	Control - Normal		0.286115	0.0374583	0.261343
CTRL001	83	50 - 59	normal donor		Dx Biosamples						Normal	Normal	Control	Control - Normal	Control	Control - Normal		0.317509	0.0374583	0.261343
CTRL001	84	50 - 59	normal donor		Dx Biosamples						Normal	Normal	Control	Control - Normal	Control	Control - Normal		0.0316584	0.0374583	0.261343
CTRL001	85	50 - 59	normal donor		Dx Biosamples						Normal	Normal	Control	Control - Normal	Control	Control - Normal		0.219747	0.0374583	0.261343
CTRL001	86	50 - 59	normal donor		Dx Biosamples						Normal	Normal	Control	Control - Normal	Control	Control - Normal		0.26004	0.0374583	0.261343
CTRL001	87	50 - 59	normal donor		Dx Biosamples						Normal	Normal	Control	Control - Normal	Control	Control - Normal		0.0342129	0.0374583	0.261343
CTRL001	88	50 - 59	normal donor		Dx Biosamples						Normal	Normal	Control	Control - Normal	Control	Control - Normal		0.157803	0.0374583	0.261343
CTRL001	89	50 - 59	normal donor		Dx Biosamples						Normal	Normal	Control	Control - Normal	Control	Control - Normal		0.0920605	0.0374583	0.261343
CTRL001	9	50 - 59	normal donor		Dx Biosamples						Normal	Normal	Control	Control - Normal	Control	Control - Normal		0.0675286	0.0374583	0.261343
CTRL001	90	50 - 59	normal donor		Dx Biosamples						Normal	Normal	Control	Control - Normal	Control	Control - Normal		0.110181	0.0374583	0.261343
CTRL001	91	50 - 59	normal donor		Dx Biosamples						Normal	Normal	Control	Control - Normal	Control	Control - Normal		0.0631659	0.0374583	0.261343
CTRL001	92	50 - 59	normal donor		Dx Biosamples						Normal	Normal	Control	Control - Normal	Control	Control - Normal		0.115338	0.0374583	0.261343
CTRL001	93	50 - 59	normal donor		Dx Biosamples						Normal	Normal	Control	Control - Normal	Control	Control - Normal		0.106272	0.0374583	0.261343
CTRL001	94	50 - 59	normal donor		Dx Biosamples						Normal	Normal	Control	Control - Normal	Control	Control - Normal		0.0674317	0.0374583	0.261343
CTRL001	95	50 - 59	normal donor		Dx Biosamples						Normal	Normal	Control	Control - Normal	Control	Control - Normal		0.258266	0.0374583	0.261343
CTRL001	96	50 - 59	normal donor		Dx Biosamples						Normal	Normal	Control	Control - Normal	Control	Control - Normal		0.0857659	0.0374583	0.261343
CTRL001	97	50 - 59	normal donor		Dx Biosamples						Normal	Normal	Control	Control - Normal	Control	Control - Normal		0.155752	0.0374583	0.261343
CTRL001	98	50 - 59	normal donor		Dx Biosamples						Normal	Normal	Control	Control - Normal	Control	Control - Normal		0.10538	0.0374583	0.261343
CTRL001	99	50 - 59	normal donor		Dx Biosamples						Normal	Normal	Control	Control - Normal	Control	Control - Normal		0.0603169	0.0374583	0.261343
CTRL002	1	50 - 59	normal donor		Dx Biosamples						Normal	Normal	Control	Control - Normal	Control	Control - Normal		0.00239355	0.000417235	0.00577673
CTRL002	10	50 - 59	normal donor		Dx Biosamples						Normal	Normal	Control	Control - Normal	Control	Control - Normal		0.00100656	0.000417235	0.00577673
CTRL002	100	50 - 59	normal donor		Dx Biosamples						Normal	Normal	Control	Control - Normal	Control	Control - Normal		0.00138772	0.000417235	0.00577673
CTRL002	11	50 - 59	normal donor		Dx Biosamples						Normal	Normal	Control	Control - Normal	Control	Control - Normal		0.00177427	0.000417235	0.00577673
CTRL002	12	50 - 59	normal donor		Dx Biosamples						Normal	Normal	Control	Control - Normal	Control	Control - Normal		0.00166212	0.000417235	0.00577673
CTRL002	13	50 - 59	normal donor		Dx Biosamples						Normal	Normal	Control	Control - Normal	Control	Control - Normal		0.00834498	0.000417235	0.00577673
CTRL002	14	50 - 59	normal donor		Dx Biosamples						Normal	Normal	Control	Control - Normal	Control	Control - Normal		0.00286792	0.000417235	0.00577673
CTRL002	15	50 - 59	normal donor		Dx Biosamples						Normal	Normal	Control	Control - Normal	Control	Control - Normal		0.00168701	0.000417235	0.00577673
CTRL002	16	50 - 59	normal donor		Dx Biosamples						Normal	Normal	Control	Control - Normal	Control	Control - Normal		0.00500991	0.000417235	0.00577673
CTRL002	17	50 - 59	normal donor		Dx Biosamples						Normal	Normal	Control	Control - Normal	Control	Control - Normal		0.00160983	0.000417235	0.00577673
CTRL002	18	50 - 59	normal donor		Dx Biosamples						Normal	Normal	Control	Control - Normal	Control	Control - Normal		0.000225782	0.000417235	0.00577673
CTRL002	19	50 - 59	normal donor		Dx Biosamples						Normal	Normal	Control	Control - Normal	Control	Control - Normal		0.000402651	0.000417235	0.00577673
CTRL002	2	50 - 59	normal donor		Dx Biosamples						Normal	Normal	Control	Control - Normal	Control	Control - Normal		0.000866677	0.000417235	0.00577673
CTRL002	20	50 - 59	normal donor		Dx Biosamples						Normal	Normal	Control	Control - Normal	Control	Control - Normal		0.00127213	0.000417235	0.00577673
CTRL002	21	50 - 59	normal donor		Dx Biosamples						Normal	Normal	Control	Control - Normal	Control	Control - Normal		0.00238416	0.000417235	0.00577673
CTRL002	22	50 - 59	normal donor		Dx Biosamples						Normal	Normal	Control	Control - Normal	Control	Control - Normal		0.00180204	0.000417235	0.00577673
CTRL002	23	50 - 59	normal donor		Dx Biosamples						Normal	Normal	Control	Control - Normal	Control	Control - Normal		0.0047138	0.000417235	0.00577673
CTRL002	24	50 - 59	normal donor		Dx Biosamples						Normal	Normal	Control	Control - Normal	Control	Control - Normal		0.00262904	0.000417235	0.00577673
CTRL002	25	50 - 59	normal donor		Dx Biosamples						Normal	Normal	Control	Control - Normal	Control	Control - Normal		0.00634685	0.000417235	0.00577673
CTRL002	26	50 - 59	normal donor		Dx Biosamples						Normal	Normal	Control	Control - Normal	Control	Control - Normal		0.00149864	0.000417235	0.00577673
CTRL002	27	50 - 59	normal donor		Dx Biosamples						Normal	Normal	Control	Control - Normal	Control	Control - Normal		0.0042913	0.000417235	0.00577673
CTRL002	28	50 - 59	normal donor		Dx Biosamples						Normal	Normal	Control	Control - Normal	Control	Control - Normal		0.00394832	0.000417235	0.00577673
CTRL002	29	50 - 59	normal donor		Dx Biosamples						Normal	Normal	Control	Control - Normal	Control	Control - Normal		0.000984467	0.000417235	0.00577673
CTRL002	3	50 - 59	normal donor		Dx Biosamples						Normal	Normal	Control	Control - Normal	Control	Control - Normal		0.00034291	0.000417235	0.00577673
CTRL002	30	50 - 59	normal donor		Dx Biosamples						Normal	Normal	Control	Control - Normal	Control	Control - Normal		0.000745113	0.000417235	0.00577673
CTRL002	31	50 - 59	normal donor		Dx Biosamples						Normal	Normal	Control	Control - Normal	Control	Control - Normal		0.00343194	0.000417235	0.00577673
CTRL002	32	50 - 59	normal donor		Dx Biosamples						Normal	Normal	Control	Control - Normal	Control	Control - Normal		0.000430162	0.000417235	0.00577673
CTRL002	33	50 - 59	normal donor		Dx Biosamples						Normal	Normal	Control	Control - Normal	Control	Control - Normal		0.00106584	0.000417235	0.00577673
CTRL002	34	50 - 59	normal donor		Dx Biosamples						Normal	Normal	Control	Control - Normal	Control	Control - Normal		0.00183207	0.000417235	0.00577673
CTRL002	35	50 - 59	normal donor		Dx Biosamples						Normal	Normal	Control	Control - Normal	Control	Control - Normal		0.00201265	0.000417235	0.00577673
CTRL002	36	50 - 59	normal donor		Dx Biosamples						Normal	Normal	Control	Control - Normal	Control	Control - Normal		0.00172256	0.000417235	0.00577673
CTRL002	37	50 - 59	normal donor		Dx Biosamples						Normal	Normal	Control	Control - Normal	Control	Control - Normal		0.00173065	0.000417235	0.00577673
CTRL002	38	50 - 59	normal donor		Dx Biosamples						Normal	Normal	Control	Control - Normal	Control	Control - Normal		0.00171825	0.000417235	0.00577673
CTRL002	39	50 - 59	normal donor		Dx Biosamples						Normal	Normal	Control	Control - Normal	Control	Control - Normal		0.0003703	0.000417235	0.00577673
CTRL002	4	50 - 59	normal donor		Dx Biosamples						Normal	Normal	Control	Control - Normal	Control	Control - Normal		0.00280117	0.000417235	0.00577673
CTRL002	40	50 - 59	normal donor		Dx Biosamples						Normal	Normal	Control	Control - Normal	Control	Control - Normal		0.00371883	0.000417235	0.00577673
CTRL002	41	50 - 59	normal donor		Dx Biosamples						Normal	Normal	Control	Control - Normal	Control	Control - Normal		0.00320162	0.000417235	0.00577673
CTRL002	42	50 - 59	normal donor		Dx Biosamples						Normal	Normal	Control	Control - Normal	Control	Control - Normal		0.00100986	0.000417235	0.00577673
CTRL002	43	50 - 59	normal donor		Dx Biosamples						Normal	Normal	Control	Control - Normal	Control	Control - Normal		0.00967263	0.000417235	0.00577673
CTRL002	44	50 - 59	normal donor		Dx Biosamples						Normal	Normal	Control	Control - Normal	Control	Control - Normal		0.00129713	0.000417235	0.00577673
CTRL002	45	50 - 59	normal donor		Dx Biosamples						Normal	Normal	Control	Control - Normal	Control	Control - Normal		0.00217533	0.000417235	0.00577673
CTRL002	46	50 - 59	normal donor		Dx Biosamples						Normal	Normal	Control	Control - Normal	Control	Control - Normal		0.00574673	0.000417235	0.00577673
CTRL002	47	50 - 59	normal donor		Dx Biosamples						Normal	Normal	Control	Control - Normal	Control	Control - Normal		0.00109679	0.000417235	0.00577673
CTRL002	48	50 - 59	normal donor		Dx Biosamples						Normal	Normal	Control	Control - Normal	Control	Control - Normal		0.00089998	0.000417235	0.00577673
CTRL002	49	50 - 59	normal donor		Dx Biosamples						Normal	Normal	Control	Control - Normal	Control	Control - Normal		0.00187445	0.000417235	0.00577673
CTRL002	5	50 - 59	normal donor		Dx Biosamples						Normal	Normal	Control	Control - Normal	Control	Control - Normal		0.00102068	0.000417235	0.00577673
CTRL002	50	50 - 59	normal donor		Dx Biosamples						Normal	Normal	Control	Control - Normal	Control	Control - Normal		0.00165794	0.000417235	0.00577673
CTRL002	51	50 - 59	normal donor		Dx Biosamples						Normal	Normal	Control	Control - Normal	Control	Control - Normal		0.00106198	0.000417235	0.00577673
CTRL002	52	50 - 59	normal donor		Dx Biosamples						Normal	Normal	Control	Control - Normal	Control	Control - Normal		0.00191833	0.000417235	0.00577673
CTRL002	53	50 - 59	normal donor		Dx Biosamples						Normal	Normal	Control	Control - Normal	Control	Control - Normal		0.00137569	0.000417235	0.00577673
CTRL002	54	50 - 59	normal donor		Dx Biosamples						Normal	Normal	Control	Control - Normal	Control	Control - Normal		0.00212486	0.000417235	0.00577673
CTRL002	55	50 - 59	normal donor		Dx Biosamples						Normal	Normal	Control	Control - Normal	Control	Control - Normal		0.00287552	0.000417235	0.00577673
CTRL002	56	50 - 59	normal donor		Dx Biosamples						Normal	Normal	Control	Control - Normal	Control	Control - Normal		0.00321451	0.000417235	0.00577673
CTRL002	57	50 - 59	normal donor		Dx Biosamples						Normal	Normal	Control	Control - Normal	Control	Control - Normal		0.00173056	0.000417235	0.00577673
CTRL002	58	50 - 59	normal donor		Dx Biosamples						Normal	Normal	Control	Control - Normal	Control	Control - Normal		0.00117238	0.000417235	0.00577673
CTRL002	59	50 - 59	normal donor		Dx Biosamples						Normal	Normal	Control	Control - Normal	Control	Control - Normal		0.000952056	0.000417235	0.00577673
CTRL002	6	50 - 59	normal donor		Dx Biosamples						Normal	Normal	Control	Control - Normal	Control	Control - Normal		0.00122922	0.000417235	0.00577673
CTRL002	60	50 - 59	normal donor		Dx Biosamples						Normal	Normal	Control	Control - Normal	Control	Control - Normal		0.00128886	0.000417235	0.00577673
CTRL002	61	50 - 59	normal donor		Dx Biosamples						Normal	Normal	Control	Control - Normal	Control	Control - Normal		0.00251894	0.000417235	0.00577673
CTRL002	62	50 - 59	normal donor		Dx Biosamples						Normal	Normal	Control	Control - Normal	Control	Control - Normal		0.00156339	0.000417235	0.00577673
CTRL002	63	50 - 59	normal donor		Dx Biosamples						Normal	Normal	Control	Control - Normal	Control	Control - Normal		0.000513026	0.000417235	0.00577673
CTRL002	64	50 - 59	normal donor		Dx Biosamples						Normal	Normal	Control	Control - Normal	Control	Control - Normal		0.000766481	0.000417235	0.00577673
CTRL002	65	50 - 59	normal donor		Dx Biosamples						Normal	Normal	Control	Control - Normal	Control	Control - Normal		0.00249812	0.000417235	0.00577673
CTRL002	66	50 - 59	normal donor		Dx Biosamples						Normal	Normal	Control	Control - Normal	Control	Control - Normal		0.00121912	0.000417235	0.00577673
CTRL002	67	50 - 59	normal donor		Dx Biosamples						Normal	Normal	Control	Control - Normal	Control	Control - Normal		0.000447306	0.000417235	0.00577673
CTRL002	68	50 - 59	normal donor		Dx Biosamples						Normal	Normal	Control	Control - Normal	Control	Control - Normal		0.000866523	0.000417235	0.00577673
CTRL002	69	50 - 59	normal donor		Dx Biosamples						Normal	Normal	Control	Control - Normal	Control	Control - Normal		0.0014326	0.000417235	0.00577673
CTRL002	7	50 - 59	normal donor		Dx Biosamples						Normal	Normal	Control	Control - Normal	Control	Control - Normal		0.00143084	0.000417235	0.00577673
CTRL002	70	50 - 59	normal donor		Dx Biosamples						Normal	Normal	Control	Control - Normal	Control	Control - Normal		0.000408153	0.000417235	0.00577673
CTRL002	71	50 - 59	normal donor		Dx Biosamples						Normal	Normal	Control	Control - Normal	Control	Control - Normal		0.00405763	0.000417235	0.00577673
CTRL002	72	50 - 59	normal donor		Dx Biosamples						Normal	Normal	Control	Control - Normal	Control	Control - Normal		0.0042255	0.000417235	0.00577673
CTRL002	73	50 - 59	normal donor		Dx Biosamples						Normal	Normal	Control	Control - Normal	Control	Control - Normal		0.00189406	0.000417235	0.00577673
CTRL002	74	50 - 59	normal donor		Dx Biosamples						Normal	Normal	Control	Control - Normal	Control	Control - Normal		0.00126749	0.000417235	0.00577673
CTRL002	75	50 - 59	normal donor		Dx Biosamples						Normal	Normal	Control	Control - Normal	Control	Control - Normal		0.000951972	0.000417235	0.00577673
CTRL002	76	50 - 59	normal donor		Dx Biosamples						Normal	Normal	Control	Control - Normal	Control	Control - Normal		0.00209658	0.000417235	0.00577673
CTRL002	77	50 - 59	normal donor		Dx Biosamples						Normal	Normal	Control	Control - Normal	Control	Control - Normal		0.00164867	0.000417235	0.00577673
CTRL002	78	50 - 59	normal donor		Dx Biosamples						Normal	Normal	Control	Control - Normal	Control	Control - Normal		0.00280951	0.000417235	0.00577673
CTRL002	79	50 - 59	normal donor		Dx Biosamples						Normal	Normal	Control	Control - Normal	Control	Control - Normal		0.000417713	0.000417235	0.00577673
CTRL002	8	50 - 59	normal donor		Dx Biosamples						Normal	Normal	Control	Control - Normal	Control	Control - Normal		0.00661801	0.000417235	0.00577673
CTRL002	80	50 - 59	normal donor		Dx Biosamples						Normal	Normal	Control	Control - Normal	Control	Control - Normal		0.00144236	0.000417235	0.00577673
CTRL002	81	50 - 59	normal donor		Dx Biosamples						Normal	Normal	Control	Control - Normal	Control	Control - Normal		0.00107243	0.000417235	0.00577673
CTRL002	82	50 - 59	normal donor		Dx Biosamples						Normal	Normal	Control	Control - Normal	Control	Control - Normal		0.000967082	0.000417235	0.00577673
CTRL002	83	50 - 59	normal donor		Dx Biosamples						Normal	Normal	Control	Control - Normal	Control	Control - Normal		0.00112319	0.000417235	0.00577673
CTRL002	84	50 - 59	normal donor		Dx Biosamples						Normal	Normal	Control	Control - Normal	Control	Control - Normal		0.00201234	0.000417235	0.00577673
CTRL002	85	50 - 59	normal donor		Dx Biosamples						Normal	Normal	Control	Control - Normal	Control	Control - Normal		0.00149826	0.000417235	0.00577673
CTRL002	86	50 - 59	normal donor		Dx Biosamples						Normal	Normal	Control	Control - Normal	Control	Control - Normal		0.00192363	0.000417235	0.00577673
CTRL002	87	50 - 59	normal donor		Dx Biosamples						Normal	Normal	Control	Control - Normal	Control	Control - Normal		0.00170576	0.000417235	0.00577673
CTRL002	88	50 - 59	normal donor		Dx Biosamples						Normal	Normal	Control	Control - Normal	Control	Control - Normal		0.00153306	0.000417235	0.00577673
CTRL002	89	50 - 59	normal donor		Dx Biosamples						Normal	Normal	Control	Control - Normal	Control	Control - Normal		0.00187535	0.000417235	0.00577673
CTRL002	9	50 - 59	normal donor		Dx Biosamples						Normal	Normal	Control	Control - Normal	Control	Control - Normal		0.00177534	0.000417235	0.00577673
CTRL002	90	50 - 59	normal donor		Dx Biosamples						Normal	Normal	Control	Control - Normal	Control	Control - Normal		0.00305697	0.000417235	0.00577673
CTRL002	91	50 - 59	normal donor		Dx Biosamples						Normal	Normal	Control	Control - Normal	Control	Control - Normal		0.00154655	0.000417235	0.00577673
CTRL002	92	50 - 59	normal donor		Dx Biosamples						Normal	Normal	Control	Control - Normal	Control	Control - Normal		0.00562067	0.000417235	0.00577673
CTRL002	93	50 - 59	normal donor		Dx Biosamples						Normal	Normal	Control	Control - Normal	Control	Control - Normal		0.00308325	0.000417235	0.00577673
CTRL002	94	50 - 59	normal donor		Dx Biosamples						Normal	Normal	Control	Control - Normal	Control	Control - Normal		0.00717468	0.000417235	0.00577673
CTRL002	95	50 - 59	normal donor		Dx Biosamples						Normal	Normal	Control	Control - Normal	Control	Control - Normal		0.00188149	0.000417235	0.00577673
CTRL002	96	50 - 59	normal donor		Dx Biosamples						Normal	Normal	Control	Control - Normal	Control	Control - Normal		0.00477213	0.000417235	0.00577673
CTRL002	97	50 - 59	normal donor		Dx Biosamples						Normal	Normal	Control	Control - Normal	Control	Control - Normal		0.00417322	0.000417235	0.00577673
CTRL002	98	50 - 59	normal donor		Dx Biosamples						Normal	Normal	Control	Control - Normal	Control	Control - Normal		0.000958083	0.000417235	0.00577673
CTRL002	99	50 - 59	normal donor		Dx Biosamples						Normal	Normal	Control	Control - Normal	Control	Control - Normal		0.000440317	0.000417235	0.00577673
CTRL003	1	50 - 59	normal donor		Dx Biosamples						Normal	Normal	Control	Control - Normal	Control	Control - Normal		0.000179532	0.000124675	0.00139868
CTRL003	10	50 - 59	normal donor		Dx Biosamples						Normal	Normal	Control	Control - Normal	Control	Control - Normal		0.000454643	0.000124675	0.00139868
CTRL003	100	50 - 59	normal donor		Dx Biosamples						Normal	Normal	Control	Control - Normal	Control	Control - Normal		0.000222791	0.000124675	0.00139868
CTRL003	11	50 - 59	normal donor		Dx Biosamples						Normal	Normal	Control	Control - Normal	Control	Control - Normal		0.000235627	0.000124675	0.00139868
CTRL003	12	50 - 59	normal donor		Dx Biosamples						Normal	Normal	Control	Control - Normal	Control	Control - Normal		0.000795493	0.000124675	0.00139868
CTRL003	13	50 - 59	normal donor		Dx Biosamples						Normal	Normal	Control	Control - Normal	Control	Control - Normal		7.26e-05	0.000124675	0.00139868
CTRL003	14	50 - 59	normal donor		Dx Biosamples						Normal	Normal	Control	Control - Normal	Control	Control - Normal		0.000247537	0.000124675	0.00139868
CTRL003	15	50 - 59	normal donor		Dx Biosamples						Normal	Normal	Control	Control - Normal	Control	Control - Normal		0.0016163	0.000124675	0.00139868
CTRL003	16	50 - 59	normal donor		Dx Biosamples						Normal	Normal	Control	Control - Normal	Control	Control - Normal		0.000212849	0.000124675	0.00139868
CTRL003	17	50 - 59	normal donor		Dx Biosamples						Normal	Normal	Control	Control - Normal	Control	Control - Normal		0.000558435	0.000124675	0.00139868
CTRL003	18	50 - 59	normal donor		Dx Biosamples						Normal	Normal	Control	Control - Normal	Control	Control - Normal		0.000649372	0.000124675	0.00139868
CTRL003	19	50 - 59	normal donor		Dx Biosamples						Normal	Normal	Control	Control - Normal	Control	Control - Normal		0.000430113	0.000124675	0.00139868
CTRL003	2	50 - 59	normal donor		Dx Biosamples						Normal	Normal	Control	Control - Normal	Control	Control - Normal		0.00030487	0.000124675	0.00139868
CTRL003	20	50 - 59	normal donor		Dx Biosamples						Normal	Normal	Control	Control - Normal	Control	Control - Normal		0.000317149	0.000124675	0.00139868
CTRL003	21	50 - 59	normal donor		Dx Biosamples						Normal	Normal	Control	Control - Normal	Control	Control - Normal		0.00126532	0.000124675	0.00139868
CTRL003	22	50 - 59	normal donor		Dx Biosamples						Normal	Normal	Control	Control - Normal	Control	Control - Normal		0.000171783	0.000124675	0.00139868
CTRL003	23	50 - 59	normal donor		Dx Biosamples						Normal	Normal	Control	Control - Normal	Control	Control - Normal		0.000246289	0.000124675	0.00139868
CTRL003	24	50 - 59	normal donor		Dx Biosamples						Normal	Normal	Control	Control - Normal	Control	Control - Normal		0.000482385	0.000124675	0.00139868
CTRL003	25	50 - 59	normal donor		Dx Biosamples						Normal	Normal	Control	Control - Normal	Control	Control - Normal		0.000309655	0.000124675	0.00139868
CTRL003	26	50 - 59	normal donor		Dx Biosamples						Normal	Normal	Control	Control - Normal	Control	Control - Normal		0.000224112	0.000124675	0.00139868
CTRL003	27	50 - 59	normal donor		Dx Biosamples						Normal	Normal	Control	Control - Normal	Control	Control - Normal		0.000647881	0.000124675	0.00139868
CTRL003	28	50 - 59	normal donor		Dx Biosamples						Normal	Normal	Control	Control - Normal	Control	Control - Normal		0.000359516	0.000124675	0.00139868
CTRL003	29	50 - 59	normal donor		Dx Biosamples						Normal	Normal	Control	Control - Normal	Control	Control - Normal		0.000512842	0.000124675	0.00139868
CTRL003	3	50 - 59	normal donor		Dx Biosamples						Normal	Normal	Control	Control - Normal	Control	Control - Normal		0.000298364	0.000124675	0.00139868
CTRL003	30	50 - 59	normal donor		Dx Biosamples						Normal	Normal	Control	Control - Normal	Control	Control - Normal		0.000713503	0.000124675	0.00139868
CTRL003	31	50 - 59	normal donor		Dx Biosamples						Normal	Normal	Control	Control - Normal	Control	Control - Normal		0.000660966	0.000124675	0.00139868
CTRL003	32	50 - 59	normal donor		Dx Biosamples						Normal	Normal	Control	Control - Normal	Control	Control - Normal		0.00341554	0.000124675	0.00139868
CTRL003	33	50 - 59	normal donor		Dx Biosamples						Normal	Normal	Control	Control - Normal	Control	Control - Normal		0.000328795	0.000124675	0.00139868
CTRL003	34	50 - 59	normal donor		Dx Biosamples						Normal	Normal	Control	Control - Normal	Control	Control - Normal		0.00133908	0.000124675	0.00139868
CTRL003	35	50 - 59	normal donor		Dx Biosamples						Normal	Normal	Control	Control - Normal	Control	Control - Normal		0.000491402	0.000124675	0.00139868
CTRL003	36	50 - 59	normal donor		Dx Biosamples						Normal	Normal	Control	Control - Normal	Control	Control - Normal		0.000159311	0.000124675	0.00139868
CTRL003	37	50 - 59	normal donor		Dx Biosamples						Normal	Normal	Control	Control - Normal	Control	Control - Normal		0.00142353	0.000124675	0.00139868
CTRL003	38	50 - 59	normal donor		Dx Biosamples						Normal	Normal	Control	Control - Normal	Control	Control - Normal		0.00017534	0.000124675	0.00139868
CTRL003	39	50 - 59	normal donor		Dx Biosamples						Normal	Normal	Control	Control - Normal	Control	Control - Normal		0.000447967	0.000124675	0.00139868
CTRL003	4	50 - 59	normal donor		Dx Biosamples						Normal	Normal	Control	Control - Normal	Control	Control - Normal		0.000108068	0.000124675	0.00139868
CTRL003	40	50 - 59	normal donor		Dx Biosamples						Normal	Normal	Control	Control - Normal	Control	Control - Normal		0.000266107	0.000124675	0.00139868
CTRL003	41	50 - 59	normal donor		Dx Biosamples						Normal	Normal	Control	Control - Normal	Control	Control - Normal		0.000828776	0.000124675	0.00139868
CTRL003	42	50 - 59	normal donor		Dx Biosamples						Normal	Normal	Control	Control - Normal	Control	Control - Normal		0.000713779	0.000124675	0.00139868
CTRL003	43	50 - 59	normal donor		Dx Biosamples						Normal	Normal	Control	Control - Normal	Control	Control - Normal		0.00019128	0.000124675	0.00139868
CTRL003	44	50 - 59	normal donor		Dx Biosamples						Normal	Normal	Control	Control - Normal	Control	Control - Normal		0.000284219	0.000124675	0.00139868
CTRL003	45	50 - 59	normal donor		Dx Biosamples						Normal	Normal	Control	Control - Normal	Control	Control - Normal		0.000640071	0.000124675	0.00139868
CTRL003	46	50 - 59	normal donor		Dx Biosamples						Normal	Normal	Control	Control - Normal	Control	Control - Normal		0.000775812	0.000124675	0.00139868
CTRL003	47	50 - 59	normal donor		Dx Biosamples						Normal	Normal	Control	Control - Normal	Control	Control - Normal		0.000959911	0.000124675	0.00139868
CTRL003	48	50 - 59	normal donor		Dx Biosamples						Normal	Normal	Control	Control - Normal	Control	Control - Normal		0.000522454	0.000124675	0.00139868
CTRL003	49	50 - 59	normal donor		Dx Biosamples						Normal	Normal	Control	Control - Normal	Control	Control - Normal		0.000299329	0.000124675	0.00139868
CTRL003	5	50 - 59	normal donor		Dx Biosamples						Normal	Normal	Control	Control - Normal	Control	Control - Normal		0.00123408	0.000124675	0.00139868
CTRL003	50	50 - 59	normal donor		Dx Biosamples						Normal	Normal	Control	Control - Normal	Control	Control - Normal		0.000202608	0.000124675	0.00139868
CTRL003	51	50 - 59	normal donor		Dx Biosamples						Normal	Normal	Control	Control - Normal	Control	Control - Normal		0.000574333	0.000124675	0.00139868
CTRL003	52	50 - 59	normal donor		Dx Biosamples						Normal	Normal	Control	Control - Normal	Control	Control - Normal		0.000463445	0.000124675	0.00139868
CTRL003	53	50 - 59	normal donor		Dx Biosamples						Normal	Normal	Control	Control - Normal	Control	Control - Normal		0.000125037	0.000124675	0.00139868
CTRL003	54	50 - 59	normal donor		Dx Biosamples						Normal	Normal	Control	Control - Normal	Control	Control - Normal		0.000210532	0.000124675	0.00139868
CTRL003	55	50 - 59	normal donor		Dx Biosamples						Normal	Normal	Control	Control - Normal	Control	Control - Normal		8.34e-05	0.000124675	0.00139868
CTRL003	56	50 - 59	normal donor		Dx Biosamples						Normal	Normal	Control	Control - Normal	Control	Control - Normal		0.000803149	0.000124675	0.00139868
CTRL003	57	50 - 59	normal donor		Dx Biosamples						Normal	Normal	Control	Control - Normal	Control	Control - Normal		0.000317104	0.000124675	0.00139868
CTRL003	58	50 - 59	normal donor		Dx Biosamples						Normal	Normal	Control	Control - Normal	Control	Control - Normal		0.0025773	0.000124675	0.00139868
CTRL003	59	50 - 59	normal donor		Dx Biosamples						Normal	Normal	Control	Control - Normal	Control	Control - Normal		0.000562924	0.000124675	0.00139868
CTRL003	6	50 - 59	normal donor		Dx Biosamples						Normal	Normal	Control	Control - Normal	Control	Control - Normal		0.000334446	0.000124675	0.00139868
CTRL003	60	50 - 59	normal donor		Dx Biosamples						Normal	Normal	Control	Control - Normal	Control	Control - Normal		0.00109568	0.000124675	0.00139868
CTRL003	61	50 - 59	normal donor		Dx Biosamples						Normal	Normal	Control	Control - Normal	Control	Control - Normal		9.27e-05	0.000124675	0.00139868
CTRL003	62	50 - 59	normal donor		Dx Biosamples						Normal	Normal	Control	Control - Normal	Control	Control - Normal		0.000117787	0.000124675	0.00139868
CTRL003	63	50 - 59	normal donor		Dx Biosamples						Normal	Normal	Control	Control - Normal	Control	Control - Normal		0.000329579	0.000124675	0.00139868
CTRL003	64	50 - 59	normal donor		Dx Biosamples						Normal	Normal	Control	Control - Normal	Control	Control - Normal		0.000340435	0.000124675	0.00139868
CTRL003	65	50 - 59	normal donor		Dx Biosamples						Normal	Normal	Control	Control - Normal	Control	Control - Normal		0.000159872	0.000124675	0.00139868
CTRL003	66	50 - 59	normal donor		Dx Biosamples						Normal	Normal	Control	Control - Normal	Control	Control - Normal		0.000467971	0.000124675	0.00139868
CTRL003	67	50 - 59	normal donor		Dx Biosamples						Normal	Normal	Control	Control - Normal	Control	Control - Normal		0.000661625	0.000124675	0.00139868
CTRL003	68	50 - 59	normal donor		Dx Biosamples						Normal	Normal	Control	Control - Normal	Control	Control - Normal		0.000570277	0.000124675	0.00139868
CTRL003	69	50 - 59	normal donor		Dx Biosamples						Normal	Normal	Control	Control - Normal	Control	Control - Normal		0.00116347	0.000124675	0.00139868
CTRL003	7	50 - 59	normal donor		Dx Biosamples						Normal	Normal	Control	Control - Normal	Control	Control - Normal		0.00016922	0.000124675	0.00139868
CTRL003	70	50 - 59	normal donor		Dx Biosamples						Normal	Normal	Control	Control - Normal	Control	Control - Normal		0.000242398	0.000124675	0.00139868
CTRL003	71	50 - 59	normal donor		Dx Biosamples						Normal	Normal	Control	Control - Normal	Control	Control - Normal		0.000194924	0.000124675	0.00139868
CTRL003	72	50 - 59	normal donor		Dx Biosamples						Normal	Normal	Control	Control - Normal	Control	Control - Normal		0.000149354	0.000124675	0.00139868
CTRL003	73	50 - 59	normal donor		Dx Biosamples						Normal	Normal	Control	Control - Normal	Control	Control - Normal		0.000134296	0.000124675	0.00139868
CTRL003	74	50 - 59	normal donor		Dx Biosamples						Normal	Normal	Control	Control - Normal	Control	Control - Normal		0.000413488	0.000124675	0.00139868
CTRL003	75	50 - 59	normal donor		Dx Biosamples						Normal	Normal	Control	Control - Normal	Control	Control - Normal		0.000791442	0.000124675	0.00139868
CTRL003	76	50 - 59	normal donor		Dx Biosamples						Normal	Normal	Control	Control - Normal	Control	Control - Normal		0.000376127	0.000124675	0.00139868
CTRL003	77	50 - 59	normal donor		Dx Biosamples						Normal	Normal	Control	Control - Normal	Control	Control - Normal		0.000785739	0.000124675	0.00139868
CTRL003	78	50 - 59	normal donor		Dx Biosamples						Normal	Normal	Control	Control - Normal	Control	Control - Normal		0.00136012	0.000124675	0.00139868
CTRL003	79	50 - 59	normal donor		Dx Biosamples						Normal	Normal	Control	Control - Normal	Control	Control - Normal		0.000287063	0.000124675	0.00139868
CTRL003	8	50 - 59	normal donor		Dx Biosamples						Normal	Normal	Control	Control - Normal	Control	Control - Normal		0.000410627	0.000124675	0.00139868
CTRL003	80	50 - 59	normal donor		Dx Biosamples						Normal	Normal	Control	Control - Normal	Control	Control - Normal		0.000489719	0.000124675	0.00139868
CTRL003	81	50 - 59	normal donor		Dx Biosamples						Normal	Normal	Control	Control - Normal	Control	Control - Normal		0.000409367	0.000124675	0.00139868
CTRL003	82	50 - 59	normal donor		Dx Biosamples						Normal	Normal	Control	Control - Normal	Control	Control - Normal		0.000295061	0.000124675	0.00139868
CTRL003	83	50 - 59	normal donor		Dx Biosamples						Normal	Normal	Control	Control - Normal	Control	Control - Normal		0.000275159	0.000124675	0.00139868
CTRL003	84	50 - 59	normal donor		Dx Biosamples						Normal	Normal	Control	Control - Normal	Control	Control - Normal		0.000380714	0.000124675	0.00139868
CTRL003	85	50 - 59	normal donor		Dx Biosamples						Normal	Normal	Control	Control - Normal	Control	Control - Normal		0.000240604	0.000124675	0.00139868
CTRL003	86	50 - 59	normal donor		Dx Biosamples						Normal	Normal	Control	Control - Normal	Control	Control - Normal		0.00146703	0.000124675	0.00139868
CTRL003	87	50 - 59	normal donor		Dx Biosamples						Normal	Normal	Control	Control - Normal	Control	Control - Normal		0.000219508	0.000124675	0.00139868
CTRL003	88	50 - 59	normal donor		Dx Biosamples						Normal	Normal	Control	Control - Normal	Control	Control - Normal		0.000216145	0.000124675	0.00139868
CTRL003	89	50 - 59	normal donor		Dx Biosamples						Normal	Normal	Control	Control - Normal	Control	Control - Normal		0.00107756	0.000124675	0.00139868
CTRL003	9	50 - 59	normal donor		Dx Biosamples						Normal	Normal	Control	Control - Normal	Control	Control - Normal		0.000379432	0.000124675	0.00139868
CTRL003	90	50 - 59	normal donor		Dx Biosamples						Normal	Normal	Control	Control - Normal	Control	Control - Normal		0.000899167	0.000124675	0.00139868
CTRL003	91	50 - 59	normal donor		Dx Biosamples						Normal	Normal	Control	Control - Normal	Control	Control - Normal		0.000178007	0.000124675	0.00139868
CTRL003	92	50 - 59	normal donor		Dx Biosamples						Normal	Normal	Control	Control - Normal	Control	Control - Normal		0.000160633	0.000124675	0.00139868
CTRL003	93	50 - 59	normal donor		Dx Biosamples						Normal	Normal	Control	Control - Normal	Control	Control - Normal		0.000167487	0.000124675	0.00139868
CTRL003	94	50 - 59	normal donor		Dx Biosamples						Normal	Normal	Control	Control - Normal	Control	Control - Normal		0.000463834	0.000124675	0.00139868
CTRL003	95	50 - 59	normal donor		Dx Biosamples						Normal	Normal	Control	Control - Normal	Control	Control - Normal		0.000496498	0.000124675	0.00139868
CTRL003	96	50 - 59	normal donor		Dx Biosamples						Normal	Normal	Control	Control - Normal	Control	Control - Normal		0.000772583	0.000124675	0.00139868
CTRL003	97	50 - 59	normal donor		Dx Biosamples						Normal	Normal	Control	Control - Normal	Control	Control - Normal		0.000493908	0.000124675	0.00139868
CTRL003	98	50 - 59	normal donor		Dx Biosamples						Normal	Normal	Control	Control - Normal	Control	Control - Normal		0.00139737	0.000124675	0.00139868
CTRL003	99	50 - 59	normal donor		Dx Biosamples						Normal	Normal	Control	Control - Normal	Control	Control - Normal		0.00137427	0.000124675	0.00139868
CTRL004	1	60 - 69	normal donor		Dx Biosamples						Normal	Normal	Control	Control - Normal	Control	Control - Normal		0.00558876	0.000497471	0.00503936
CTRL004	10	60 - 69	normal donor		Dx Biosamples						Normal	Normal	Control	Control - Normal	Control	Control - Normal		0.00176215	0.000497471	0.00503936
CTRL004	100	60 - 69	normal donor		Dx Biosamples						Normal	Normal	Control	Control - Normal	Control	Control - Normal		0.0011661	0.000497471	0.00503936
CTRL004	11	60 - 69	normal donor		Dx Biosamples						Normal	Normal	Control	Control - Normal	Control	Control - Normal		0.00363982	0.000497471	0.00503936
CTRL004	12	60 - 69	normal donor		Dx Biosamples						Normal	Normal	Control	Control - Normal	Control	Control - Normal		0.00124418	0.000497471	0.00503936
CTRL004	13	60 - 69	normal donor		Dx Biosamples						Normal	Normal	Control	Control - Normal	Control	Control - Normal		0.00049757	0.000497471	0.00503936
CTRL004	14	60 - 69	normal donor		Dx Biosamples						Normal	Normal	Control	Control - Normal	Control	Control - Normal		0.000932945	0.000497471	0.00503936
CTRL004	15	60 - 69	normal donor		Dx Biosamples						Normal	Normal	Control	Control - Normal	Control	Control - Normal		0.0036939	0.000497471	0.00503936
CTRL004	16	60 - 69	normal donor		Dx Biosamples						Normal	Normal	Control	Control - Normal	Control	Control - Normal		0.00229821	0.000497471	0.00503936
CTRL004	17	60 - 69	normal donor		Dx Biosamples						Normal	Normal	Control	Control - Normal	Control	Control - Normal		0.00143983	0.000497471	0.00503936
CTRL004	18	60 - 69	normal donor		Dx Biosamples						Normal	Normal	Control	Control - Normal	Control	Control - Normal		0.000712933	0.000497471	0.00503936
CTRL004	19	60 - 69	normal donor		Dx Biosamples						Normal	Normal	Control	Control - Normal	Control	Control - Normal		0.00108307	0.000497471	0.00503936
CTRL004	2	60 - 69	normal donor		Dx Biosamples						Normal	Normal	Control	Control - Normal	Control	Control - Normal		0.0018555	0.000497471	0.00503936
CTRL004	20	60 - 69	normal donor		Dx Biosamples						Normal	Normal	Control	Control - Normal	Control	Control - Normal		0.000495599	0.000497471	0.00503936
CTRL004	21	60 - 69	normal donor		Dx Biosamples						Normal	Normal	Control	Control - Normal	Control	Control - Normal		0.000482898	0.000497471	0.00503936
CTRL004	22	60 - 69	normal donor		Dx Biosamples						Normal	Normal	Control	Control - Normal	Control	Control - Normal		0.00155699	0.000497471	0.00503936
CTRL004	23	60 - 69	normal donor		Dx Biosamples						Normal	Normal	Control	Control - Normal	Control	Control - Normal		0.00138734	0.000497471	0.00503936
CTRL004	24	60 - 69	normal donor		Dx Biosamples						Normal	Normal	Control	Control - Normal	Control	Control - Normal		0.0023166	0.000497471	0.00503936
CTRL004	25	60 - 69	normal donor		Dx Biosamples						Normal	Normal	Control	Control - Normal	Control	Control - Normal		0.0013018	0.000497471	0.00503936
CTRL004	26	60 - 69	normal donor		Dx Biosamples						Normal	Normal	Control	Control - Normal	Control	Control - Normal		0.000244164	0.000497471	0.00503936
CTRL004	27	60 - 69	normal donor		Dx Biosamples						Normal	Normal	Control	Control - Normal	Control	Control - Normal		0.000499174	0.000497471	0.00503936
CTRL004	28	60 - 69	normal donor		Dx Biosamples						Normal	Normal	Control	Control - Normal	Control	Control - Normal		0.00173872	0.000497471	0.00503936
CTRL004	29	60 - 69	normal donor		Dx Biosamples						Normal	Normal	Control	Control - Normal	Control	Control - Normal		0.00151257	0.000497471	0.00503936
CTRL004	3	60 - 69	normal donor		Dx Biosamples						Normal	Normal	Control	Control - Normal	Control	Control - Normal		0.00144376	0.000497471	0.00503936
CTRL004	30	60 - 69	normal donor		Dx Biosamples						Normal	Normal	Control	Control - Normal	Control	Control - Normal		0.00156718	0.000497471	0.00503936
CTRL004	31	60 - 69	normal donor		Dx Biosamples						Normal	Normal	Control	Control - Normal	Control	Control - Normal		0.00169285	0.000497471	0.00503936
CTRL004	32	60 - 69	normal donor		Dx Biosamples						Normal	Normal	Control	Control - Normal	Control	Control - Normal		0.000892858	0.000497471	0.00503936
CTRL004	33	60 - 69	normal donor		Dx Biosamples						Normal	Normal	Control	Control - Normal	Control	Control - Normal		0.00135767	0.000497471	0.00503936
CTRL004	34	60 - 69	normal donor		Dx Biosamples						Normal	Normal	Control	Control - Normal	Control	Control - Normal		0.00116025	0.000497471	0.00503936
CTRL004	35	60 - 69	normal donor		Dx Biosamples						Normal	Normal	Control	Control - Normal	Control	Control - Normal		0.00183802	0.000497471	0.00503936
CTRL004	36	60 - 69	normal donor		Dx Biosamples						Normal	Normal	Control	Control - Normal	Control	Control - Normal		0.000850539	0.000497471	0.00503936
CTRL004	37	60 - 69	normal donor		Dx Biosamples						Normal	Normal	Control	Control - Normal	Control	Control - Normal		0.00158775	0.000497471	0.00503936
CTRL004	38	60 - 69	normal donor		Dx Biosamples						Normal	Normal	Control	Control - Normal	Control	Control - Normal		0.0027905	0.000497471	0.00503936
CTRL004	39	60 - 69	normal donor		Dx Biosamples						Normal	Normal	Control	Control - Normal	Control	Control - Normal		0.00220339	0.000497471	0.00503936
CTRL004	4	60 - 69	normal donor		Dx Biosamples						Normal	Normal	Control	Control - Normal	Control	Control - Normal		0.0035109	0.000497471	0.00503936
CTRL004	40	60 - 69	normal donor		Dx Biosamples						Normal	Normal	Control	Control - Normal	Control	Control - Normal		0.00191771	0.000497471	0.00503936
CTRL004	41	60 - 69	normal donor		Dx Biosamples						Normal	Normal	Control	Control - Normal	Control	Control - Normal		0.00305493	0.000497471	0.00503936
CTRL004	42	60 - 69	normal donor		Dx Biosamples						Normal	Normal	Control	Control - Normal	Control	Control - Normal		0.00395794	0.000497471	0.00503936
CTRL004	43	60 - 69	normal donor		Dx Biosamples						Normal	Normal	Control	Control - Normal	Control	Control - Normal		0.00269881	0.000497471	0.00503936
CTRL004	44	60 - 69	normal donor		Dx Biosamples						Normal	Normal	Control	Control - Normal	Control	Control - Normal		0.00624662	0.000497471	0.00503936
CTRL004	45	60 - 69	normal donor		Dx Biosamples						Normal	Normal	Control	Control - Normal	Control	Control - Normal		0.00349472	0.000497471	0.00503936
CTRL004	46	60 - 69	normal donor		Dx Biosamples						Normal	Normal	Control	Control - Normal	Control	Control - Normal		0.00605481	0.000497471	0.00503936
CTRL004	47	60 - 69	normal donor		Dx Biosamples						Normal	Normal	Control	Control - Normal	Control	Control - Normal		0.00112856	0.000497471	0.00503936
CTRL004	48	60 - 69	normal donor		Dx Biosamples						Normal	Normal	Control	Control - Normal	Control	Control - Normal		0.00113544	0.000497471	0.00503936
CTRL004	49	60 - 69	normal donor		Dx Biosamples						Normal	Normal	Control	Control - Normal	Control	Control - Normal		0.00303251	0.000497471	0.00503936
CTRL004	5	60 - 69	normal donor		Dx Biosamples						Normal	Normal	Control	Control - Normal	Control	Control - Normal		0.00216845	0.000497471	0.00503936
CTRL004	50	60 - 69	normal donor		Dx Biosamples						Normal	Normal	Control	Control - Normal	Control	Control - Normal		0.00501045	0.000497471	0.00503936
CTRL004	51	60 - 69	normal donor		Dx Biosamples						Normal	Normal	Control	Control - Normal	Control	Control - Normal		0.00213988	0.000497471	0.00503936
CTRL004	52	60 - 69	normal donor		Dx Biosamples						Normal	Normal	Control	Control - Normal	Control	Control - Normal		0.00191503	0.000497471	0.00503936
CTRL004	53	60 - 69	normal donor		Dx Biosamples						Normal	Normal	Control	Control - Normal	Control	Control - Normal		0.00326666	0.000497471	0.00503936
CTRL004	54	60 - 69	normal donor		Dx Biosamples						Normal	Normal	Control	Control - Normal	Control	Control - Normal		0.00135846	0.000497471	0.00503936
CTRL004	55	60 - 69	normal donor		Dx Biosamples						Normal	Normal	Control	Control - Normal	Control	Control - Normal		0.00140183	0.000497471	0.00503936
CTRL004	56	60 - 69	normal donor		Dx Biosamples						Normal	Normal	Control	Control - Normal	Control	Control - Normal		0.000837518	0.000497471	0.00503936
CTRL004	57	60 - 69	normal donor		Dx Biosamples						Normal	Normal	Control	Control - Normal	Control	Control - Normal		0.00234163	0.000497471	0.00503936
CTRL004	58	60 - 69	normal donor		Dx Biosamples						Normal	Normal	Control	Control - Normal	Control	Control - Normal		0.00131411	0.000497471	0.00503936
CTRL004	59	60 - 69	normal donor		Dx Biosamples						Normal	Normal	Control	Control - Normal	Control	Control - Normal		0.00166406	0.000497471	0.00503936
CTRL004	6	60 - 69	normal donor		Dx Biosamples						Normal	Normal	Control	Control - Normal	Control	Control - Normal		0.00240064	0.000497471	0.00503936
CTRL004	60	60 - 69	normal donor		Dx Biosamples						Normal	Normal	Control	Control - Normal	Control	Control - Normal		0.0010928	0.000497471	0.00503936
CTRL004	61	60 - 69	normal donor		Dx Biosamples						Normal	Normal	Control	Control - Normal	Control	Control - Normal		0.00330964	0.000497471	0.00503936
CTRL004	62	60 - 69	normal donor		Dx Biosamples						Normal	Normal	Control	Control - Normal	Control	Control - Normal		0.00110078	0.000497471	0.00503936
CTRL004	63	60 - 69	normal donor		Dx Biosamples						Normal	Normal	Control	Control - Normal	Control	Control - Normal		0.000925513	0.000497471	0.00503936
CTRL004	64	60 - 69	normal donor		Dx Biosamples						Normal	Normal	Control	Control - Normal	Control	Control - Normal		0.000919342	0.000497471	0.00503936
CTRL004	65	60 - 69	normal donor		Dx Biosamples						Normal	Normal	Control	Control - Normal	Control	Control - Normal		0.001392	0.000497471	0.00503936
CTRL004	66	60 - 69	normal donor		Dx Biosamples						Normal	Normal	Control	Control - Normal	Control	Control - Normal		0.00317922	0.000497471	0.00503936
CTRL004	67	60 - 69	normal donor		Dx Biosamples						Normal	Normal	Control	Control - Normal	Control	Control - Normal		0.0018661	0.000497471	0.00503936
CTRL004	68	60 - 69	normal donor		Dx Biosamples						Normal	Normal	Control	Control - Normal	Control	Control - Normal		0.0042579	0.000497471	0.00503936
CTRL004	69	60 - 69	normal donor		Dx Biosamples						Normal	Normal	Control	Control - Normal	Control	Control - Normal		0.00319013	0.000497471	0.00503936
CTRL004	7	60 - 69	normal donor		Dx Biosamples						Normal	Normal	Control	Control - Normal	Control	Control - Normal		0.00180756	0.000497471	0.00503936
CTRL004	70	60 - 69	normal donor		Dx Biosamples						Normal	Normal	Control	Control - Normal	Control	Control - Normal		0.00387931	0.000497471	0.00503936
CTRL004	71	60 - 69	normal donor		Dx Biosamples						Normal	Normal	Control	Control - Normal	Control	Control - Normal		0.00305804	0.000497471	0.00503936
CTRL004	72	60 - 69	normal donor		Dx Biosamples						Normal	Normal	Control	Control - Normal	Control	Control - Normal		0.00226985	0.000497471	0.00503936
CTRL004	73	60 - 69	normal donor		Dx Biosamples						Normal	Normal	Control	Control - Normal	Control	Control - Normal		0.00174924	0.000497471	0.00503936
CTRL004	74	60 - 69	normal donor		Dx Biosamples						Normal	Normal	Control	Control - Normal	Control	Control - Normal		0.00391479	0.000497471	0.00503936
CTRL004	75	60 - 69	normal donor		Dx Biosamples						Normal	Normal	Control	Control - Normal	Control	Control - Normal		0.002577	0.000497471	0.00503936
CTRL004	76	60 - 69	normal donor		Dx Biosamples						Normal	Normal	Control	Control - Normal	Control	Control - Normal		0.00217201	0.000497471	0.00503936
CTRL004	77	60 - 69	normal donor		Dx Biosamples						Normal	Normal	Control	Control - Normal	Control	Control - Normal		0.00311614	0.000497471	0.00503936
CTRL004	78	60 - 69	normal donor		Dx Biosamples						Normal	Normal	Control	Control - Normal	Control	Control - Normal		0.0104767	0.000497471	0.00503936
CTRL004	79	60 - 69	normal donor		Dx Biosamples						Normal	Normal	Control	Control - Normal	Control	Control - Normal		0.00420076	0.000497471	0.00503936
CTRL004	8	60 - 69	normal donor		Dx Biosamples						Normal	Normal	Control	Control - Normal	Control	Control - Normal		0.000761476	0.000497471	0.00503936
CTRL004	80	60 - 69	normal donor		Dx Biosamples						Normal	Normal	Control	Control - Normal	Control	Control - Normal		0.000731757	0.000497471	0.00503936
CTRL004	81	60 - 69	normal donor		Dx Biosamples						Normal	Normal	Control	Control - Normal	Control	Control - Normal		0.000273563	0.000497471	0.00503936
CTRL004	82	60 - 69	normal donor		Dx Biosamples						Normal	Normal	Control	Control - Normal	Control	Control - Normal		0.000613819	0.000497471	0.00503936
CTRL004	83	60 - 69	normal donor		Dx Biosamples						Normal	Normal	Control	Control - Normal	Control	Control - Normal		0.0030215	0.000497471	0.00503936
CTRL004	84	60 - 69	normal donor		Dx Biosamples						Normal	Normal	Control	Control - Normal	Control	Control - Normal		0.000939478	0.000497471	0.00503936
CTRL004	85	60 - 69	normal donor		Dx Biosamples						Normal	Normal	Control	Control - Normal	Control	Control - Normal		0.00107793	0.000497471	0.00503936
CTRL004	86	60 - 69	normal donor		Dx Biosamples						Normal	Normal	Control	Control - Normal	Control	Control - Normal		0.00708113	0.000497471	0.00503936
CTRL004	87	60 - 69	normal donor		Dx Biosamples						Normal	Normal	Control	Control - Normal	Control	Control - Normal		0.000783916	0.000497471	0.00503936
CTRL004	88	60 - 69	normal donor		Dx Biosamples						Normal	Normal	Control	Control - Normal	Control	Control - Normal		0.00144996	0.000497471	0.00503936
CTRL004	89	60 - 69	normal donor		Dx Biosamples						Normal	Normal	Control	Control - Normal	Control	Control - Normal		0.00136789	0.000497471	0.00503936
CTRL004	9	60 - 69	normal donor		Dx Biosamples						Normal	Normal	Control	Control - Normal	Control	Control - Normal		0.0021134	0.000497471	0.00503936
CTRL004	90	60 - 69	normal donor		Dx Biosamples						Normal	Normal	Control	Control - Normal	Control	Control - Normal		0.00080582	0.000497471	0.00503936
CTRL004	91	60 - 69	normal donor		Dx Biosamples						Normal	Normal	Control	Control - Normal	Control	Control - Normal		0.00201746	0.000497471	0.00503936
CTRL004	92	60 - 69	normal donor		Dx Biosamples						Normal	Normal	Control	Control - Normal	Control	Control - Normal		0.0021888	0.000497471	0.00503936
CTRL004	93	60 - 69	normal donor		Dx Biosamples						Normal	Normal	Control	Control - Normal	Control	Control - Normal		0.000657671	0.000497471	0.00503936
CTRL004	94	60 - 69	normal donor		Dx Biosamples						Normal	Normal	Control	Control - Normal	Control	Control - Normal		0.000906137	0.000497471	0.00503936
CTRL004	95	60 - 69	normal donor		Dx Biosamples						Normal	Normal	Control	Control - Normal	Control	Control - Normal		0.000908086	0.000497471	0.00503936
CTRL004	96	60 - 69	normal donor		Dx Biosamples						Normal	Normal	Control	Control - Normal	Control	Control - Normal		0.00136454	0.000497471	0.00503936
CTRL004	97	60 - 69	normal donor		Dx Biosamples						Normal	Normal	Control	Control - Normal	Control	Control - Normal		0.00315209	0.000497471	0.00503936
CTRL004	98	60 - 69	normal donor		Dx Biosamples						Normal	Normal	Control	Control - Normal	Control	Control - Normal		0.000471402	0.000497471	0.00503936
CTRL004	99	60 - 69	normal donor		Dx Biosamples						Normal	Normal	Control	Control - Normal	Control	Control - Normal		0.00378205	0.000497471	0.00503936
CTRL005	1	50 - 59	normal donor		Dx Biosamples						Normal	Normal	Control	Control - Normal	Control	Control - Normal		0.00117864	0.000173366	0.00371347
CTRL005	10	50 - 59	normal donor		Dx Biosamples						Normal	Normal	Control	Control - Normal	Control	Control - Normal		0.000214357	0.000173366	0.00371347
CTRL005	100	50 - 59	normal donor		Dx Biosamples						Normal	Normal	Control	Control - Normal	Control	Control - Normal		0.00348334	0.000173366	0.00371347
CTRL005	11	50 - 59	normal donor		Dx Biosamples						Normal	Normal	Control	Control - Normal	Control	Control - Normal		0.0029787	0.000173366	0.00371347
CTRL005	12	50 - 59	normal donor		Dx Biosamples						Normal	Normal	Control	Control - Normal	Control	Control - Normal		0.000468114	0.000173366	0.00371347
CTRL005	13	50 - 59	normal donor		Dx Biosamples						Normal	Normal	Control	Control - Normal	Control	Control - Normal		0.00234509	0.000173366	0.00371347
CTRL005	14	50 - 59	normal donor		Dx Biosamples						Normal	Normal	Control	Control - Normal	Control	Control - Normal		0.0029647	0.000173366	0.00371347
CTRL005	15	50 - 59	normal donor		Dx Biosamples						Normal	Normal	Control	Control - Normal	Control	Control - Normal		0.000236988	0.000173366	0.00371347
CTRL005	16	50 - 59	normal donor		Dx Biosamples						Normal	Normal	Control	Control - Normal	Control	Control - Normal		0.00064609	0.000173366	0.00371347
CTRL005	17	50 - 59	normal donor		Dx Biosamples						Normal	Normal	Control	Control - Normal	Control	Control - Normal		0.00142154	0.000173366	0.00371347
CTRL005	18	50 - 59	normal donor		Dx Biosamples						Normal	Normal	Control	Control - Normal	Control	Control - Normal		0.00083278	0.000173366	0.00371347
CTRL005	19	50 - 59	normal donor		Dx Biosamples						Normal	Normal	Control	Control - Normal	Control	Control - Normal		0.000201107	0.000173366	0.00371347
CTRL005	2	50 - 59	normal donor		Dx Biosamples						Normal	Normal	Control	Control - Normal	Control	Control - Normal		0.000521542	0.000173366	0.00371347
CTRL005	20	50 - 59	normal donor		Dx Biosamples						Normal	Normal	Control	Control - Normal	Control	Control - Normal		0.001175	0.000173366	0.00371347
CTRL005	21	50 - 59	normal donor		Dx Biosamples						Normal	Normal	Control	Control - Normal	Control	Control - Normal		0.000476058	0.000173366	0.00371347
CTRL005	22	50 - 59	normal donor		Dx Biosamples						Normal	Normal	Control	Control - Normal	Control	Control - Normal		0.000681103	0.000173366	0.00371347
CTRL005	23	50 - 59	normal donor		Dx Biosamples						Normal	Normal	Control	Control - Normal	Control	Control - Normal		0.000891052	0.000173366	0.00371347
CTRL005	24	50 - 59	normal donor		Dx Biosamples						Normal	Normal	Control	Control - Normal	Control	Control - Normal		0.000344151	0.000173366	0.00371347
CTRL005	25	50 - 59	normal donor		Dx Biosamples						Normal	Normal	Control	Control - Normal	Control	Control - Normal		0.0003599	0.000173366	0.00371347
CTRL005	26	50 - 59	normal donor		Dx Biosamples						Normal	Normal	Control	Control - Normal	Control	Control - Normal		0.00174542	0.000173366	0.00371347
CTRL005	27	50 - 59	normal donor		Dx Biosamples						Normal	Normal	Control	Control - Normal	Control	Control - Normal		0.00115919	0.000173366	0.00371347
CTRL005	28	50 - 59	normal donor		Dx Biosamples						Normal	Normal	Control	Control - Normal	Control	Control - Normal		0.00656333	0.000173366	0.00371347
CTRL005	29	50 - 59	normal donor		Dx Biosamples						Normal	Normal	Control	Control - Normal	Control	Control - Normal		0.000446231	0.000173366	0.00371347
CTRL005	3	50 - 59	normal donor		Dx Biosamples						Normal	Normal	Control	Control - Normal	Control	Control - Normal		0.00239226	0.000173366	0.00371347
CTRL005	30	50 - 59	normal donor		Dx Biosamples						Normal	Normal	Control	Control - Normal	Control	Control - Normal		0.000563682	0.000173366	0.00371347
CTRL005	31	50 - 59	normal donor		Dx Biosamples						Normal	Normal	Control	Control - Normal	Control	Control - Normal		0.000746221	0.000173366	0.00371347
CTRL005	32	50 - 59	normal donor		Dx Biosamples						Normal	Normal	Control	Control - Normal	Control	Control - Normal		0.000335819	0.000173366	0.00371347
CTRL005	33	50 - 59	normal donor		Dx Biosamples						Normal	Normal	Control	Control - Normal	Control	Control - Normal		0.000252677	0.000173366	0.00371347
CTRL005	34	50 - 59	normal donor		Dx Biosamples						Normal	Normal	Control	Control - Normal	Control	Control - Normal		0.00370048	0.000173366	0.00371347
CTRL005	35	50 - 59	normal donor		Dx Biosamples						Normal	Normal	Control	Control - Normal	Control	Control - Normal		0.0015023	0.000173366	0.00371347
CTRL005	36	50 - 59	normal donor		Dx Biosamples						Normal	Normal	Control	Control - Normal	Control	Control - Normal		0.00285798	0.000173366	0.00371347
CTRL005	37	50 - 59	normal donor		Dx Biosamples						Normal	Normal	Control	Control - Normal	Control	Control - Normal		0.00149009	0.000173366	0.00371347
CTRL005	38	50 - 59	normal donor		Dx Biosamples						Normal	Normal	Control	Control - Normal	Control	Control - Normal		0.000956911	0.000173366	0.00371347
CTRL005	39	50 - 59	normal donor		Dx Biosamples						Normal	Normal	Control	Control - Normal	Control	Control - Normal		0.000633303	0.000173366	0.00371347
CTRL005	4	50 - 59	normal donor		Dx Biosamples						Normal	Normal	Control	Control - Normal	Control	Control - Normal		0.00095718	0.000173366	0.00371347
CTRL005	40	50 - 59	normal donor		Dx Biosamples						Normal	Normal	Control	Control - Normal	Control	Control - Normal		0.00144092	0.000173366	0.00371347
CTRL005	41	50 - 59	normal donor		Dx Biosamples						Normal	Normal	Control	Control - Normal	Control	Control - Normal		0.0018791	0.000173366	0.00371347
CTRL005	42	50 - 59	normal donor		Dx Biosamples						Normal	Normal	Control	Control - Normal	Control	Control - Normal		0.00109111	0.000173366	0.00371347
CTRL005	43	50 - 59	normal donor		Dx Biosamples						Normal	Normal	Control	Control - Normal	Control	Control - Normal		0.000825224	0.000173366	0.00371347
CTRL005	44	50 - 59	normal donor		Dx Biosamples						Normal	Normal	Control	Control - Normal	Control	Control - Normal		3.23e-05	0.000173366	0.00371347
CTRL005	45	50 - 59	normal donor		Dx Biosamples						Normal	Normal	Control	Control - Normal	Control	Control - Normal		0.0016721	0.000173366	0.00371347
CTRL005	46	50 - 59	normal donor		Dx Biosamples						Normal	Normal	Control	Control - Normal	Control	Control - Normal		0.00111605	0.000173366	0.00371347
CTRL005	47	50 - 59	normal donor		Dx Biosamples						Normal	Normal	Control	Control - Normal	Control	Control - Normal		0.000343418	0.000173366	0.00371347
CTRL005	48	50 - 59	normal donor		Dx Biosamples						Normal	Normal	Control	Control - Normal	Control	Control - Normal		0.00577535	0.000173366	0.00371347
CTRL005	49	50 - 59	normal donor		Dx Biosamples						Normal	Normal	Control	Control - Normal	Control	Control - Normal		0.00011426	0.000173366	0.00371347
CTRL005	5	50 - 59	normal donor		Dx Biosamples						Normal	Normal	Control	Control - Normal	Control	Control - Normal		0.000421693	0.000173366	0.00371347
CTRL005	50	50 - 59	normal donor		Dx Biosamples						Normal	Normal	Control	Control - Normal	Control	Control - Normal		0.00105951	0.000173366	0.00371347
CTRL005	51	50 - 59	normal donor		Dx Biosamples						Normal	Normal	Control	Control - Normal	Control	Control - Normal		0.00146941	0.000173366	0.00371347
CTRL005	52	50 - 59	normal donor		Dx Biosamples						Normal	Normal	Control	Control - Normal	Control	Control - Normal		0.000809298	0.000173366	0.00371347
CTRL005	53	50 - 59	normal donor		Dx Biosamples						Normal	Normal	Control	Control - Normal	Control	Control - Normal		0.000602113	0.000173366	0.00371347
CTRL005	54	50 - 59	normal donor		Dx Biosamples						Normal	Normal	Control	Control - Normal	Control	Control - Normal		0.000457447	0.000173366	0.00371347
CTRL005	55	50 - 59	normal donor		Dx Biosamples						Normal	Normal	Control	Control - Normal	Control	Control - Normal		0.000208247	0.000173366	0.00371347
CTRL005	56	50 - 59	normal donor		Dx Biosamples						Normal	Normal	Control	Control - Normal	Control	Control - Normal		0.00125401	0.000173366	0.00371347
CTRL005	57	50 - 59	normal donor		Dx Biosamples						Normal	Normal	Control	Control - Normal	Control	Control - Normal		0.00125869	0.000173366	0.00371347
CTRL005	58	50 - 59	normal donor		Dx Biosamples						Normal	Normal	Control	Control - Normal	Control	Control - Normal		0.000247612	0.000173366	0.00371347
CTRL005	59	50 - 59	normal donor		Dx Biosamples						Normal	Normal	Control	Control - Normal	Control	Control - Normal		0.000499629	0.000173366	0.00371347
CTRL005	6	50 - 59	normal donor		Dx Biosamples						Normal	Normal	Control	Control - Normal	Control	Control - Normal		0.00173256	0.000173366	0.00371347
CTRL005	60	50 - 59	normal donor		Dx Biosamples						Normal	Normal	Control	Control - Normal	Control	Control - Normal		0.000838206	0.000173366	0.00371347
CTRL005	61	50 - 59	normal donor		Dx Biosamples						Normal	Normal	Control	Control - Normal	Control	Control - Normal		0.000333431	0.000173366	0.00371347
CTRL005	62	50 - 59	normal donor		Dx Biosamples						Normal	Normal	Control	Control - Normal	Control	Control - Normal		0.00280781	0.000173366	0.00371347
CTRL005	63	50 - 59	normal donor		Dx Biosamples						Normal	Normal	Control	Control - Normal	Control	Control - Normal		0.000915215	0.000173366	0.00371347
CTRL005	64	50 - 59	normal donor		Dx Biosamples						Normal	Normal	Control	Control - Normal	Control	Control - Normal		0.000154199	0.000173366	0.00371347
CTRL005	65	50 - 59	normal donor		Dx Biosamples						Normal	Normal	Control	Control - Normal	Control	Control - Normal		0.000633246	0.000173366	0.00371347
CTRL005	66	50 - 59	normal donor		Dx Biosamples						Normal	Normal	Control	Control - Normal	Control	Control - Normal		5.41e-05	0.000173366	0.00371347
CTRL005	67	50 - 59	normal donor		Dx Biosamples						Normal	Normal	Control	Control - Normal	Control	Control - Normal		0.000640855	0.000173366	0.00371347
CTRL005	68	50 - 59	normal donor		Dx Biosamples						Normal	Normal	Control	Control - Normal	Control	Control - Normal		0.000203668	0.000173366	0.00371347
CTRL005	69	50 - 59	normal donor		Dx Biosamples						Normal	Normal	Control	Control - Normal	Control	Control - Normal		0.00106876	0.000173366	0.00371347
CTRL005	7	50 - 59	normal donor		Dx Biosamples						Normal	Normal	Control	Control - Normal	Control	Control - Normal		0.000379853	0.000173366	0.00371347
CTRL005	70	50 - 59	normal donor		Dx Biosamples						Normal	Normal	Control	Control - Normal	Control	Control - Normal		0.00015068	0.000173366	0.00371347
CTRL005	71	50 - 59	normal donor		Dx Biosamples						Normal	Normal	Control	Control - Normal	Control	Control - Normal		0.000715579	0.000173366	0.00371347
CTRL005	72	50 - 59	normal donor		Dx Biosamples						Normal	Normal	Control	Control - Normal	Control	Control - Normal		0.000174375	0.000173366	0.00371347
CTRL005	73	50 - 59	normal donor		Dx Biosamples						Normal	Normal	Control	Control - Normal	Control	Control - Normal		0.000694348	0.000173366	0.00371347
CTRL005	74	50 - 59	normal donor		Dx Biosamples						Normal	Normal	Control	Control - Normal	Control	Control - Normal		0.000844316	0.000173366	0.00371347
CTRL005	75	50 - 59	normal donor		Dx Biosamples						Normal	Normal	Control	Control - Normal	Control	Control - Normal		0.00139145	0.000173366	0.00371347
CTRL005	76	50 - 59	normal donor		Dx Biosamples						Normal	Normal	Control	Control - Normal	Control	Control - Normal		0.000826276	0.000173366	0.00371347
CTRL005	77	50 - 59	normal donor		Dx Biosamples						Normal	Normal	Control	Control - Normal	Control	Control - Normal		0.00220937	0.000173366	0.00371347
CTRL005	78	50 - 59	normal donor		Dx Biosamples						Normal	Normal	Control	Control - Normal	Control	Control - Normal		0.00069302	0.000173366	0.00371347
CTRL005	79	50 - 59	normal donor		Dx Biosamples						Normal	Normal	Control	Control - Normal	Control	Control - Normal		0.000786907	0.000173366	0.00371347
CTRL005	8	50 - 59	normal donor		Dx Biosamples						Normal	Normal	Control	Control - Normal	Control	Control - Normal		0.000525782	0.000173366	0.00371347
CTRL005	80	50 - 59	normal donor		Dx Biosamples						Normal	Normal	Control	Control - Normal	Control	Control - Normal		0.0010261	0.000173366	0.00371347
CTRL005	81	50 - 59	normal donor		Dx Biosamples						Normal	Normal	Control	Control - Normal	Control	Control - Normal		0.00235085	0.000173366	0.00371347
CTRL005	82	50 - 59	normal donor		Dx Biosamples						Normal	Normal	Control	Control - Normal	Control	Control - Normal		0.00396019	0.000173366	0.00371347
CTRL005	83	50 - 59	normal donor		Dx Biosamples						Normal	Normal	Control	Control - Normal	Control	Control - Normal		0.000636286	0.000173366	0.00371347
CTRL005	84	50 - 59	normal donor		Dx Biosamples						Normal	Normal	Control	Control - Normal	Control	Control - Normal		0.00024972	0.000173366	0.00371347
CTRL005	85	50 - 59	normal donor		Dx Biosamples						Normal	Normal	Control	Control - Normal	Control	Control - Normal		0.0124541	0.000173366	0.00371347
CTRL005	86	50 - 59	normal donor		Dx Biosamples						Normal	Normal	Control	Control - Normal	Control	Control - Normal		0.00174649	0.000173366	0.00371347
CTRL005	87	50 - 59	normal donor		Dx Biosamples						Normal	Normal	Control	Control - Normal	Control	Control - Normal		0.00516363	0.000173366	0.00371347
CTRL005	88	50 - 59	normal donor		Dx Biosamples						Normal	Normal	Control	Control - Normal	Control	Control - Normal		0.00249872	0.000173366	0.00371347
CTRL005	89	50 - 59	normal donor		Dx Biosamples						Normal	Normal	Control	Control - Normal	Control	Control - Normal		0.000632983	0.000173366	0.00371347
CTRL005	9	50 - 59	normal donor		Dx Biosamples						Normal	Normal	Control	Control - Normal	Control	Control - Normal		0.000180672	0.000173366	0.00371347
CTRL005	90	50 - 59	normal donor		Dx Biosamples						Normal	Normal	Control	Control - Normal	Control	Control - Normal		0.000513881	0.000173366	0.00371347
CTRL005	91	50 - 59	normal donor		Dx Biosamples						Normal	Normal	Control	Control - Normal	Control	Control - Normal		0.00266658	0.000173366	0.00371347
CTRL005	92	50 - 59	normal donor		Dx Biosamples						Normal	Normal	Control	Control - Normal	Control	Control - Normal		0.0010619	0.000173366	0.00371347
CTRL005	93	50 - 59	normal donor		Dx Biosamples						Normal	Normal	Control	Control - Normal	Control	Control - Normal		0.00139705	0.000173366	0.00371347
CTRL005	94	50 - 59	normal donor		Dx Biosamples						Normal	Normal	Control	Control - Normal	Control	Control - Normal		0.00110554	0.000173366	0.00371347
CTRL005	95	50 - 59	normal donor		Dx Biosamples						Normal	Normal	Control	Control - Normal	Control	Control - Normal		0.000901688	0.000173366	0.00371347
CTRL005	96	50 - 59	normal donor		Dx Biosamples						Normal	Normal	Control	Control - Normal	Control	Control - Normal		0.000805895	0.000173366	0.00371347
CTRL005	97	50 - 59	normal donor		Dx Biosamples						Normal	Normal	Control	Control - Normal	Control	Control - Normal		0.00021768	0.000173366	0.00371347
[truncated: 68,102 more rows]
